# Supplementary material for: Functional analysis of tumor-derived immunoglobulin lambda and its interacting proteins in cervical cancer
Source: BMC Cancer. 2023 Oct 2;23:929. doi: 10.1186/s12885-023-11426-9 (PMC10544594; doi:10.1186/s12885-023-11426-9)
Supplement: Supplementary file 3 — Additional file 3: Supplementary Table 3. IGLC3 mRNA expression in CESC and normal tissues. [file 12885_2023_11426_MOESM3_ESM.xlsx]

## Sheet: Sheet1
Supplementary Table 3 IGLC3 mRNA expression in CESC and normal tissues
	Group	Expression	Sample Name
CESC (T=304, N=13)	Tumor	1.0079	TCGA-IR-A3L7-01
CESC (T=304, N=13)	Tumor	9.4557	TCGA-EA-A44S-01
CESC (T=304, N=13)	Tumor	10.8091	TCGA-C5-A1MF-01
CESC (T=304, N=13)	Tumor	4.0619	TCGA-ZJ-A8QQ-01
CESC (T=304, N=13)	Tumor	9.1456	TCGA-EX-A3L1-01
CESC (T=304, N=13)	Tumor	8.3348	TCGA-VS-A8EG-01
CESC (T=304, N=13)	Tumor	9.0903	TCGA-JW-A5VI-01
CESC (T=304, N=13)	Tumor	2.2144	TCGA-EA-A5FO-01
CESC (T=304, N=13)	Tumor	7.1174	TCGA-JX-A3Q8-01
CESC (T=304, N=13)	Tumor	7.5981	TCGA-UC-A7PG-01
CESC (T=304, N=13)	Tumor	5.6203	TCGA-EA-A97N-01
CESC (T=304, N=13)	Tumor	3.9127	TCGA-C5-A8YR-01
CESC (T=304, N=13)	Tumor	8.7728	TCGA-FU-A40J-01
CESC (T=304, N=13)	Tumor	9.4691	TCGA-VS-A9V5-01
CESC (T=304, N=13)	Tumor	7.3663	TCGA-FU-A3EO-01
CESC (T=304, N=13)	Tumor	5.2544	TCGA-VS-A8Q9-01
CESC (T=304, N=13)	Tumor	9.3222	TCGA-EA-A1QS-01
CESC (T=304, N=13)	Tumor	10.2031	TCGA-Q1-A73Q-01
CESC (T=304, N=13)	Tumor	10.8947	TCGA-VS-A9UU-01
CESC (T=304, N=13)	Tumor	11.8733	TCGA-C5-A2LX-01
CESC (T=304, N=13)	Tumor	7.0699	TCGA-C5-A1M8-01
CESC (T=304, N=13)	Tumor	9.8299	TCGA-C5-A7CJ-01
CESC (T=304, N=13)	Tumor	9.8839	TCGA-VS-A9UY-01
CESC (T=304, N=13)	Tumor	5.8687	TCGA-EA-A5O9-01
CESC (T=304, N=13)	Tumor	9.3807	TCGA-Q1-A73P-01
CESC (T=304, N=13)	Tumor	7.3689	TCGA-C5-A8XK-01
CESC (T=304, N=13)	Tumor	7.7384	TCGA-C5-A2M2-01
CESC (T=304, N=13)	Tumor	11.7697	TCGA-C5-A7CM-01
CESC (T=304, N=13)	Tumor	9.5823	TCGA-VS-A9V2-01
CESC (T=304, N=13)	Tumor	4.3492	TCGA-VS-A94Y-01
CESC (T=304, N=13)	Tumor	8.9892	TCGA-C5-A8ZZ-01
CESC (T=304, N=13)	Tumor	8.2566	TCGA-Q1-A6DT-01
CESC (T=304, N=13)	Tumor	9.8213	TCGA-VS-A9UQ-01
CESC (T=304, N=13)	Tumor	9.554	TCGA-VS-A9UV-01
CESC (T=304, N=13)	Tumor	11.2853	TCGA-EX-A69L-01
CESC (T=304, N=13)	Tumor	9.4539	TCGA-Q1-A73O-01
CESC (T=304, N=13)	Tumor	10.3089	TCGA-VS-A8QC-01
CESC (T=304, N=13)	Tumor	10.1398	TCGA-EA-A5ZE-01
CESC (T=304, N=13)	Tumor	10.5236	TCGA-ZJ-A8QO-01
CESC (T=304, N=13)	Tumor	9.1732	TCGA-JX-A5QV-01
CESC (T=304, N=13)	Tumor	5.6026	TCGA-EK-A2GZ-01
CESC (T=304, N=13)	Tumor	6.4691	TCGA-EA-A1QT-01
CESC (T=304, N=13)	Tumor	10.2908	TCGA-C5-A901-01
CESC (T=304, N=13)	Tumor	-2.0529	TCGA-C5-A1M9-01
CESC (T=304, N=13)	Tumor	6.6135	TCGA-DS-A1O9-01
CESC (T=304, N=13)	Tumor	8.2496	TCGA-EA-A50E-01
CESC (T=304, N=13)	Tumor	3.5411	TCGA-EA-A556-01
CESC (T=304, N=13)	Tumor	9.0519	TCGA-VS-A9V3-01
CESC (T=304, N=13)	Tumor	4.8177	TCGA-VS-A8QA-01
CESC (T=304, N=13)	Tumor	10.2634	TCGA-EX-A1H5-01
CESC (T=304, N=13)	Tumor	13.716	TCGA-VS-A9UH-01
CESC (T=304, N=13)	Tumor	7.3506	TCGA-JX-A3PZ-01
CESC (T=304, N=13)	Tumor	8.4569	TCGA-C5-A8XJ-01
CESC (T=304, N=13)	Tumor	12.9601	TCGA-EX-A8YF-01
CESC (T=304, N=13)	Tumor	7.9435	TCGA-ZJ-A8QR-01
CESC (T=304, N=13)	Tumor	12.6674	TCGA-C5-A7UI-01
CESC (T=304, N=13)	Tumor	7.5178	TCGA-IR-A3LB-01
CESC (T=304, N=13)	Tumor	3.8521	TCGA-EK-A2PI-01
CESC (T=304, N=13)	Tumor	7.9703	TCGA-HM-A6W2-01
CESC (T=304, N=13)	Tumor	7.3762	TCGA-EK-A2RA-01
CESC (T=304, N=13)	Tumor	8.8353	TCGA-IR-A3LF-01
CESC (T=304, N=13)	Tumor	11.0368	TCGA-VS-A8QF-01
CESC (T=304, N=13)	Tumor	10.6297	TCGA-VS-AA62-01
CESC (T=304, N=13)	Tumor	6.1611	TCGA-DS-A5RQ-01
CESC (T=304, N=13)	Tumor	10.9567	TCGA-BI-A20A-01
CESC (T=304, N=13)	Tumor	8.7053	TCGA-C5-A1BJ-01
CESC (T=304, N=13)	Tumor	10.9894	TCGA-EA-A3HU-01
CESC (T=304, N=13)	Tumor	5.2149	TCGA-EK-A2RM-01
CESC (T=304, N=13)	Tumor	9.0962	TCGA-DG-A2KK-01
CESC (T=304, N=13)	Tumor	8.9912	TCGA-C5-A1MI-01
CESC (T=304, N=13)	Tumor	8.1113	TCGA-GH-A9DA-01
CESC (T=304, N=13)	Tumor	9.1466	TCGA-VS-A9U6-01
CESC (T=304, N=13)	Tumor	7.5844	TCGA-JW-A852-01
CESC (T=304, N=13)	Tumor	8.0947	TCGA-FU-A5XV-01
CESC (T=304, N=13)	Tumor	3.136	TCGA-EK-A2RB-01
CESC (T=304, N=13)	Tumor	6.1291	TCGA-C5-A1MJ-01
CESC (T=304, N=13)	Tumor	11.9887	TCGA-MY-A5BE-01
CESC (T=304, N=13)	Tumor	7.8361	TCGA-C5-A1BE-01
CESC (T=304, N=13)	Tumor	9.5651	TCGA-ZJ-AAXT-01
CESC (T=304, N=13)	Tumor	11.4295	TCGA-EA-A3QD-01
CESC (T=304, N=13)	Tumor	9.3875	TCGA-LP-A7HU-01
CESC (T=304, N=13)	Tumor	9.4853	TCGA-2W-A8YY-01
CESC (T=304, N=13)	Tumor	4.81	TCGA-C5-A1MN-01
CESC (T=304, N=13)	Tumor	9.2887	TCGA-EK-A2PK-01
CESC (T=304, N=13)	Tumor	6.7764	TCGA-EA-A410-01
CESC (T=304, N=13)	Tumor	10.2713	TCGA-VS-A952-01
CESC (T=304, N=13)	Tumor	5.0229	TCGA-EK-A2IP-01
CESC (T=304, N=13)	Tumor	8.6001	TCGA-EK-A2PG-01
CESC (T=304, N=13)	Tumor	11.7607	TCGA-FU-A3YQ-01
CESC (T=304, N=13)	Tumor	6.6621	TCGA-UC-A7PI-01
CESC (T=304, N=13)	Tumor	9.2839	TCGA-DS-A1OB-01
CESC (T=304, N=13)	Tumor	11.743	TCGA-EK-A2R7-01
CESC (T=304, N=13)	Tumor	6.7785	TCGA-JW-AAVH-01
CESC (T=304, N=13)	Tumor	9.7465	TCGA-JW-A5VJ-01
CESC (T=304, N=13)	Tumor	10.9619	TCGA-C5-A7UH-01
CESC (T=304, N=13)	Tumor	11.71	TCGA-EA-A6QX-01
CESC (T=304, N=13)	Tumor	7.6339	TCGA-MA-AA3Z-01
CESC (T=304, N=13)	Tumor	10.8843	TCGA-C5-A1MP-01
CESC (T=304, N=13)	Tumor	6.3025	TCGA-VS-A9UR-01
CESC (T=304, N=13)	Tumor	1.4228	TCGA-EK-A3GN-01
CESC (T=304, N=13)	Tumor	9.3032	TCGA-DS-A3LQ-01
CESC (T=304, N=13)	Tumor	12.8073	TCGA-ZJ-AAXU-01
CESC (T=304, N=13)	Tumor	3.6405	TCGA-ZJ-AAXA-01
CESC (T=304, N=13)	Tumor	4.809	TCGA-EK-A2RO-01
CESC (T=304, N=13)	Tumor	9.706	TCGA-MY-A913-01
CESC (T=304, N=13)	Tumor	9.8591	TCGA-C5-A1BL-01
CESC (T=304, N=13)	Tumor	5.5952	TCGA-Q1-A73S-01
CESC (T=304, N=13)	Tumor	6.1948	TCGA-EK-A2IR-01
CESC (T=304, N=13)	Tumor	11.9147	TCGA-VS-A959-01
CESC (T=304, N=13)	Tumor	11.8922	TCGA-PN-A8MA-01
CESC (T=304, N=13)	Tumor	3.2297	TCGA-FU-A3HZ-01
CESC (T=304, N=13)	Tumor	8.7202	TCGA-DS-A7WF-01
CESC (T=304, N=13)	Tumor	11.1171	TCGA-EA-A411-01
CESC (T=304, N=13)	Tumor	13.6108	TCGA-HM-A3JK-01
CESC (T=304, N=13)	Tumor	10.7977	TCGA-ZJ-AAXJ-01
CESC (T=304, N=13)	Tumor	7.9046	TCGA-HM-A4S6-01
CESC (T=304, N=13)	Tumor	9.6325	TCGA-Q1-A5R1-01
CESC (T=304, N=13)	Tumor	7.5234	TCGA-EA-A78R-01
CESC (T=304, N=13)	Tumor	6.8749	TCGA-VS-A9UC-01
CESC (T=304, N=13)	Tumor	7.6675	TCGA-JW-A5VG-01
CESC (T=304, N=13)	Tumor	11.9568	TCGA-C5-A3HE-01
CESC (T=304, N=13)	Tumor	8.8	TCGA-VS-A9UI-01
CESC (T=304, N=13)	Tumor	3.5035	TCGA-C5-A8YT-01
CESC (T=304, N=13)	Tumor	7.0338	TCGA-ZX-AA5X-01
CESC (T=304, N=13)	Tumor	10.0659	TCGA-VS-A958-01
CESC (T=304, N=13)	Tumor	10.9766	TCGA-C5-A2LZ-01
CESC (T=304, N=13)	Tumor	5.9291	TCGA-DS-A0VM-01
CESC (T=304, N=13)	Tumor	11.1307	TCGA-VS-A950-01
CESC (T=304, N=13)	Tumor	7.08	TCGA-IR-A3LK-01
CESC (T=304, N=13)	Tumor	4.2661	TCGA-ZJ-AAXN-01
CESC (T=304, N=13)	Tumor	9.965	TCGA-FU-A23L-01
CESC (T=304, N=13)	Tumor	9.1983	TCGA-MA-AA3W-01
CESC (T=304, N=13)	Tumor	5.7312	TCGA-VS-A957-01
CESC (T=304, N=13)	Tumor	9.2344	TCGA-C5-A7UE-01
CESC (T=304, N=13)	Tumor	9.9757	TCGA-VS-A9UL-01
CESC (T=304, N=13)	Tumor	7.4046	TCGA-VS-A9UO-01
CESC (T=304, N=13)	Tumor	7.3731	TCGA-C5-A7CL-01
CESC (T=304, N=13)	Tumor	5.5717	TCGA-FU-A3NI-01
CESC (T=304, N=13)	Tumor	3.716	TCGA-VS-A9V0-01
CESC (T=304, N=13)	Tumor	8.3874	TCGA-EK-A3GK-01
CESC (T=304, N=13)	Tumor	10.1998	TCGA-C5-A7CG-01
CESC (T=304, N=13)	Tumor	10.9538	TCGA-C5-A1BI-01
CESC (T=304, N=13)	Tumor	9.2499	TCGA-ZJ-AAXD-01
CESC (T=304, N=13)	Tumor	7.2552	TCGA-EK-A2R8-01
CESC (T=304, N=13)	Tumor	11.537	TCGA-VS-A9UP-01
CESC (T=304, N=13)	Tumor	8.5757	TCGA-C5-A1BF-01
CESC (T=304, N=13)	Tumor	8.9283	TCGA-EX-A69M-01
CESC (T=304, N=13)	Tumor	6.7616	TCGA-EA-A5ZD-01
CESC (T=304, N=13)	Tumor	10.2958	TCGA-EA-A3QE-01
CESC (T=304, N=13)	Tumor	9.6656	TCGA-JX-A3Q0-01
CESC (T=304, N=13)	Tumor	9.841	TCGA-BI-A0VS-01
CESC (T=304, N=13)	Tumor	9.7408	TCGA-VS-A8EJ-01
CESC (T=304, N=13)	Tumor	5.5862	TCGA-FU-A2QG-01
CESC (T=304, N=13)	Tumor	11.2553	TCGA-C5-A8XI-01
CESC (T=304, N=13)	Tumor	7.2628	TCGA-LP-A5U2-01
CESC (T=304, N=13)	Tumor	10.8832	TCGA-EA-A43B-01
CESC (T=304, N=13)	Tumor	4.1228	TCGA-C5-A3HD-01
CESC (T=304, N=13)	Tumor	0.6608	TCGA-IR-A3LI-01
CESC (T=304, N=13)	Tumor	10.4313	TCGA-VS-A8EI-01
CESC (T=304, N=13)	Tumor	3.3814	TCGA-EA-A4BA-01
CESC (T=304, N=13)	Tumor	9.787	TCGA-VS-A8EL-01
CESC (T=304, N=13)	Tumor	9.8501	TCGA-C5-A3HL-01
CESC (T=304, N=13)	Tumor	6.9476	TCGA-EA-A3Y4-01
CESC (T=304, N=13)	Tumor	7.8053	TCGA-IR-A3LA-01
CESC (T=304, N=13)	Tumor	10.7597	TCGA-UC-A7PF-01
CESC (T=304, N=13)	Tumor	8.259	TCGA-VS-A9UB-01
CESC (T=304, N=13)	Tumor	7.5271	TCGA-C5-A907-01
CESC (T=304, N=13)	Tumor	6.3201	TCGA-DG-A2KL-01
CESC (T=304, N=13)	Tumor	3.4048	TCGA-ZJ-AB0I-01
CESC (T=304, N=13)	Tumor	3.8187	TCGA-FU-A57G-01
CESC (T=304, N=13)	Tumor	7.7013	TCGA-C5-A1BQ-01
CESC (T=304, N=13)	Tumor	11.2179	TCGA-MA-AA3Y-01
CESC (T=304, N=13)	Tumor	6.4431	TCGA-EK-A2PL-01
CESC (T=304, N=13)	Tumor	9.8756	TCGA-Q1-A6DW-01
CESC (T=304, N=13)	Tumor	7.8357	TCGA-C5-A2M1-01
CESC (T=304, N=13)	Tumor	11.557	TCGA-R2-A69V-01
CESC (T=304, N=13)	Tumor	8.3869	TCGA-EA-A5ZF-01
CESC (T=304, N=13)	Tumor	6.3903	TCGA-C5-A0TN-01
CESC (T=304, N=13)	Tumor	10.8204	TCGA-DS-A1OA-01
CESC (T=304, N=13)	Tumor	9.2157	TCGA-ZJ-AAXF-01
CESC (T=304, N=13)	Tumor	9.6456	TCGA-EK-A2H1-01
CESC (T=304, N=13)	Tumor	9.1064	TCGA-LP-A4AU-01
CESC (T=304, N=13)	Tumor	11.9988	TCGA-VS-A9U7-01
CESC (T=304, N=13)	Tumor	11.0338	TCGA-C5-A1ME-01
CESC (T=304, N=13)	Tumor	7.2128	TCGA-MU-A5YI-01
CESC (T=304, N=13)	Tumor	5.465	TCGA-C5-A2LS-01
CESC (T=304, N=13)	Tumor	7.2448	TCGA-VS-A9UJ-01
CESC (T=304, N=13)	Tumor	13.0865	TCGA-DG-A2KM-01
CESC (T=304, N=13)	Tumor	9.4194	TCGA-C5-A3HF-01
CESC (T=304, N=13)	Tumor	11.26	TCGA-MA-AA42-01
CESC (T=304, N=13)	Tumor	10.3448	TCGA-C5-A2LT-01
CESC (T=304, N=13)	Tumor	5.8805	TCGA-C5-A8YQ-01
CESC (T=304, N=13)	Tumor	9.6709	TCGA-UC-A7PD-01
CESC (T=304, N=13)	Tumor	6.7977	TCGA-MY-A5BD-01
CESC (T=304, N=13)	Tumor	6.9369	TCGA-ZJ-AAXI-01
CESC (T=304, N=13)	Tumor	9.3332	TCGA-VS-A9V1-01
CESC (T=304, N=13)	Tumor	8.3212	TCGA-C5-A8XH-01
CESC (T=304, N=13)	Tumor	10.8302	TCGA-EK-A2RC-01
CESC (T=304, N=13)	Tumor	6.5174	TCGA-JW-A5VL-01
CESC (T=304, N=13)	Tumor	0.0014	TCGA-VS-A953-01
CESC (T=304, N=13)	Tumor	4.1449	TCGA-EK-A2RK-01
CESC (T=304, N=13)	Tumor	1.1117	TCGA-JW-A5VH-01
CESC (T=304, N=13)	Tumor	6.7372	TCGA-MY-A5BF-01
CESC (T=304, N=13)	Tumor	8.6803	TCGA-DS-A0VL-01
CESC (T=304, N=13)	Tumor	4.425	TCGA-WL-A834-01
CESC (T=304, N=13)	Tumor	7.8487	TCGA-JW-A69B-01
CESC (T=304, N=13)	Tumor	8.0332	TCGA-C5-A1M6-01
CESC (T=304, N=13)	Tumor	7.3703	TCGA-VS-A9V4-01
CESC (T=304, N=13)	Tumor	10.3733	TCGA-VS-A8Q8-01
CESC (T=304, N=13)	Tumor	6.7448	TCGA-DS-A0VN-01
CESC (T=304, N=13)	Tumor	8.9245	TCGA-MU-A8JM-01
CESC (T=304, N=13)	Tumor	10.5006	TCGA-C5-A2LY-01
CESC (T=304, N=13)	Tumor	8.5274	TCGA-EA-A439-01
CESC (T=304, N=13)	Tumor	10.6133	TCGA-FU-A23K-01
CESC (T=304, N=13)	Tumor	7.2673	TCGA-C5-A7CH-01
CESC (T=304, N=13)	Tumor	4.9284	TCGA-EK-A2RN-01
CESC (T=304, N=13)	Tumor	10.4317	TCGA-EK-A2RJ-01
CESC (T=304, N=13)	Tumor	9.4746	TCGA-C5-A1BM-01
CESC (T=304, N=13)	Tumor	7.0274	TCGA-Q1-A73R-01
CESC (T=304, N=13)	Tumor	9.262	TCGA-DS-A7WH-01
CESC (T=304, N=13)	Tumor	9.2647	TCGA-ZJ-AAX4-01
CESC (T=304, N=13)	Tumor	9.544	TCGA-C5-A7CK-01
CESC (T=304, N=13)	Tumor	10.723	TCGA-VS-A8EK-01
CESC (T=304, N=13)	Tumor	7.5098	TCGA-FU-A3WB-01
CESC (T=304, N=13)	Tumor	8.6799	TCGA-FU-A3TQ-01
CESC (T=304, N=13)	Tumor	7.5997	TCGA-C5-A905-01
CESC (T=304, N=13)	Tumor	3.755	TCGA-C5-A1BN-01
CESC (T=304, N=13)	Tumor	13.2155	TCGA-VS-A9UT-01
CESC (T=304, N=13)	Tumor	6.4856	TCGA-MA-AA41-01
CESC (T=304, N=13)	Tumor	11.4497	TCGA-VS-A9UM-01
CESC (T=304, N=13)	Tumor	8.0241	TCGA-VS-A94X-01
CESC (T=304, N=13)	Tumor	9.0597	TCGA-EK-A2R9-01
CESC (T=304, N=13)	Tumor	11.0263	TCGA-VS-A9UZ-01
CESC (T=304, N=13)	Tumor	12.4292	TCGA-ZJ-AB0H-01
CESC (T=304, N=13)	Tumor	2.1606	TCGA-C5-A7X5-01
CESC (T=304, N=13)	Tumor	11.627	TCGA-VS-A9U5-01
CESC (T=304, N=13)	Tumor	10.7346	TCGA-C5-A1M7-01
CESC (T=304, N=13)	Tumor	10.2702	TCGA-Q1-A5R2-01
CESC (T=304, N=13)	Tumor	7.9881	TCGA-MU-A51Y-01
CESC (T=304, N=13)	Tumor	11.4398	TCGA-HG-A2PA-01
CESC (T=304, N=13)	Tumor	6.6017	TCGA-DG-A2KH-01
CESC (T=304, N=13)	Tumor	5.2994	TCGA-VS-A8EB-01
CESC (T=304, N=13)	Tumor	10.4345	TCGA-LP-A4AX-01
CESC (T=304, N=13)	Tumor	10.4686	TCGA-C5-A1M5-01
CESC (T=304, N=13)	Tumor	12.1925	TCGA-VS-A94Z-01
CESC (T=304, N=13)	Tumor	3.6555	TCGA-EK-A2RE-01
CESC (T=304, N=13)	Tumor	2.3871	TCGA-ZJ-AAXB-01
CESC (T=304, N=13)	Tumor	12.743	TCGA-C5-A1MQ-01
CESC (T=304, N=13)	Tumor	8.6913	TCGA-DS-A7WI-01
CESC (T=304, N=13)	Tumor	9.6968	TCGA-C5-A1BK-01
CESC (T=304, N=13)	Tumor	7.2286	TCGA-DS-A0VK-01
CESC (T=304, N=13)	Tumor	10.668	TCGA-EX-A1H6-01
CESC (T=304, N=13)	Tumor	3.8391	TCGA-VS-A8EH-01
CESC (T=304, N=13)	Tumor	12	TCGA-BI-A0VR-01
CESC (T=304, N=13)	Tumor	11.1302	TCGA-DR-A0ZM-01
CESC (T=304, N=13)	Tumor	9.6483	TCGA-MA-AA43-01
CESC (T=304, N=13)	Tumor	4.7269	TCGA-C5-A7UC-01
CESC (T=304, N=13)	Tumor	12.8294	TCGA-C5-A7X8-01
CESC (T=304, N=13)	Tumor	13.3075	TCGA-C5-A7XC-01
CESC (T=304, N=13)	Tumor	4.8038	TCGA-VS-A8QH-01
CESC (T=304, N=13)	Tumor	6.7249	TCGA-LP-A5U3-01
CESC (T=304, N=13)	Tumor	8.232	TCGA-EA-A3HT-01
CESC (T=304, N=13)	Tumor	6.4097	TCGA-IR-A3LC-01
CESC (T=304, N=13)	Tumor	9.9827	TCGA-HM-A3JJ-01
CESC (T=304, N=13)	Tumor	4.8729	TCGA-FU-A770-01
CESC (T=304, N=13)	Tumor	2.043	TCGA-FU-A3HY-01
CESC (T=304, N=13)	Tumor	4.3392	TCGA-VS-A8EC-01
CESC (T=304, N=13)	Tumor	12.1301	TCGA-IR-A3LH-01
CESC (T=304, N=13)	Tumor	7.204	TCGA-4J-AA1J-01
CESC (T=304, N=13)	Tumor	10.9769	TCGA-LP-A4AV-01
CESC (T=304, N=13)	Tumor	8.3001	TCGA-IR-A3LL-01
CESC (T=304, N=13)	Tumor	6.2849	TCGA-EK-A2RL-01
CESC (T=304, N=13)	Tumor	12.7672	TCGA-C5-A7X3-01
CESC (T=304, N=13)	Tumor	3.9673	TCGA-EK-A3GM-01
CESC (T=304, N=13)	Tumor	10.7912	TCGA-VS-A9UD-01
CESC (T=304, N=13)	Tumor	6.3625	TCGA-EA-A3HR-01
CESC (T=304, N=13)	Tumor	9.812	TCGA-DS-A1OC-01
CESC (T=304, N=13)	Tumor	4.1804	TCGA-EK-A2PM-01
CESC (T=304, N=13)	Tumor	6.9277	TCGA-EX-A449-01
CESC (T=304, N=13)	Tumor	9.5186	TCGA-VS-A94W-01
CESC (T=304, N=13)	Tumor	4.6053	TCGA-C5-A1MK-01
CESC (T=304, N=13)	Tumor	10.3232	TCGA-C5-A1MH-01
CESC (T=304, N=13)	Tumor	6.5514	TCGA-DR-A0ZL-01
CESC (T=304, N=13)	Tumor	11.0401	TCGA-RA-A741-01
CESC (T=304, N=13)	Tumor	12.113	TCGA-DG-A2KJ-01
CESC (T=304, N=13)	Tumor	9.433	TCGA-EA-A3HQ-01
CESC (T=304, N=13)	Tumor	9.1522	TCGA-FU-A3TX-01
CESC (T=304, N=13)	Tumor	9.7221	TCGA-Q1-A6DV-01
CESC (T=304, N=13)	Tumor	6.7481	TCGA-C5-A1ML-01
CESC (T=304, N=13)	Tumor	10.5904	TCGA-VS-A8QM-01
CESC (T=304, N=13)	Tumor	9.3262	TCGA-C5-A2LV-01
CESC (T=304, N=13)	Tumor	5.2631	TCGA-EK-A3GJ-01
CESC (T=304, N=13)	Tumor	10.6637	TCGA-VS-A954-01
CESC (T=304, N=13)	Tumor	8.207	TCGA-XS-A8TJ-01
CESC (T=304, N=13)	Tumor	8.5968	TCGA-Q1-A5R3-01
CESC (T=304, N=13)	Tumor	9.6864	TCGA-LP-A4AW-01
CESC (T=304, N=13)	Tumor	6.5688	TCGA-JW-A5VK-01
CESC (T=304, N=13)	Tumor	2.6602	TCGA-EK-A2H0-01
CESC (T=304, N=13)	Tumor	11.2157	TCGA-ZJ-AAX8-01
CESC (T=304, N=13)	Tumor	5.1494	TCGA-C5-A902-01
CESC (T=304, N=13)	Tumor	6.3988	TCGA-MA-AA3X-01
CESC (T=304, N=13)	Tumor	9.5584	TCGA-EA-A3HS-01
CESC (T=304, N=13)	Tumor	6.3078	TCGA-C5-A7CO-01
CESC (T=304, N=13)	Tumor	10.7755	TCGA-DS-A1OD-01
CESC (T=304, N=13)	Normal	5.0492	GTEX-T6MO-1426-SM-4DM73
CESC (T=304, N=13)	Normal	2.3953	GTEX-S32W-1526-SM-4AD6Z
CESC (T=304, N=13)	Normal	2.0147	GTEX-S32W-1626-SM-4AD6G
CESC (T=304, N=13)	Normal	4.2503	GTEX-TSE9-2726-SM-4DXSQ
CESC (T=304, N=13)	Normal	10.6837	TCGA-MY-A5BF-11
CESC (T=304, N=13)	Normal	7.568	GTEX-S341-1126-SM-4AD6T
CESC (T=304, N=13)	Normal	6.7054	TCGA-FU-A3EO-11
CESC (T=304, N=13)	Normal	7.8056	GTEX-S341-1326-SM-4AD72
CESC (T=304, N=13)	Normal	6.243	TCGA-HM-A3JJ-11
CESC (T=304, N=13)	Normal	1.5415	GTEX-TSE9-2826-SM-4DXTF
CESC (T=304, N=13)	Normal	4.5547	GTEX-T5JW-0726-SM-4DM6D
CESC (T=304, N=13)	Normal	6.9774	GTEX-S4UY-1426-SM-4AD6Y
CESC (T=304, N=13)	Normal	3.6148	GTEX-U3ZN-1626-SM-4DXTZ
