# Supplementary material for: Functional analysis of tumor-derived immunoglobulin lambda and its interacting proteins in cervical cancer
Source: BMC Cancer. 2023 Oct 2;23:929. doi: 10.1186/s12885-023-11426-9 (PMC10544594; doi:10.1186/s12885-023-11426-9)
Supplement: Supplementary file 6 — Additional file 6: Supplementary Table 6. IGLC6 mRNA expression in CESC and normal tissues. [file 12885_2023_11426_MOESM6_ESM.xlsx]

## Sheet: Sheet1
Supplementary Table 6 IGLC6 mRNA expression in CESC and normal tissues
	Group	Expression	Sample Name
CESC (T=304, N=13)	Tumor	-9.9658	TCGA-IR-A3L7-01
CESC (T=304, N=13)	Tumor	-0.0725	TCGA-EA-A44S-01
CESC (T=304, N=13)	Tumor	2.2452	TCGA-C5-A1MF-01
CESC (T=304, N=13)	Tumor	-9.9658	TCGA-ZJ-A8QQ-01
CESC (T=304, N=13)	Tumor	-1.7322	TCGA-EX-A3L1-01
CESC (T=304, N=13)	Tumor	-1.3921	TCGA-VS-A8EG-01
CESC (T=304, N=13)	Tumor	1.1382	TCGA-JW-A5VI-01
CESC (T=304, N=13)	Tumor	-9.9658	TCGA-EA-A5FO-01
CESC (T=304, N=13)	Tumor	-9.9658	TCGA-JX-A3Q8-01
CESC (T=304, N=13)	Tumor	-9.9658	TCGA-UC-A7PG-01
CESC (T=304, N=13)	Tumor	-9.9658	TCGA-EA-A97N-01
CESC (T=304, N=13)	Tumor	-9.9658	TCGA-C5-A8YR-01
CESC (T=304, N=13)	Tumor	2.7379	TCGA-FU-A40J-01
CESC (T=304, N=13)	Tumor	1.125	TCGA-VS-A9V5-01
CESC (T=304, N=13)	Tumor	-9.9658	TCGA-FU-A3EO-01
CESC (T=304, N=13)	Tumor	-1.6394	TCGA-VS-A8Q9-01
CESC (T=304, N=13)	Tumor	-1.5522	TCGA-EA-A1QS-01
CESC (T=304, N=13)	Tumor	1.1117	TCGA-Q1-A73Q-01
CESC (T=304, N=13)	Tumor	-0.8084	TCGA-VS-A9UU-01
CESC (T=304, N=13)	Tumor	0.2881	TCGA-C5-A2LX-01
CESC (T=304, N=13)	Tumor	-9.9658	TCGA-C5-A1M8-01
CESC (T=304, N=13)	Tumor	1.884	TCGA-C5-A7CJ-01
CESC (T=304, N=13)	Tumor	-0.2671	TCGA-VS-A9UY-01
CESC (T=304, N=13)	Tumor	-2.3884	TCGA-EA-A5O9-01
CESC (T=304, N=13)	Tumor	1.1897	TCGA-Q1-A73P-01
CESC (T=304, N=13)	Tumor	-9.9658	TCGA-C5-A8XK-01
CESC (T=304, N=13)	Tumor	-9.9658	TCGA-C5-A2M2-01
CESC (T=304, N=13)	Tumor	-0.1665	TCGA-C5-A7CM-01
CESC (T=304, N=13)	Tumor	-1.2142	TCGA-VS-A9V2-01
CESC (T=304, N=13)	Tumor	-9.9658	TCGA-VS-A94Y-01
CESC (T=304, N=13)	Tumor	-0.2498	TCGA-C5-A8ZZ-01
CESC (T=304, N=13)	Tumor	-9.9658	TCGA-Q1-A6DT-01
CESC (T=304, N=13)	Tumor	-0.5332	TCGA-VS-A9UQ-01
CESC (T=304, N=13)	Tumor	-1.2481	TCGA-VS-A9UV-01
CESC (T=304, N=13)	Tumor	2.5137	TCGA-EX-A69L-01
CESC (T=304, N=13)	Tumor	-0.3383	TCGA-Q1-A73O-01
CESC (T=304, N=13)	Tumor	-0.4719	TCGA-VS-A8QC-01
CESC (T=304, N=13)	Tumor	1.674	TCGA-EA-A5ZE-01
CESC (T=304, N=13)	Tumor	1.6512	TCGA-ZJ-A8QO-01
CESC (T=304, N=13)	Tumor	-0.6873	TCGA-JX-A5QV-01
CESC (T=304, N=13)	Tumor	-9.9658	TCGA-EK-A2GZ-01
CESC (T=304, N=13)	Tumor	-2.114	TCGA-EA-A1QT-01
CESC (T=304, N=13)	Tumor	0.4125	TCGA-C5-A901-01
CESC (T=304, N=13)	Tumor	-9.9658	TCGA-C5-A1M9-01
CESC (T=304, N=13)	Tumor	-2.114	TCGA-DS-A1O9-01
CESC (T=304, N=13)	Tumor	0.6608	TCGA-EA-A50E-01
CESC (T=304, N=13)	Tumor	-9.9658	TCGA-EA-A556-01
CESC (T=304, N=13)	Tumor	0.3573	TCGA-VS-A9V3-01
CESC (T=304, N=13)	Tumor	-9.9658	TCGA-VS-A8QA-01
CESC (T=304, N=13)	Tumor	-0.5125	TCGA-EX-A1H5-01
CESC (T=304, N=13)	Tumor	1.177	TCGA-VS-A9UH-01
CESC (T=304, N=13)	Tumor	-2.9324	TCGA-JX-A3PZ-01
CESC (T=304, N=13)	Tumor	0.1124	TCGA-C5-A8XJ-01
CESC (T=304, N=13)	Tumor	1.9968	TCGA-EX-A8YF-01
CESC (T=304, N=13)	Tumor	0.0158	TCGA-ZJ-A8QR-01
CESC (T=304, N=13)	Tumor	3.5047	TCGA-C5-A7UI-01
CESC (T=304, N=13)	Tumor	-0.4131	TCGA-IR-A3LB-01
CESC (T=304, N=13)	Tumor	-9.9658	TCGA-EK-A2PI-01
CESC (T=304, N=13)	Tumor	-2.9324	TCGA-HM-A6W2-01
CESC (T=304, N=13)	Tumor	-9.9658	TCGA-EK-A2RA-01
CESC (T=304, N=13)	Tumor	-9.9658	TCGA-IR-A3LF-01
CESC (T=304, N=13)	Tumor	1.1641	TCGA-VS-A8QF-01
CESC (T=304, N=13)	Tumor	1.5758	TCGA-VS-AA62-01
CESC (T=304, N=13)	Tumor	-1.1172	TCGA-DS-A5RQ-01
CESC (T=304, N=13)	Tumor	1.0007	TCGA-BI-A20A-01
CESC (T=304, N=13)	Tumor	-1.3548	TCGA-C5-A1BJ-01
CESC (T=304, N=13)	Tumor	2.0535	TCGA-EA-A3HU-01
CESC (T=304, N=13)	Tumor	-1.5522	TCGA-EK-A2RM-01
CESC (T=304, N=13)	Tumor	0.517	TCGA-DG-A2KK-01
CESC (T=304, N=13)	Tumor	0.8726	TCGA-C5-A1MI-01
CESC (T=304, N=13)	Tumor	-9.9658	TCGA-GH-A9DA-01
CESC (T=304, N=13)	Tumor	1.1833	TCGA-VS-A9U6-01
CESC (T=304, N=13)	Tumor	-2.8262	TCGA-JW-A852-01
CESC (T=304, N=13)	Tumor	-0.4719	TCGA-FU-A5XV-01
CESC (T=304, N=13)	Tumor	-9.9658	TCGA-EK-A2RB-01
CESC (T=304, N=13)	Tumor	-9.9658	TCGA-C5-A1MJ-01
CESC (T=304, N=13)	Tumor	1.5563	TCGA-MY-A5BE-01
CESC (T=304, N=13)	Tumor	-1.8314	TCGA-C5-A1BE-01
CESC (T=304, N=13)	Tumor	1.884	TCGA-ZJ-AAXT-01
CESC (T=304, N=13)	Tumor	0.4233	TCGA-EA-A3QD-01
CESC (T=304, N=13)	Tumor	-0.0277	TCGA-LP-A7HU-01
CESC (T=304, N=13)	Tumor	1.5854	TCGA-2W-A8YY-01
CESC (T=304, N=13)	Tumor	-9.9658	TCGA-C5-A1MN-01
CESC (T=304, N=13)	Tumor	0.3796	TCGA-EK-A2PK-01
CESC (T=304, N=13)	Tumor	-2.6349	TCGA-EA-A410-01
CESC (T=304, N=13)	Tumor	0.9191	TCGA-VS-A952-01
CESC (T=304, N=13)	Tumor	-3.0469	TCGA-EK-A2IP-01
CESC (T=304, N=13)	Tumor	-0.7108	TCGA-EK-A2PG-01
CESC (T=304, N=13)	Tumor	2.9637	TCGA-FU-A3YQ-01
CESC (T=304, N=13)	Tumor	-0.4325	TCGA-UC-A7PI-01
CESC (T=304, N=13)	Tumor	-0.5543	TCGA-DS-A1OB-01
CESC (T=304, N=13)	Tumor	0.7579	TCGA-EK-A2R7-01
CESC (T=304, N=13)	Tumor	-9.9658	TCGA-JW-AAVH-01
CESC (T=304, N=13)	Tumor	-0.1031	TCGA-JW-A5VJ-01
CESC (T=304, N=13)	Tumor	1.1316	TCGA-C5-A7UH-01
CESC (T=304, N=13)	Tumor	3.0145	TCGA-EA-A6QX-01
CESC (T=304, N=13)	Tumor	-2.0529	TCGA-MA-AA3Z-01
CESC (T=304, N=13)	Tumor	1.3397	TCGA-C5-A1MP-01
CESC (T=304, N=13)	Tumor	-9.9658	TCGA-VS-A9UR-01
CESC (T=304, N=13)	Tumor	-9.9658	TCGA-EK-A3GN-01
CESC (T=304, N=13)	Tumor	-0.3752	TCGA-DS-A3LQ-01
CESC (T=304, N=13)	Tumor	4.4135	TCGA-ZJ-AAXU-01
CESC (T=304, N=13)	Tumor	-9.9658	TCGA-ZJ-AAXA-01
CESC (T=304, N=13)	Tumor	-9.9658	TCGA-EK-A2RO-01
CESC (T=304, N=13)	Tumor	1.1117	TCGA-MY-A913-01
CESC (T=304, N=13)	Tumor	0.0158	TCGA-C5-A1BL-01
CESC (T=304, N=13)	Tumor	-9.9658	TCGA-Q1-A73S-01
CESC (T=304, N=13)	Tumor	-9.9658	TCGA-EK-A2IR-01
CESC (T=304, N=13)	Tumor	2.0673	TCGA-VS-A959-01
CESC (T=304, N=13)	Tumor	0.5568	TCGA-PN-A8MA-01
CESC (T=304, N=13)	Tumor	-9.9658	TCGA-FU-A3HZ-01
CESC (T=304, N=13)	Tumor	2.2175	TCGA-DS-A7WF-01
CESC (T=304, N=13)	Tumor	1.3623	TCGA-EA-A411-01
CESC (T=304, N=13)	Tumor	1.0573	TCGA-HM-A3JK-01
CESC (T=304, N=13)	Tumor	-0.7834	TCGA-ZJ-AAXJ-01
CESC (T=304, N=13)	Tumor	-1.1172	TCGA-HM-A4S6-01
CESC (T=304, N=13)	Tumor	-0.4131	TCGA-Q1-A5R1-01
CESC (T=304, N=13)	Tumor	-1.5951	TCGA-EA-A78R-01
CESC (T=304, N=13)	Tumor	-2.4659	TCGA-VS-A9UC-01
CESC (T=304, N=13)	Tumor	-1.2481	TCGA-JW-A5VG-01
CESC (T=304, N=13)	Tumor	0.1903	TCGA-C5-A3HE-01
CESC (T=304, N=13)	Tumor	-1.8314	TCGA-VS-A9UI-01
CESC (T=304, N=13)	Tumor	-9.9658	TCGA-C5-A8YT-01
CESC (T=304, N=13)	Tumor	-9.9658	TCGA-ZX-AA5X-01
CESC (T=304, N=13)	Tumor	1.7446	TCGA-VS-A958-01
CESC (T=304, N=13)	Tumor	1.1447	TCGA-C5-A2LZ-01
CESC (T=304, N=13)	Tumor	-1.1488	TCGA-DS-A0VM-01
CESC (T=304, N=13)	Tumor	2.7972	TCGA-VS-A950-01
CESC (T=304, N=13)	Tumor	-2.8262	TCGA-IR-A3LK-01
CESC (T=304, N=13)	Tumor	-9.9658	TCGA-ZJ-AAXN-01
CESC (T=304, N=13)	Tumor	0.7493	TCGA-FU-A23L-01
CESC (T=304, N=13)	Tumor	0.0158	TCGA-MA-AA3W-01
CESC (T=304, N=13)	Tumor	-9.9658	TCGA-VS-A957-01
CESC (T=304, N=13)	Tumor	-1.5522	TCGA-C5-A7UE-01
CESC (T=304, N=13)	Tumor	1.0503	TCGA-VS-A9UL-01
CESC (T=304, N=13)	Tumor	-2.0529	TCGA-VS-A9UO-01
CESC (T=304, N=13)	Tumor	-9.9658	TCGA-C5-A7CL-01
CESC (T=304, N=13)	Tumor	-3.1714	TCGA-FU-A3NI-01
CESC (T=304, N=13)	Tumor	-9.9658	TCGA-VS-A9V0-01
CESC (T=304, N=13)	Tumor	-0.0725	TCGA-EK-A3GK-01
CESC (T=304, N=13)	Tumor	1.1641	TCGA-C5-A7CG-01
CESC (T=304, N=13)	Tumor	1.2271	TCGA-C5-A1BI-01
CESC (T=304, N=13)	Tumor	0.9419	TCGA-ZJ-AAXD-01
CESC (T=304, N=13)	Tumor	-9.9658	TCGA-EK-A2R8-01
CESC (T=304, N=13)	Tumor	0.058	TCGA-VS-A9UP-01
CESC (T=304, N=13)	Tumor	-1.4305	TCGA-C5-A1BF-01
CESC (T=304, N=13)	Tumor	1.5806	TCGA-EX-A69M-01
CESC (T=304, N=13)	Tumor	-9.9658	TCGA-EA-A5ZD-01
CESC (T=304, N=13)	Tumor	0.1903	TCGA-EA-A3QE-01
CESC (T=304, N=13)	Tumor	0.2998	TCGA-JX-A3Q0-01
CESC (T=304, N=13)	Tumor	1.4547	TCGA-BI-A0VS-01
CESC (T=304, N=13)	Tumor	-0.2328	TCGA-VS-A8EJ-01
CESC (T=304, N=13)	Tumor	-9.9658	TCGA-FU-A2QG-01
CESC (T=304, N=13)	Tumor	2.1798	TCGA-C5-A8XI-01
CESC (T=304, N=13)	Tumor	-0.9686	TCGA-LP-A5U2-01
CESC (T=304, N=13)	Tumor	0.9343	TCGA-EA-A43B-01
CESC (T=304, N=13)	Tumor	-9.9658	TCGA-C5-A3HD-01
CESC (T=304, N=13)	Tumor	-9.9658	TCGA-IR-A3LI-01
CESC (T=304, N=13)	Tumor	-0.3201	TCGA-VS-A8EI-01
CESC (T=304, N=13)	Tumor	-9.9658	TCGA-EA-A4BA-01
CESC (T=304, N=13)	Tumor	0.24	TCGA-VS-A8EL-01
CESC (T=304, N=13)	Tumor	-0.5332	TCGA-C5-A3HL-01
CESC (T=304, N=13)	Tumor	-9.9658	TCGA-EA-A3Y4-01
CESC (T=304, N=13)	Tumor	-0.9132	TCGA-IR-A3LA-01
CESC (T=304, N=13)	Tumor	-0.0877	TCGA-UC-A7PF-01
CESC (T=304, N=13)	Tumor	-0.8339	TCGA-VS-A9UB-01
CESC (T=304, N=13)	Tumor	-2.3884	TCGA-C5-A907-01
CESC (T=304, N=13)	Tumor	-2.7274	TCGA-DG-A2KL-01
CESC (T=304, N=13)	Tumor	-9.9658	TCGA-ZJ-AB0I-01
CESC (T=304, N=13)	Tumor	-9.9658	TCGA-FU-A57G-01
CESC (T=304, N=13)	Tumor	-1.3921	TCGA-C5-A1BQ-01
CESC (T=304, N=13)	Tumor	0.7321	TCGA-MA-AA3Y-01
CESC (T=304, N=13)	Tumor	-9.9658	TCGA-EK-A2PL-01
CESC (T=304, N=13)	Tumor	-0.0277	TCGA-Q1-A6DW-01
CESC (T=304, N=13)	Tumor	-0.394	TCGA-C5-A2M1-01
CESC (T=304, N=13)	Tumor	1.2934	TCGA-R2-A69V-01
CESC (T=304, N=13)	Tumor	-1.8314	TCGA-EA-A5ZF-01
CESC (T=304, N=13)	Tumor	-9.9658	TCGA-C5-A0TN-01
CESC (T=304, N=13)	Tumor	2.3953	TCGA-DS-A1OA-01
CESC (T=304, N=13)	Tumor	-0.9971	TCGA-ZJ-AAXF-01
CESC (T=304, N=13)	Tumor	2.2452	TCGA-EK-A2H1-01
CESC (T=304, N=13)	Tumor	-0.8084	TCGA-LP-A4AU-01
CESC (T=304, N=13)	Tumor	0.4016	TCGA-VS-A9U7-01
CESC (T=304, N=13)	Tumor	1.5316	TCGA-C5-A1ME-01
CESC (T=304, N=13)	Tumor	-2.4659	TCGA-MU-A5YI-01
CESC (T=304, N=13)	Tumor	-9.9658	TCGA-C5-A2LS-01
CESC (T=304, N=13)	Tumor	-1.6394	TCGA-VS-A9UJ-01
CESC (T=304, N=13)	Tumor	4.1409	TCGA-DG-A2KM-01
CESC (T=304, N=13)	Tumor	1.0433	TCGA-C5-A3HF-01
CESC (T=304, N=13)	Tumor	1.8363	TCGA-MA-AA42-01
CESC (T=304, N=13)	Tumor	0.3346	TCGA-C5-A2LT-01
CESC (T=304, N=13)	Tumor	-2.7274	TCGA-C5-A8YQ-01
CESC (T=304, N=13)	Tumor	-1.685	TCGA-UC-A7PD-01
CESC (T=304, N=13)	Tumor	-9.9658	TCGA-MY-A5BD-01
CESC (T=304, N=13)	Tumor	-9.9658	TCGA-ZJ-AAXI-01
CESC (T=304, N=13)	Tumor	0.8246	TCGA-VS-A9V1-01
CESC (T=304, N=13)	Tumor	-9.9658	TCGA-C5-A8XH-01
CESC (T=304, N=13)	Tumor	0.099	TCGA-EK-A2RC-01
CESC (T=304, N=13)	Tumor	-9.9658	TCGA-JW-A5VL-01
CESC (T=304, N=13)	Tumor	-9.9658	TCGA-VS-A953-01
CESC (T=304, N=13)	Tumor	-9.9658	TCGA-EK-A2RK-01
CESC (T=304, N=13)	Tumor	-9.9658	TCGA-JW-A5VH-01
CESC (T=304, N=13)	Tumor	-9.9658	TCGA-MY-A5BF-01
CESC (T=304, N=13)	Tumor	0.1903	TCGA-DS-A0VL-01
CESC (T=304, N=13)	Tumor	-9.9658	TCGA-WL-A834-01
CESC (T=304, N=13)	Tumor	-0.0725	TCGA-JW-A69B-01
CESC (T=304, N=13)	Tumor	-1.1811	TCGA-C5-A1M6-01
CESC (T=304, N=13)	Tumor	-1.5522	TCGA-VS-A9V4-01
CESC (T=304, N=13)	Tumor	-2.5479	TCGA-VS-A8Q8-01
CESC (T=304, N=13)	Tumor	-3.3076	TCGA-DS-A0VN-01
CESC (T=304, N=13)	Tumor	-9.9658	TCGA-MU-A8JM-01
CESC (T=304, N=13)	Tumor	0.3115	TCGA-C5-A2LY-01
CESC (T=304, N=13)	Tumor	-9.9658	TCGA-EA-A439-01
CESC (T=304, N=13)	Tumor	-0.5543	TCGA-FU-A23K-01
CESC (T=304, N=13)	Tumor	-2.6349	TCGA-C5-A7CH-01
CESC (T=304, N=13)	Tumor	-9.9658	TCGA-EK-A2RN-01
CESC (T=304, N=13)	Tumor	-3.1714	TCGA-EK-A2RJ-01
CESC (T=304, N=13)	Tumor	-0.1031	TCGA-C5-A1BM-01
CESC (T=304, N=13)	Tumor	-9.9658	TCGA-Q1-A73R-01
CESC (T=304, N=13)	Tumor	-9.9658	TCGA-DS-A7WH-01
CESC (T=304, N=13)	Tumor	-0.9406	TCGA-ZJ-AAX4-01
CESC (T=304, N=13)	Tumor	1.736	TCGA-C5-A7CK-01
CESC (T=304, N=13)	Tumor	0.6969	TCGA-VS-A8EK-01
CESC (T=304, N=13)	Tumor	0.2277	TCGA-FU-A3WB-01
CESC (T=304, N=13)	Tumor	-0.9971	TCGA-FU-A3TQ-01
CESC (T=304, N=13)	Tumor	-1.0262	TCGA-C5-A905-01
CESC (T=304, N=13)	Tumor	-2.3884	TCGA-C5-A1BN-01
CESC (T=304, N=13)	Tumor	3.4596	TCGA-VS-A9UT-01
CESC (T=304, N=13)	Tumor	-9.9658	TCGA-MA-AA41-01
CESC (T=304, N=13)	Tumor	1.8801	TCGA-VS-A9UM-01
CESC (T=304, N=13)	Tumor	-9.9658	TCGA-VS-A94X-01
CESC (T=304, N=13)	Tumor	-2.0529	TCGA-EK-A2R9-01
CESC (T=304, N=13)	Tumor	3.29	TCGA-VS-A9UZ-01
CESC (T=304, N=13)	Tumor	2.4359	TCGA-ZJ-AB0H-01
CESC (T=304, N=13)	Tumor	-9.9658	TCGA-C5-A7X5-01
CESC (T=304, N=13)	Tumor	1.642	TCGA-VS-A9U5-01
CESC (T=304, N=13)	Tumor	2.4597	TCGA-C5-A1M7-01
CESC (T=304, N=13)	Tumor	-2.5479	TCGA-Q1-A5R2-01
CESC (T=304, N=13)	Tumor	0.7579	TCGA-MU-A51Y-01
CESC (T=304, N=13)	Tumor	1.3051	TCGA-HG-A2PA-01
CESC (T=304, N=13)	Tumor	-3.0469	TCGA-DG-A2KH-01
CESC (T=304, N=13)	Tumor	-9.9658	TCGA-VS-A8EB-01
CESC (T=304, N=13)	Tumor	1.1117	TCGA-LP-A4AX-01
CESC (T=304, N=13)	Tumor	1.3623	TCGA-C5-A1M5-01
CESC (T=304, N=13)	Tumor	-0.1031	TCGA-VS-A94Z-01
CESC (T=304, N=13)	Tumor	-9.9658	TCGA-EK-A2RE-01
CESC (T=304, N=13)	Tumor	-9.9658	TCGA-ZJ-AAXB-01
CESC (T=304, N=13)	Tumor	3.2737	TCGA-C5-A1MQ-01
CESC (T=304, N=13)	Tumor	-0.9406	TCGA-DS-A7WI-01
CESC (T=304, N=13)	Tumor	1.8119	TCGA-C5-A1BK-01
CESC (T=304, N=13)	Tumor	-1.5522	TCGA-DS-A0VK-01
CESC (T=304, N=13)	Tumor	1.2934	TCGA-EX-A1H6-01
CESC (T=304, N=13)	Tumor	-9.9658	TCGA-VS-A8EH-01
CESC (T=304, N=13)	Tumor	2.6019	TCGA-BI-A0VR-01
CESC (T=304, N=13)	Tumor	0.5069	TCGA-DR-A0ZM-01
CESC (T=304, N=13)	Tumor	0.4125	TCGA-MA-AA43-01
CESC (T=304, N=13)	Tumor	-2.5479	TCGA-C5-A7UC-01
CESC (T=304, N=13)	Tumor	1.8078	TCGA-C5-A7X8-01
CESC (T=304, N=13)	Tumor	-0.2498	TCGA-C5-A7XC-01
CESC (T=304, N=13)	Tumor	-9.9658	TCGA-VS-A8QH-01
CESC (T=304, N=13)	Tumor	-9.9658	TCGA-LP-A5U3-01
CESC (T=304, N=13)	Tumor	-9.9658	TCGA-EA-A3HT-01
CESC (T=304, N=13)	Tumor	-3.0469	TCGA-IR-A3LC-01
CESC (T=304, N=13)	Tumor	1.2394	TCGA-HM-A3JJ-01
CESC (T=304, N=13)	Tumor	-9.9658	TCGA-FU-A770-01
CESC (T=304, N=13)	Tumor	-9.9658	TCGA-FU-A3HY-01
CESC (T=304, N=13)	Tumor	-2.6349	TCGA-VS-A8EC-01
CESC (T=304, N=13)	Tumor	3.3061	TCGA-IR-A3LH-01
CESC (T=304, N=13)	Tumor	-2.2447	TCGA-4J-AA1J-01
CESC (T=304, N=13)	Tumor	-0.3201	TCGA-LP-A4AV-01
CESC (T=304, N=13)	Tumor	-0.2845	TCGA-IR-A3LL-01
CESC (T=304, N=13)	Tumor	-9.9658	TCGA-EK-A2RL-01
CESC (T=304, N=13)	Tumor	3.0774	TCGA-C5-A7X3-01
CESC (T=304, N=13)	Tumor	-9.9658	TCGA-EK-A3GM-01
CESC (T=304, N=13)	Tumor	0.9268	TCGA-VS-A9UD-01
CESC (T=304, N=13)	Tumor	-9.9658	TCGA-EA-A3HR-01
CESC (T=304, N=13)	Tumor	0.8327	TCGA-DS-A1OC-01
CESC (T=304, N=13)	Tumor	-9.9658	TCGA-EK-A2PM-01
CESC (T=304, N=13)	Tumor	-9.9658	TCGA-EX-A449-01
CESC (T=304, N=13)	Tumor	1.0433	TCGA-VS-A94W-01
CESC (T=304, N=13)	Tumor	-9.9658	TCGA-C5-A1MK-01
CESC (T=304, N=13)	Tumor	2.7615	TCGA-C5-A1MH-01
CESC (T=304, N=13)	Tumor	-2.7274	TCGA-DR-A0ZL-01
CESC (T=304, N=13)	Tumor	0.7664	TCGA-RA-A741-01
CESC (T=304, N=13)	Tumor	1.0642	TCGA-DG-A2KJ-01
CESC (T=304, N=13)	Tumor	-3.1714	TCGA-EA-A3HQ-01
CESC (T=304, N=13)	Tumor	-1.8314	TCGA-FU-A3TX-01
CESC (T=304, N=13)	Tumor	-1.4305	TCGA-Q1-A6DV-01
CESC (T=304, N=13)	Tumor	-9.9658	TCGA-C5-A1ML-01
CESC (T=304, N=13)	Tumor	0.547	TCGA-VS-A8QM-01
CESC (T=304, N=13)	Tumor	-3.3076	TCGA-C5-A2LV-01
CESC (T=304, N=13)	Tumor	-9.9658	TCGA-EK-A3GJ-01
CESC (T=304, N=13)	Tumor	-0.3752	TCGA-VS-A954-01
CESC (T=304, N=13)	Tumor	-0.5756	TCGA-XS-A8TJ-01
CESC (T=304, N=13)	Tumor	-1.4305	TCGA-Q1-A5R3-01
CESC (T=304, N=13)	Tumor	1.5514	TCGA-LP-A4AW-01
CESC (T=304, N=13)	Tumor	-9.9658	TCGA-JW-A5VK-01
CESC (T=304, N=13)	Tumor	-9.9658	TCGA-EK-A2H0-01
CESC (T=304, N=13)	Tumor	1.1577	TCGA-ZJ-AAX8-01
CESC (T=304, N=13)	Tumor	-9.9658	TCGA-C5-A902-01
CESC (T=304, N=13)	Tumor	-2.6349	TCGA-MA-AA3X-01
CESC (T=304, N=13)	Tumor	0.3115	TCGA-EA-A3HS-01
CESC (T=304, N=13)	Tumor	-2.9324	TCGA-C5-A7CO-01
CESC (T=304, N=13)	Tumor	0.6145	TCGA-DS-A1OD-01
CESC (T=304, N=13)	Normal	-9.9658	GTEX-T6MO-1426-SM-4DM73
CESC (T=304, N=13)	Normal	-9.9658	GTEX-S32W-1526-SM-4AD6Z
CESC (T=304, N=13)	Normal	-9.9658	GTEX-S32W-1626-SM-4AD6G
CESC (T=304, N=13)	Normal	-9.9658	GTEX-TSE9-2726-SM-4DXSQ
CESC (T=304, N=13)	Normal	2.2513	TCGA-MY-A5BF-11
CESC (T=304, N=13)	Normal	-1.5105	GTEX-S341-1126-SM-4AD6T
CESC (T=304, N=13)	Normal	-9.9658	TCGA-FU-A3EO-11
CESC (T=304, N=13)	Normal	-9.9658	GTEX-S341-1326-SM-4AD72
CESC (T=304, N=13)	Normal	-9.9658	TCGA-HM-A3JJ-11
CESC (T=304, N=13)	Normal	-9.9658	GTEX-TSE9-2826-SM-4DXTF
CESC (T=304, N=13)	Normal	-9.9658	GTEX-T5JW-0726-SM-4DM6D
CESC (T=304, N=13)	Normal	-9.9658	GTEX-S4UY-1426-SM-4AD6Y
CESC (T=304, N=13)	Normal	-9.9658	GTEX-U3ZN-1626-SM-4DXTZ
