# Supplementary material for: Functional analysis of tumor-derived immunoglobulin lambda and its interacting proteins in cervical cancer
Source: BMC Cancer. 2023 Oct 2;23:929. doi: 10.1186/s12885-023-11426-9 (PMC10544594; doi:10.1186/s12885-023-11426-9)
Supplement: Supplementary file 8 — Additional file 8: Supplementary Table 8. IGLC1 mRNA expression in different clinical stages of CESC. Supplementary Table 9. IGLC2 mRNA expression in different clinical stages of CESC. Supplementary Table 10. IGLC3 mRNA expression in different clinical stages of CESC. Supplementary Table 11. IGLC6 mRNA expression in different clinical stages of CESC. Supplementary Table 12. IGLC7 mRNA expression in different clinical stages of CESC. Supplementary Table 13. IGLC1 mRNA expression in different clinical grades of CESC. Supplementary Table 14. IGLC2 mRNA expression in different clinical grades of CESC. Supplementary Table 15. IGLC3 mRNA expression in different clinical grades of CESC. Supplementary Table 16. IGLC6 mRNA expression in different clinical grades of CESC. Supplementary Table 17. IGLC7 mRNA expression in different clinical grades of CESC. Supplementary Table 18. IGLC1 mRNA expression in different ages of CESC patients. Supplementary Table 19. IGLC2 mRNA expression in different ages of CESC patients. Supplementary Table 20. IGLC3 mRNA expression in different ages of CESC patients. Supplementary Table 21. IGLC4 mRNA expression in different ages of CESC patients. Supplementary Table 22. IGLC5 mRNA expression in different ages of CESC patients. Supplementary Table 23. IGLC6 mRNA expression in different ages of CESC patients. Supplementary Table 24. IGLC7 mRNA expression in different ages of CESC patients. Supplementary Table 25. IGLC1 mRNA expression in different T classifications of CESC. Supplementary Table 26. IGLC2 mRNA expression in different T classifications of CESC. Supplementary Table 27. IGLC3 mRNA expression in different T classifications of CESC. Supplementary Table 28. IGLC6 mRNA expression in different T classifications of CESC. Supplementary Table 29. IGLC7 mRNA expression in different T classifications of CESC. Supplementary Table 30. IGLC1 mRNA expression in different N classifications of CESC. Supplementary Table 31. IGLC2 mRNA expression in diff [file 12885_2023_11426_MOESM8_ESM.xlsx]

## Sheet: Supplementary Table 8
Supplementary Table 8 IGLC1 mRNA expression in different clinical stages of CESC
	Stage	Expression	Sample Name
CESC (Stage I=162, II=69, III=45, IV=21)	Stage II	4.4476	TCGA-EK-A2RE-01
CESC (Stage I=162, II=69, III=45, IV=21)	Stage I	2.3308	TCGA-IR-A3L7-01
CESC (Stage I=162, II=69, III=45, IV=21)	Stage I	9.8312	TCGA-Q1-A73Q-01
CESC (Stage I=162, II=69, III=45, IV=21)	Stage I	10.3941	TCGA-C5-A1MF-01
CESC (Stage I=162, II=69, III=45, IV=21)	Stage II	4.5577	TCGA-ZJ-A8QQ-01
CESC (Stage I=162, II=69, III=45, IV=21)	Stage II	9.4923	TCGA-EX-A3L1-01
CESC (Stage I=162, II=69, III=45, IV=21)	Stage II	10.7764	TCGA-JW-A5VI-01
CESC (Stage I=162, II=69, III=45, IV=21)	Stage I	3.6463	TCGA-EA-A1QT-01
CESC (Stage I=162, II=69, III=45, IV=21)	Stage III	6.9467	TCGA-UC-A7PG-01
CESC (Stage I=162, II=69, III=45, IV=21)	Stage I	5.9932	TCGA-EA-A97N-01
CESC (Stage I=162, II=69, III=45, IV=21)	Stage III	10.4226	TCGA-EA-A3QD-01
CESC (Stage I=162, II=69, III=45, IV=21)	Stage I	9.8162	TCGA-C5-A1ME-01
CESC (Stage I=162, II=69, III=45, IV=21)	Stage I	2.7993	TCGA-C5-A8YR-01
CESC (Stage I=162, II=69, III=45, IV=21)	Stage III	8.0385	TCGA-FU-A40J-01
CESC (Stage I=162, II=69, III=45, IV=21)	Stage II	8.0303	TCGA-VS-A9V5-01
CESC (Stage I=162, II=69, III=45, IV=21)	Stage II	9.2621	TCGA-MY-A913-01
CESC (Stage I=162, II=69, III=45, IV=21)	Stage I	5.0348	TCGA-VS-A8Q9-01
CESC (Stage I=162, II=69, III=45, IV=21)	Stage I	8.7454	TCGA-DS-A0VL-01
CESC (Stage I=162, II=69, III=45, IV=21)	Stage II	10.3025	TCGA-VS-A9UU-01
CESC (Stage I=162, II=69, III=45, IV=21)	Stage I	3.8044	TCGA-ZJ-AAXN-01
CESC (Stage I=162, II=69, III=45, IV=21)	Stage IV	8.7286	TCGA-VS-A9U6-01
CESC (Stage I=162, II=69, III=45, IV=21)	Stage I	11.4279	TCGA-C5-A2LX-01
CESC (Stage I=162, II=69, III=45, IV=21)	Stage I	6.2666	TCGA-C5-A1M8-01
CESC (Stage I=162, II=69, III=45, IV=21)	Stage II	10.9833	TCGA-C5-A7CJ-01
CESC (Stage I=162, II=69, III=45, IV=21)	Stage I	5.6227	TCGA-GH-A9DA-01
CESC (Stage I=162, II=69, III=45, IV=21)	Stage I	5.6935	TCGA-EA-A5O9-01
CESC (Stage I=162, II=69, III=45, IV=21)	Stage I	9.2877	TCGA-Q1-A73P-01
CESC (Stage I=162, II=69, III=45, IV=21)	Stage I	7.7661	TCGA-C5-A907-01
CESC (Stage I=162, II=69, III=45, IV=21)	Stage III	10.1395	TCGA-VS-A9UD-01
CESC (Stage I=162, II=69, III=45, IV=21)	Stage I	10.24	TCGA-C5-A7CM-01
CESC (Stage I=162, II=69, III=45, IV=21)	Stage I	8.2798	TCGA-VS-A9V2-01
CESC (Stage I=162, II=69, III=45, IV=21)	Stage II	4.958	TCGA-VS-A94Y-01
CESC (Stage I=162, II=69, III=45, IV=21)	Stage II	9.3361	TCGA-C5-A8ZZ-01
CESC (Stage I=162, II=69, III=45, IV=21)	Stage II	5.4115	TCGA-VS-A9UJ-01
CESC (Stage I=162, II=69, III=45, IV=21)	Stage II	7.4225	TCGA-ZJ-AAXI-01
CESC (Stage I=162, II=69, III=45, IV=21)	Stage I	5.5142	TCGA-Q1-A6DT-01
CESC (Stage I=162, II=69, III=45, IV=21)	Stage I	8.9984	TCGA-VS-A9UQ-01
CESC (Stage I=162, II=69, III=45, IV=21)	Stage I	9.1716	TCGA-VS-A8EG-01
CESC (Stage I=162, II=69, III=45, IV=21)	Stage I	10.6346	TCGA-EX-A69L-01
CESC (Stage I=162, II=69, III=45, IV=21)	Stage I	9.6679	TCGA-Q1-A73O-01
CESC (Stage I=162, II=69, III=45, IV=21)	Stage IV	9.9584	TCGA-VS-A8QC-01
CESC (Stage I=162, II=69, III=45, IV=21)	Stage I	9.142	TCGA-EA-A5ZE-01
CESC (Stage I=162, II=69, III=45, IV=21)	Stage I	8.7822	TCGA-JX-A5QV-01
CESC (Stage I=162, II=69, III=45, IV=21)	Stage III	6.4728	TCGA-EK-A2GZ-01
CESC (Stage I=162, II=69, III=45, IV=21)	Stage I	7.5143	TCGA-EK-A2R9-01
CESC (Stage I=162, II=69, III=45, IV=21)	Stage I	8.3687	TCGA-IR-A3LL-01
CESC (Stage I=162, II=69, III=45, IV=21)	Stage I	10.6163	TCGA-C5-A1M5-01
CESC (Stage I=162, II=69, III=45, IV=21)	Stage I	11.9892	TCGA-C5-A7X8-01
CESC (Stage I=162, II=69, III=45, IV=21)	Stage I	8.7933	TCGA-EA-A3HS-01
CESC (Stage I=162, II=69, III=45, IV=21)	Stage II	12.0503	TCGA-IR-A3LH-01
CESC (Stage I=162, II=69, III=45, IV=21)	Stage I	-0.3022	TCGA-C5-A1M9-01
CESC (Stage I=162, II=69, III=45, IV=21)	Stage III	11.7785	TCGA-DG-A2KJ-01
CESC (Stage I=162, II=69, III=45, IV=21)	Stage I	10.5343	TCGA-HG-A2PA-01
CESC (Stage I=162, II=69, III=45, IV=21)	Stage IV	6.9865	TCGA-EA-A50E-01
CESC (Stage I=162, II=69, III=45, IV=21)	Stage I	3.4933	TCGA-EA-A556-01
CESC (Stage I=162, II=69, III=45, IV=21)	Stage IV	9.2954	TCGA-VS-A9V3-01
CESC (Stage I=162, II=69, III=45, IV=21)	Stage IV	12.3953	TCGA-VS-A9UH-01
CESC (Stage I=162, II=69, III=45, IV=21)	Stage I	5.2315	TCGA-JX-A3PZ-01
CESC (Stage I=162, II=69, III=45, IV=21)	Stage I	10.4144	TCGA-C5-A1MP-01
CESC (Stage I=162, II=69, III=45, IV=21)	Stage I	7.2744	TCGA-MU-A5YI-01
CESC (Stage I=162, II=69, III=45, IV=21)	Stage I	5.4246	TCGA-VS-A8QA-01
CESC (Stage I=162, II=69, III=45, IV=21)	Stage III	9.447	TCGA-FU-A5XV-01
CESC (Stage I=162, II=69, III=45, IV=21)	Stage I	11.9371	TCGA-EX-A8YF-01
CESC (Stage I=162, II=69, III=45, IV=21)	Stage I	8.1731	TCGA-ZJ-A8QR-01
CESC (Stage I=162, II=69, III=45, IV=21)	Stage I	7.5305	TCGA-IR-A3LB-01
CESC (Stage I=162, II=69, III=45, IV=21)	Stage III	4.6899	TCGA-EK-A2PI-01
CESC (Stage I=162, II=69, III=45, IV=21)	Stage IV	7.777	TCGA-HM-A6W2-01
CESC (Stage I=162, II=69, III=45, IV=21)	Stage I	5.4787	TCGA-EK-A2IR-01
CESC (Stage I=162, II=69, III=45, IV=21)	Stage I	7.5717	TCGA-IR-A3LF-01
CESC (Stage I=162, II=69, III=45, IV=21)	Stage III	7.0437	TCGA-HM-A4S6-01
CESC (Stage I=162, II=69, III=45, IV=21)	Stage II	10.9798	TCGA-VS-A8QF-01
CESC (Stage I=162, II=69, III=45, IV=21)	Stage II	9.7505	TCGA-VS-AA62-01
CESC (Stage I=162, II=69, III=45, IV=21)	Stage I	9.4096	TCGA-C5-A7UE-01
CESC (Stage I=162, II=69, III=45, IV=21)	Stage I	6.648	TCGA-DS-A5RQ-01
CESC (Stage I=162, II=69, III=45, IV=21)	Stage I	9.6878	TCGA-BI-A20A-01
CESC (Stage I=162, II=69, III=45, IV=21)	Stage II	10.8627	TCGA-EA-A3HU-01
CESC (Stage I=162, II=69, III=45, IV=21)	Stage I	5.6565	TCGA-EK-A2RM-01
CESC (Stage I=162, II=69, III=45, IV=21)	Stage III	7.8652	TCGA-DG-A2KK-01
CESC (Stage I=162, II=69, III=45, IV=21)	Stage I	8.8966	TCGA-C5-A1MI-01
CESC (Stage I=162, II=69, III=45, IV=21)	Stage II	7.7908	TCGA-JW-A852-01
CESC (Stage I=162, II=69, III=45, IV=21)	Stage II	6.8889	TCGA-EK-A2RA-01
CESC (Stage I=162, II=69, III=45, IV=21)	Stage IV	3.4894	TCGA-EK-A2RB-01
CESC (Stage I=162, II=69, III=45, IV=21)	Stage I	5.5985	TCGA-C5-A1MJ-01
CESC (Stage I=162, II=69, III=45, IV=21)	Stage I	11.3015	TCGA-MY-A5BE-01
CESC (Stage I=162, II=69, III=45, IV=21)	Stage I	7.5976	TCGA-C5-A1BE-01
CESC (Stage I=162, II=69, III=45, IV=21)	Stage III	8.2258	TCGA-ZJ-AAXT-01
CESC (Stage I=162, II=69, III=45, IV=21)	Stage II	8.6772	TCGA-LP-A7HU-01
CESC (Stage I=162, II=69, III=45, IV=21)	Stage I	9.9045	TCGA-2W-A8YY-01
CESC (Stage I=162, II=69, III=45, IV=21)	Stage I	11.2418	TCGA-EA-A411-01
CESC (Stage I=162, II=69, III=45, IV=21)	Stage III	4.1946	TCGA-C5-A1MN-01
CESC (Stage I=162, II=69, III=45, IV=21)	Stage I	6.669	TCGA-C5-A2M2-01
CESC (Stage I=162, II=69, III=45, IV=21)	Stage I	9.9674	TCGA-EK-A2PK-01
CESC (Stage I=162, II=69, III=45, IV=21)	Stage II	8.4402	TCGA-EA-A410-01
CESC (Stage I=162, II=69, III=45, IV=21)	Stage I	11.4218	TCGA-VS-A952-01
CESC (Stage I=162, II=69, III=45, IV=21)	Stage I	3.8915	TCGA-EK-A2IP-01
CESC (Stage I=162, II=69, III=45, IV=21)	Stage I	11.5154	TCGA-FU-A3YQ-01
CESC (Stage I=162, II=69, III=45, IV=21)	Stage I	8.5392	TCGA-DS-A1OB-01
CESC (Stage I=162, II=69, III=45, IV=21)	Stage II	10.0358	TCGA-VS-A959-01
CESC (Stage I=162, II=69, III=45, IV=21)	Stage I	10.5639	TCGA-EK-A2R7-01
CESC (Stage I=162, II=69, III=45, IV=21)	Stage II	8.5513	TCGA-JW-A5VJ-01
CESC (Stage I=162, II=69, III=45, IV=21)	Stage III	9.0752	TCGA-C5-A7UH-01
CESC (Stage I=162, II=69, III=45, IV=21)	Stage I	6.9899	TCGA-MA-AA3Z-01
CESC (Stage I=162, II=69, III=45, IV=21)	Stage II	6.6212	TCGA-VS-A9UR-01
CESC (Stage I=162, II=69, III=45, IV=21)	Stage III	3.8269	TCGA-EK-A3GN-01
CESC (Stage I=162, II=69, III=45, IV=21)	Stage III	9.3353	TCGA-DS-A3LQ-01
CESC (Stage I=162, II=69, III=45, IV=21)	Stage II	12.7886	TCGA-ZJ-AAXU-01
CESC (Stage I=162, II=69, III=45, IV=21)	Stage IV	8.9249	TCGA-VS-A9UY-01
CESC (Stage I=162, II=69, III=45, IV=21)	Stage I	3.2572	TCGA-ZJ-AAXA-01
CESC (Stage I=162, II=69, III=45, IV=21)	Stage II	3.7083	TCGA-EK-A2RO-01
CESC (Stage I=162, II=69, III=45, IV=21)	Stage I	6.5145	TCGA-DS-A0VM-01
CESC (Stage I=162, II=69, III=45, IV=21)	Stage II	9.8075	TCGA-EX-A1H5-01
CESC (Stage I=162, II=69, III=45, IV=21)	Stage II	6.5399	TCGA-FU-A3EO-01
CESC (Stage I=162, II=69, III=45, IV=21)	Stage I	2.9839	TCGA-EK-A2RK-01
CESC (Stage I=162, II=69, III=45, IV=21)	Stage I	9.4633	TCGA-C5-A1BL-01
CESC (Stage I=162, II=69, III=45, IV=21)	Stage I	5.4761	TCGA-Q1-A73S-01
CESC (Stage I=162, II=69, III=45, IV=21)	Stage II	9.4579	TCGA-PN-A8MA-01
CESC (Stage I=162, II=69, III=45, IV=21)	Stage I	8.6873	TCGA-DS-A7WF-01
CESC (Stage I=162, II=69, III=45, IV=21)	Stage III	12.922	TCGA-C5-A7X3-01
CESC (Stage I=162, II=69, III=45, IV=21)	Stage II	10.9659	TCGA-HM-A3JK-01
CESC (Stage I=162, II=69, III=45, IV=21)	Stage II	10.4014	TCGA-ZJ-AAXJ-01
CESC (Stage I=162, II=69, III=45, IV=21)	Stage IV	11.2921	TCGA-VS-A9V1-01
CESC (Stage I=162, II=69, III=45, IV=21)	Stage II	2.6208	TCGA-FU-A3HZ-01
CESC (Stage I=162, II=69, III=45, IV=21)	Stage I	6.2267	TCGA-EA-A78R-01
CESC (Stage I=162, II=69, III=45, IV=21)	Stage II	7.6737	TCGA-JW-A5VG-01
CESC (Stage I=162, II=69, III=45, IV=21)	Stage IV	9.4232	TCGA-VS-A9UV-01
CESC (Stage I=162, II=69, III=45, IV=21)	Stage I	3.4398	TCGA-C5-A8YT-01
CESC (Stage I=162, II=69, III=45, IV=21)	Stage III	9.0573	TCGA-ZX-AA5X-01
CESC (Stage I=162, II=69, III=45, IV=21)	Stage II	10.9592	TCGA-VS-A958-01
CESC (Stage I=162, II=69, III=45, IV=21)	Stage II	9.0937	TCGA-VS-A8EL-01
CESC (Stage I=162, II=69, III=45, IV=21)	Stage II	4.7971	TCGA-ZJ-AB0I-01
CESC (Stage I=162, II=69, III=45, IV=21)	Stage III	10.0527	TCGA-C5-A2LZ-01
CESC (Stage I=162, II=69, III=45, IV=21)	Stage III	10.5735	TCGA-VS-A950-01
CESC (Stage I=162, II=69, III=45, IV=21)	Stage I	5.3045	TCGA-IR-A3LK-01
CESC (Stage I=162, II=69, III=45, IV=21)	Stage I	9.0906	TCGA-DS-A1OC-01
CESC (Stage I=162, II=69, III=45, IV=21)	Stage I	10.4932	TCGA-C5-A3HE-01
CESC (Stage I=162, II=69, III=45, IV=21)	Stage I	10.1574	TCGA-MA-AA3W-01
CESC (Stage I=162, II=69, III=45, IV=21)	Stage III	9.2283	TCGA-VS-A9UL-01
CESC (Stage I=162, II=69, III=45, IV=21)	Stage II	7.3102	TCGA-VS-A9UO-01
CESC (Stage I=162, II=69, III=45, IV=21)	Stage I	8.7762	TCGA-C5-A8XJ-01
CESC (Stage I=162, II=69, III=45, IV=21)	Stage III	6.1544	TCGA-C5-A7CL-01
CESC (Stage I=162, II=69, III=45, IV=21)	Stage I	4.7296	TCGA-FU-A3NI-01
CESC (Stage I=162, II=69, III=45, IV=21)	Stage II	8.9306	TCGA-EA-A439-01
CESC (Stage I=162, II=69, III=45, IV=21)	Stage I	2.2082	TCGA-VS-A9V0-01
CESC (Stage I=162, II=69, III=45, IV=21)	Stage I	7.8092	TCGA-EK-A3GK-01
CESC (Stage I=162, II=69, III=45, IV=21)	Stage I	10.416	TCGA-C5-A7CG-01
CESC (Stage I=162, II=69, III=45, IV=21)	Stage III	10.8617	TCGA-C5-A1BI-01
CESC (Stage I=162, II=69, III=45, IV=21)	Stage I	11.1671	TCGA-HM-A3JJ-01
CESC (Stage I=162, II=69, III=45, IV=21)	Stage I	12.1528	TCGA-C5-A7UI-01
CESC (Stage I=162, II=69, III=45, IV=21)	Stage III	8.938	TCGA-ZJ-AAXD-01
CESC (Stage I=162, II=69, III=45, IV=21)	Stage I	6.7694	TCGA-EK-A2R8-01
CESC (Stage I=162, II=69, III=45, IV=21)	Stage II	7.9711	TCGA-VS-A9UP-01
CESC (Stage I=162, II=69, III=45, IV=21)	Stage I	9.053	TCGA-C5-A1BF-01
CESC (Stage I=162, II=69, III=45, IV=21)	Stage I	10.5701	TCGA-EX-A69M-01
CESC (Stage I=162, II=69, III=45, IV=21)	Stage I	6.9905	TCGA-EA-A5ZD-01
CESC (Stage I=162, II=69, III=45, IV=21)	Stage III	9.0891	TCGA-JX-A3Q0-01
CESC (Stage I=162, II=69, III=45, IV=21)	Stage I	8.645	TCGA-BI-A0VS-01
CESC (Stage I=162, II=69, III=45, IV=21)	Stage II	9.3423	TCGA-VS-A8EJ-01
CESC (Stage I=162, II=69, III=45, IV=21)	Stage I	7.4177	TCGA-DR-A0ZL-01
CESC (Stage I=162, II=69, III=45, IV=21)	Stage II	6.131	TCGA-MA-AA41-01
CESC (Stage I=162, II=69, III=45, IV=21)	Stage II	7.298	TCGA-EA-A3HQ-01
CESC (Stage I=162, II=69, III=45, IV=21)	Stage III	7.0489	TCGA-LP-A5U2-01
CESC (Stage I=162, II=69, III=45, IV=21)	Stage I	12.2487	TCGA-EA-A43B-01
CESC (Stage I=162, II=69, III=45, IV=21)	Stage II	2.7029	TCGA-C5-A3HD-01
CESC (Stage I=162, II=69, III=45, IV=21)	Stage IV	1.595	TCGA-IR-A3LI-01
CESC (Stage I=162, II=69, III=45, IV=21)	Stage II	8.6156	TCGA-VS-A8EI-01
CESC (Stage I=162, II=69, III=45, IV=21)	Stage I	4.4149	TCGA-EA-A4BA-01
CESC (Stage I=162, II=69, III=45, IV=21)	Stage I	10.2937	TCGA-C5-A3HL-01
CESC (Stage I=162, II=69, III=45, IV=21)	Stage I	5.7887	TCGA-EA-A3Y4-01
CESC (Stage I=162, II=69, III=45, IV=21)	Stage I	10.5346	TCGA-UC-A7PF-01
CESC (Stage I=162, II=69, III=45, IV=21)	Stage II	7.667	TCGA-VS-A9UB-01
CESC (Stage I=162, II=69, III=45, IV=21)	Stage I	6.7686	TCGA-UC-A7PI-01
CESC (Stage I=162, II=69, III=45, IV=21)	Stage II	7.348	TCGA-DG-A2KL-01
CESC (Stage I=162, II=69, III=45, IV=21)	Stage I	6.392	TCGA-JW-AAVH-01
CESC (Stage I=162, II=69, III=45, IV=21)	Stage II	5.6902	TCGA-MY-A5BF-01
CESC (Stage I=162, II=69, III=45, IV=21)	Stage I	10.0013	TCGA-Q1-A5R1-01
CESC (Stage I=162, II=69, III=45, IV=21)	Stage I	3.4291	TCGA-FU-A57G-01
CESC (Stage I=162, II=69, III=45, IV=21)	Stage III	7.5923	TCGA-C5-A1BQ-01
CESC (Stage I=162, II=69, III=45, IV=21)	Stage III	6.3999	TCGA-EK-A2PL-01
CESC (Stage I=162, II=69, III=45, IV=21)	Stage I	10.4492	TCGA-Q1-A6DW-01
CESC (Stage I=162, II=69, III=45, IV=21)	Stage I	7.1426	TCGA-C5-A2M1-01
CESC (Stage I=162, II=69, III=45, IV=21)	Stage I	10.8515	TCGA-R2-A69V-01
CESC (Stage I=162, II=69, III=45, IV=21)	Stage I	7.7147	TCGA-EA-A5ZF-01
CESC (Stage I=162, II=69, III=45, IV=21)	Stage II	8.7843	TCGA-FU-A23L-01
CESC (Stage I=162, II=69, III=45, IV=21)	Stage I	10.721	TCGA-DS-A1OA-01
CESC (Stage I=162, II=69, III=45, IV=21)	Stage I	9.065	TCGA-EK-A2H1-01
CESC (Stage I=162, II=69, III=45, IV=21)	Stage III	10.6655	TCGA-LP-A4AU-01
CESC (Stage I=162, II=69, III=45, IV=21)	Stage I	8.3872	TCGA-VS-A9U7-01
CESC (Stage I=162, II=69, III=45, IV=21)	Stage I	6.2538	TCGA-C5-A2LS-01
CESC (Stage I=162, II=69, III=45, IV=21)	Stage I	9.5377	TCGA-MA-AA3Y-01
CESC (Stage I=162, II=69, III=45, IV=21)	Stage I	13.1253	TCGA-DG-A2KM-01
CESC (Stage I=162, II=69, III=45, IV=21)	Stage I	10.0006	TCGA-C5-A3HF-01
CESC (Stage I=162, II=69, III=45, IV=21)	Stage I	9.0981	TCGA-C5-A2LT-01
CESC (Stage I=162, II=69, III=45, IV=21)	Stage I	10.7099	TCGA-C5-A1BK-01
CESC (Stage I=162, II=69, III=45, IV=21)	Stage I	7.4904	TCGA-UC-A7PD-01
CESC (Stage I=162, II=69, III=45, IV=21)	Stage II	5.5964	TCGA-MY-A5BD-01
CESC (Stage I=162, II=69, III=45, IV=21)	Stage I	11.1262	TCGA-VS-A9UZ-01
CESC (Stage I=162, II=69, III=45, IV=21)	Stage I	9.5638	TCGA-DS-A1OD-01
CESC (Stage I=162, II=69, III=45, IV=21)	Stage I	6.5212	TCGA-C5-A8XH-01
CESC (Stage I=162, II=69, III=45, IV=21)	Stage I	8.9676	TCGA-EK-A2RC-01
CESC (Stage I=162, II=69, III=45, IV=21)	Stage I	6.2232	TCGA-JX-A3Q8-01
CESC (Stage I=162, II=69, III=45, IV=21)	Stage I	5.5094	TCGA-JW-A5VL-01
CESC (Stage I=162, II=69, III=45, IV=21)	Stage II	7.4349	TCGA-DS-A7WI-01
CESC (Stage I=162, II=69, III=45, IV=21)	Stage IV	0.7579	TCGA-VS-A953-01
CESC (Stage I=162, II=69, III=45, IV=21)	Stage III	9.3243	TCGA-EA-A44S-01
CESC (Stage I=162, II=69, III=45, IV=21)	Stage I	4.1169	TCGA-VS-A957-01
CESC (Stage I=162, II=69, III=45, IV=21)	Stage IV	1.1316	TCGA-JW-A5VH-01
CESC (Stage I=162, II=69, III=45, IV=21)	Stage II	5.0943	TCGA-EA-A3HR-01
CESC (Stage I=162, II=69, III=45, IV=21)	Stage I	11.0366	TCGA-EA-A3QE-01
CESC (Stage I=162, II=69, III=45, IV=21)	Stage I	9.6584	TCGA-JW-A69B-01
CESC (Stage I=162, II=69, III=45, IV=21)	Stage I	1.0503	TCGA-FU-A3HY-01
CESC (Stage I=162, II=69, III=45, IV=21)	Stage II	7.0791	TCGA-C5-A1M6-01
CESC (Stage I=162, II=69, III=45, IV=21)	Stage IV	5.5949	TCGA-VS-A9V4-01
CESC (Stage I=162, II=69, III=45, IV=21)	Stage I	8.7516	TCGA-VS-A8Q8-01
CESC (Stage I=162, II=69, III=45, IV=21)	Stage I	5.6982	TCGA-DS-A0VN-01
CESC (Stage I=162, II=69, III=45, IV=21)	Stage I	9.5139	TCGA-MU-A8JM-01
CESC (Stage I=162, II=69, III=45, IV=21)	Stage I	9.3622	TCGA-C5-A2LY-01
CESC (Stage I=162, II=69, III=45, IV=21)	Stage III	11.0928	TCGA-FU-A23K-01
CESC (Stage I=162, II=69, III=45, IV=21)	Stage III	11.201	TCGA-EA-A6QX-01
CESC (Stage I=162, II=69, III=45, IV=21)	Stage II	6.2715	TCGA-C5-A7CH-01
CESC (Stage I=162, II=69, III=45, IV=21)	Stage I	4.9691	TCGA-EK-A2RN-01
CESC (Stage I=162, II=69, III=45, IV=21)	Stage I	10.3367	TCGA-EK-A2RJ-01
CESC (Stage I=162, II=69, III=45, IV=21)	Stage I	8.7904	TCGA-C5-A1BM-01
CESC (Stage I=162, II=69, III=45, IV=21)	Stage I	4.3435	TCGA-Q1-A73R-01
CESC (Stage I=162, II=69, III=45, IV=21)	Stage I	7.173	TCGA-DS-A7WH-01
CESC (Stage I=162, II=69, III=45, IV=21)	Stage II	8.8018	TCGA-ZJ-AAX4-01
CESC (Stage I=162, II=69, III=45, IV=21)	Stage IV	10.3116	TCGA-C5-A7CK-01
CESC (Stage I=162, II=69, III=45, IV=21)	Stage IV	10.1028	TCGA-VS-A8EK-01
CESC (Stage I=162, II=69, III=45, IV=21)	Stage I	9.2897	TCGA-EA-A1QS-01
CESC (Stage I=162, II=69, III=45, IV=21)	Stage II	8.9628	TCGA-FU-A3WB-01
CESC (Stage I=162, II=69, III=45, IV=21)	Stage III	8.8841	TCGA-FU-A3TQ-01
CESC (Stage I=162, II=69, III=45, IV=21)	Stage I	10.3193	TCGA-C5-A8XI-01
CESC (Stage I=162, II=69, III=45, IV=21)	Stage I	4.6445	TCGA-C5-A1BN-01
CESC (Stage I=162, II=69, III=45, IV=21)	Stage I	7.7717	TCGA-IR-A3LA-01
CESC (Stage I=162, II=69, III=45, IV=21)	Stage II	6.8752	TCGA-VS-A94X-01
CESC (Stage I=162, II=69, III=45, IV=21)	Stage II	10.718	TCGA-MA-AA42-01
CESC (Stage I=162, II=69, III=45, IV=21)	Stage I	5.7738	TCGA-C5-A8YQ-01
CESC (Stage I=162, II=69, III=45, IV=21)	Stage III	12.3465	TCGA-ZJ-AB0H-01
CESC (Stage I=162, II=69, III=45, IV=21)	Stage IV	1.7912	TCGA-C5-A7X5-01
CESC (Stage I=162, II=69, III=45, IV=21)	Stage II	10.7319	TCGA-VS-A9U5-01
CESC (Stage I=162, II=69, III=45, IV=21)	Stage I	10.7951	TCGA-C5-A1M7-01
CESC (Stage I=162, II=69, III=45, IV=21)	Stage I	7.2046	TCGA-C5-A905-01
CESC (Stage I=162, II=69, III=45, IV=21)	Stage I	3.4034	TCGA-EK-A3GJ-01
CESC (Stage I=162, II=69, III=45, IV=21)	Stage II	8.2481	TCGA-MU-A51Y-01
CESC (Stage I=162, II=69, III=45, IV=21)	Stage I	7.1578	TCGA-DG-A2KH-01
CESC (Stage I=162, II=69, III=45, IV=21)	Stage III	4.4582	TCGA-VS-A8EB-01
CESC (Stage I=162, II=69, III=45, IV=21)	Stage I	10.491	TCGA-LP-A4AX-01
CESC (Stage I=162, II=69, III=45, IV=21)	Stage II	9.1313	TCGA-VS-A94Z-01
CESC (Stage I=162, II=69, III=45, IV=21)	Stage I	2.9205	TCGA-ZJ-AAXB-01
CESC (Stage I=162, II=69, III=45, IV=21)	Stage II	12.6046	TCGA-C5-A1MQ-01
CESC (Stage I=162, II=69, III=45, IV=21)	Stage I	9.7648	TCGA-EX-A1H6-01
CESC (Stage I=162, II=69, III=45, IV=21)	Stage II	8.8762	TCGA-ZJ-AAXF-01
CESC (Stage I=162, II=69, III=45, IV=21)	Stage IV	10.0406	TCGA-VS-A9UM-01
CESC (Stage I=162, II=69, III=45, IV=21)	Stage III	2.8994	TCGA-VS-A8EH-01
CESC (Stage I=162, II=69, III=45, IV=21)	Stage III	11.6046	TCGA-BI-A0VR-01
CESC (Stage I=162, II=69, III=45, IV=21)	Stage I	1.3623	TCGA-EA-A5FO-01
CESC (Stage I=162, II=69, III=45, IV=21)	Stage III	9.721	TCGA-DR-A0ZM-01
CESC (Stage I=162, II=69, III=45, IV=21)	Stage III	9.0991	TCGA-MA-AA43-01
CESC (Stage I=162, II=69, III=45, IV=21)	Stage I	3.3661	TCGA-C5-A7UC-01
CESC (Stage I=162, II=69, III=45, IV=21)	Stage I	10.1195	TCGA-C5-A7XC-01
CESC (Stage I=162, II=69, III=45, IV=21)	Stage I	2.753	TCGA-VS-A8QH-01
CESC (Stage I=162, II=69, III=45, IV=21)	Stage I	5.4206	TCGA-LP-A5U3-01
CESC (Stage I=162, II=69, III=45, IV=21)	Stage IV	4.7285	TCGA-DS-A1O9-01
CESC (Stage I=162, II=69, III=45, IV=21)	Stage I	7.0448	TCGA-EA-A3HT-01
CESC (Stage I=162, II=69, III=45, IV=21)	Stage I	6.5517	TCGA-IR-A3LC-01
CESC (Stage I=162, II=69, III=45, IV=21)	Stage III	4.445	TCGA-FU-A770-01
CESC (Stage I=162, II=69, III=45, IV=21)	Stage III	4.6047	TCGA-VS-A8EC-01
CESC (Stage I=162, II=69, III=45, IV=21)	Stage I	6.0081	TCGA-4J-AA1J-01
CESC (Stage I=162, II=69, III=45, IV=21)	Stage I	10.9567	TCGA-LP-A4AV-01
CESC (Stage I=162, II=69, III=45, IV=21)	Stage I	6.1869	TCGA-EK-A2RL-01
CESC (Stage I=162, II=69, III=45, IV=21)	Stage II	4.8645	TCGA-EK-A3GM-01
CESC (Stage I=162, II=69, III=45, IV=21)	Stage II	6.8925	TCGA-VS-A9UC-01
CESC (Stage I=162, II=69, III=45, IV=21)	Stage I	4.9256	TCGA-FU-A2QG-01
CESC (Stage I=162, II=69, III=45, IV=21)	Stage II	3.3993	TCGA-EK-A2PM-01
CESC (Stage I=162, II=69, III=45, IV=21)	Stage I	8.5617	TCGA-DS-A0VK-01
CESC (Stage I=162, II=69, III=45, IV=21)	Stage II	9.5771	TCGA-VS-A94W-01
CESC (Stage I=162, II=69, III=45, IV=21)	Stage III	2.7615	TCGA-C5-A1MK-01
CESC (Stage I=162, II=69, III=45, IV=21)	Stage III	10.324	TCGA-C5-A1MH-01
CESC (Stage I=162, II=69, III=45, IV=21)	Stage I	5.2223	TCGA-C5-A0TN-01
CESC (Stage I=162, II=69, III=45, IV=21)	Stage II	7.5181	TCGA-VS-A9UI-01
CESC (Stage I=162, II=69, III=45, IV=21)	Stage I	6.9233	TCGA-FU-A3TX-01
CESC (Stage I=162, II=69, III=45, IV=21)	Stage I	9.0642	TCGA-Q1-A6DV-01
CESC (Stage I=162, II=69, III=45, IV=21)	Stage I	5.4192	TCGA-C5-A1ML-01
CESC (Stage I=162, II=69, III=45, IV=21)	Stage IV	10.7031	TCGA-VS-A8QM-01
CESC (Stage I=162, II=69, III=45, IV=21)	Stage II	10.9371	TCGA-RA-A741-01
CESC (Stage I=162, II=69, III=45, IV=21)	Stage III	10.2415	TCGA-VS-A954-01
CESC (Stage I=162, II=69, III=45, IV=21)	Stage I	8.7256	TCGA-XS-A8TJ-01
CESC (Stage I=162, II=69, III=45, IV=21)	Stage I	8.0439	TCGA-LP-A4AW-01
CESC (Stage I=162, II=69, III=45, IV=21)	Stage I	6.7262	TCGA-JW-A5VK-01
CESC (Stage I=162, II=69, III=45, IV=21)	Stage II	3.4061	TCGA-EK-A2H0-01
CESC (Stage I=162, II=69, III=45, IV=21)	Stage IV	6.3642	TCGA-EX-A449-01
CESC (Stage I=162, II=69, III=45, IV=21)	Stage I	3.162	TCGA-C5-A902-01
CESC (Stage I=162, II=69, III=45, IV=21)	Stage III	6.2722	TCGA-MA-AA3X-01
CESC (Stage I=162, II=69, III=45, IV=21)	Stage I	5.5586	TCGA-C5-A7CO-01
CESC (Stage I=162, II=69, III=45, IV=21)	Stage I	8.3783	TCGA-C5-A2LV-01
CESC (Stage I=162, II=69, III=45, IV=21)	Stage I	12.2236	TCGA-VS-A9UT-01
CESC (Stage I=162, II=69, III=45, IV=21)	Stage III	8.5499	TCGA-ZJ-AAX8-01
CESC (Stage I=162, II=69, III=45, IV=21)	Stage II	5.7391	TCGA-C5-A1BJ-01

## Sheet: Supplementary Table 9
Supplementary Table 9 IGLC2 mRNA expression in different clinical stages of CESC
	Stage	Expression	Sample Name
CESC (Stage I=162, II=69, III=45, IV=21)	Stage II	5.257	TCGA-EK-A2RE-01
CESC (Stage I=162, II=69, III=45, IV=21)	Stage I	3.3787	TCGA-IR-A3L7-01
CESC (Stage I=162, II=69, III=45, IV=21)	Stage I	11.6207	TCGA-Q1-A73Q-01
CESC (Stage I=162, II=69, III=45, IV=21)	Stage I	11.8099	TCGA-C5-A1MF-01
CESC (Stage I=162, II=69, III=45, IV=21)	Stage II	4.8365	TCGA-ZJ-A8QQ-01
CESC (Stage I=162, II=69, III=45, IV=21)	Stage II	10.872	TCGA-EX-A3L1-01
CESC (Stage I=162, II=69, III=45, IV=21)	Stage II	11.2676	TCGA-JW-A5VI-01
CESC (Stage I=162, II=69, III=45, IV=21)	Stage I	7.192	TCGA-EA-A1QT-01
CESC (Stage I=162, II=69, III=45, IV=21)	Stage III	7.6471	TCGA-UC-A7PG-01
CESC (Stage I=162, II=69, III=45, IV=21)	Stage I	7.3169	TCGA-EA-A97N-01
CESC (Stage I=162, II=69, III=45, IV=21)	Stage III	10.8071	TCGA-EA-A3QD-01
CESC (Stage I=162, II=69, III=45, IV=21)	Stage I	11.5864	TCGA-C5-A1ME-01
CESC (Stage I=162, II=69, III=45, IV=21)	Stage I	4.7225	TCGA-C5-A8YR-01
CESC (Stage I=162, II=69, III=45, IV=21)	Stage III	9.2157	TCGA-FU-A40J-01
CESC (Stage I=162, II=69, III=45, IV=21)	Stage II	8.9566	TCGA-VS-A9V5-01
CESC (Stage I=162, II=69, III=45, IV=21)	Stage II	11.8564	TCGA-MY-A913-01
CESC (Stage I=162, II=69, III=45, IV=21)	Stage I	6.6113	TCGA-VS-A8Q9-01
CESC (Stage I=162, II=69, III=45, IV=21)	Stage I	10.1091	TCGA-DS-A0VL-01
CESC (Stage I=162, II=69, III=45, IV=21)	Stage II	11.6823	TCGA-VS-A9UU-01
CESC (Stage I=162, II=69, III=45, IV=21)	Stage I	5.0189	TCGA-ZJ-AAXN-01
CESC (Stage I=162, II=69, III=45, IV=21)	Stage IV	10.7368	TCGA-VS-A9U6-01
CESC (Stage I=162, II=69, III=45, IV=21)	Stage I	12.6865	TCGA-C5-A2LX-01
CESC (Stage I=162, II=69, III=45, IV=21)	Stage I	7.5488	TCGA-C5-A1M8-01
CESC (Stage I=162, II=69, III=45, IV=21)	Stage II	10.7957	TCGA-C5-A7CJ-01
CESC (Stage I=162, II=69, III=45, IV=21)	Stage I	7.696	TCGA-GH-A9DA-01
CESC (Stage I=162, II=69, III=45, IV=21)	Stage I	8.2572	TCGA-EA-A5O9-01
CESC (Stage I=162, II=69, III=45, IV=21)	Stage I	10.8033	TCGA-Q1-A73P-01
CESC (Stage I=162, II=69, III=45, IV=21)	Stage I	8.9809	TCGA-C5-A907-01
CESC (Stage I=162, II=69, III=45, IV=21)	Stage III	11.7939	TCGA-VS-A9UD-01
CESC (Stage I=162, II=69, III=45, IV=21)	Stage I	13.5819	TCGA-C5-A7CM-01
CESC (Stage I=162, II=69, III=45, IV=21)	Stage I	10.5573	TCGA-VS-A9V2-01
CESC (Stage I=162, II=69, III=45, IV=21)	Stage II	6.0427	TCGA-VS-A94Y-01
CESC (Stage I=162, II=69, III=45, IV=21)	Stage II	9.5835	TCGA-C5-A8ZZ-01
CESC (Stage I=162, II=69, III=45, IV=21)	Stage II	8.065	TCGA-VS-A9UJ-01
CESC (Stage I=162, II=69, III=45, IV=21)	Stage II	7.5844	TCGA-ZJ-AAXI-01
CESC (Stage I=162, II=69, III=45, IV=21)	Stage I	7.949	TCGA-Q1-A6DT-01
CESC (Stage I=162, II=69, III=45, IV=21)	Stage I	10.0907	TCGA-VS-A9UQ-01
CESC (Stage I=162, II=69, III=45, IV=21)	Stage I	9.7911	TCGA-VS-A8EG-01
CESC (Stage I=162, II=69, III=45, IV=21)	Stage I	12.3088	TCGA-EX-A69L-01
CESC (Stage I=162, II=69, III=45, IV=21)	Stage I	10.5683	TCGA-Q1-A73O-01
CESC (Stage I=162, II=69, III=45, IV=21)	Stage IV	10.9911	TCGA-VS-A8QC-01
CESC (Stage I=162, II=69, III=45, IV=21)	Stage I	10.8761	TCGA-EA-A5ZE-01
CESC (Stage I=162, II=69, III=45, IV=21)	Stage I	9.4299	TCGA-JX-A5QV-01
CESC (Stage I=162, II=69, III=45, IV=21)	Stage III	7.7471	TCGA-EK-A2GZ-01
CESC (Stage I=162, II=69, III=45, IV=21)	Stage I	8.5915	TCGA-EK-A2R9-01
CESC (Stage I=162, II=69, III=45, IV=21)	Stage I	9.9942	TCGA-IR-A3LL-01
CESC (Stage I=162, II=69, III=45, IV=21)	Stage I	9.9927	TCGA-C5-A1M5-01
CESC (Stage I=162, II=69, III=45, IV=21)	Stage I	13.8293	TCGA-C5-A7X8-01
CESC (Stage I=162, II=69, III=45, IV=21)	Stage I	9.8627	TCGA-EA-A3HS-01
CESC (Stage I=162, II=69, III=45, IV=21)	Stage II	12.9796	TCGA-IR-A3LH-01
CESC (Stage I=162, II=69, III=45, IV=21)	Stage I	0.8327	TCGA-C5-A1M9-01
CESC (Stage I=162, II=69, III=45, IV=21)	Stage III	12.267	TCGA-DG-A2KJ-01
CESC (Stage I=162, II=69, III=45, IV=21)	Stage I	11.6045	TCGA-HG-A2PA-01
CESC (Stage I=162, II=69, III=45, IV=21)	Stage IV	9.3872	TCGA-EA-A50E-01
CESC (Stage I=162, II=69, III=45, IV=21)	Stage I	4.3958	TCGA-EA-A556-01
CESC (Stage I=162, II=69, III=45, IV=21)	Stage IV	11.941	TCGA-VS-A9V3-01
CESC (Stage I=162, II=69, III=45, IV=21)	Stage IV	13.1188	TCGA-VS-A9UH-01
CESC (Stage I=162, II=69, III=45, IV=21)	Stage I	6.1781	TCGA-JX-A3PZ-01
CESC (Stage I=162, II=69, III=45, IV=21)	Stage I	12.2893	TCGA-C5-A1MP-01
CESC (Stage I=162, II=69, III=45, IV=21)	Stage I	8.0395	TCGA-MU-A5YI-01
CESC (Stage I=162, II=69, III=45, IV=21)	Stage I	6.2034	TCGA-VS-A8QA-01
CESC (Stage I=162, II=69, III=45, IV=21)	Stage III	10.1252	TCGA-FU-A5XV-01
CESC (Stage I=162, II=69, III=45, IV=21)	Stage I	13.7733	TCGA-EX-A8YF-01
CESC (Stage I=162, II=69, III=45, IV=21)	Stage I	10.5799	TCGA-ZJ-A8QR-01
CESC (Stage I=162, II=69, III=45, IV=21)	Stage I	8.716	TCGA-IR-A3LB-01
CESC (Stage I=162, II=69, III=45, IV=21)	Stage III	5.2679	TCGA-EK-A2PI-01
CESC (Stage I=162, II=69, III=45, IV=21)	Stage IV	9.044	TCGA-HM-A6W2-01
CESC (Stage I=162, II=69, III=45, IV=21)	Stage I	7.4186	TCGA-EK-A2IR-01
CESC (Stage I=162, II=69, III=45, IV=21)	Stage I	8.9751	TCGA-IR-A3LF-01
CESC (Stage I=162, II=69, III=45, IV=21)	Stage III	8.7675	TCGA-HM-A4S6-01
CESC (Stage I=162, II=69, III=45, IV=21)	Stage II	12.9477	TCGA-VS-A8QF-01
CESC (Stage I=162, II=69, III=45, IV=21)	Stage II	13.4653	TCGA-VS-AA62-01
CESC (Stage I=162, II=69, III=45, IV=21)	Stage I	10.0786	TCGA-C5-A7UE-01
CESC (Stage I=162, II=69, III=45, IV=21)	Stage I	9.1518	TCGA-DS-A5RQ-01
CESC (Stage I=162, II=69, III=45, IV=21)	Stage I	10.8164	TCGA-BI-A20A-01
CESC (Stage I=162, II=69, III=45, IV=21)	Stage II	12.5105	TCGA-EA-A3HU-01
CESC (Stage I=162, II=69, III=45, IV=21)	Stage I	8.1077	TCGA-EK-A2RM-01
CESC (Stage I=162, II=69, III=45, IV=21)	Stage III	9.7539	TCGA-DG-A2KK-01
CESC (Stage I=162, II=69, III=45, IV=21)	Stage I	11.5211	TCGA-C5-A1MI-01
CESC (Stage I=162, II=69, III=45, IV=21)	Stage II	9.5225	TCGA-JW-A852-01
CESC (Stage I=162, II=69, III=45, IV=21)	Stage II	7.9339	TCGA-EK-A2RA-01
CESC (Stage I=162, II=69, III=45, IV=21)	Stage IV	5.5012	TCGA-EK-A2RB-01
CESC (Stage I=162, II=69, III=45, IV=21)	Stage I	6.5857	TCGA-C5-A1MJ-01
CESC (Stage I=162, II=69, III=45, IV=21)	Stage I	13.9099	TCGA-MY-A5BE-01
CESC (Stage I=162, II=69, III=45, IV=21)	Stage I	8.6871	TCGA-C5-A1BE-01
CESC (Stage I=162, II=69, III=45, IV=21)	Stage III	9.9724	TCGA-ZJ-AAXT-01
CESC (Stage I=162, II=69, III=45, IV=21)	Stage II	9.8926	TCGA-LP-A7HU-01
CESC (Stage I=162, II=69, III=45, IV=21)	Stage I	10.6616	TCGA-2W-A8YY-01
CESC (Stage I=162, II=69, III=45, IV=21)	Stage I	11.9953	TCGA-EA-A411-01
CESC (Stage I=162, II=69, III=45, IV=21)	Stage III	6.9299	TCGA-C5-A1MN-01
CESC (Stage I=162, II=69, III=45, IV=21)	Stage I	8.2682	TCGA-C5-A2M2-01
CESC (Stage I=162, II=69, III=45, IV=21)	Stage I	11.3938	TCGA-EK-A2PK-01
CESC (Stage I=162, II=69, III=45, IV=21)	Stage II	8.2337	TCGA-EA-A410-01
CESC (Stage I=162, II=69, III=45, IV=21)	Stage I	10.5883	TCGA-VS-A952-01
CESC (Stage I=162, II=69, III=45, IV=21)	Stage I	5.9064	TCGA-EK-A2IP-01
CESC (Stage I=162, II=69, III=45, IV=21)	Stage I	12.9426	TCGA-FU-A3YQ-01
CESC (Stage I=162, II=69, III=45, IV=21)	Stage I	9.4374	TCGA-DS-A1OB-01
CESC (Stage I=162, II=69, III=45, IV=21)	Stage II	13.6417	TCGA-VS-A959-01
CESC (Stage I=162, II=69, III=45, IV=21)	Stage I	13.2924	TCGA-EK-A2R7-01
CESC (Stage I=162, II=69, III=45, IV=21)	Stage II	10.311	TCGA-JW-A5VJ-01
CESC (Stage I=162, II=69, III=45, IV=21)	Stage III	11.6067	TCGA-C5-A7UH-01
CESC (Stage I=162, II=69, III=45, IV=21)	Stage I	8.6823	TCGA-MA-AA3Z-01
CESC (Stage I=162, II=69, III=45, IV=21)	Stage II	7.6937	TCGA-VS-A9UR-01
CESC (Stage I=162, II=69, III=45, IV=21)	Stage III	5.1306	TCGA-EK-A3GN-01
CESC (Stage I=162, II=69, III=45, IV=21)	Stage III	10.2892	TCGA-DS-A3LQ-01
CESC (Stage I=162, II=69, III=45, IV=21)	Stage II	12.6982	TCGA-ZJ-AAXU-01
CESC (Stage I=162, II=69, III=45, IV=21)	Stage IV	10.4586	TCGA-VS-A9UY-01
CESC (Stage I=162, II=69, III=45, IV=21)	Stage I	5.6088	TCGA-ZJ-AAXA-01
CESC (Stage I=162, II=69, III=45, IV=21)	Stage II	6	TCGA-EK-A2RO-01
CESC (Stage I=162, II=69, III=45, IV=21)	Stage I	7.719	TCGA-DS-A0VM-01
CESC (Stage I=162, II=69, III=45, IV=21)	Stage II	11.3227	TCGA-EX-A1H5-01
CESC (Stage I=162, II=69, III=45, IV=21)	Stage II	7.8346	TCGA-FU-A3EO-01
CESC (Stage I=162, II=69, III=45, IV=21)	Stage I	5.7396	TCGA-EK-A2RK-01
CESC (Stage I=162, II=69, III=45, IV=21)	Stage I	10.7073	TCGA-C5-A1BL-01
CESC (Stage I=162, II=69, III=45, IV=21)	Stage I	6.6558	TCGA-Q1-A73S-01
CESC (Stage I=162, II=69, III=45, IV=21)	Stage II	12.9701	TCGA-PN-A8MA-01
CESC (Stage I=162, II=69, III=45, IV=21)	Stage I	9.2287	TCGA-DS-A7WF-01
CESC (Stage I=162, II=69, III=45, IV=21)	Stage III	13.7881	TCGA-C5-A7X3-01
CESC (Stage I=162, II=69, III=45, IV=21)	Stage II	12.1186	TCGA-HM-A3JK-01
CESC (Stage I=162, II=69, III=45, IV=21)	Stage II	11.514	TCGA-ZJ-AAXJ-01
CESC (Stage I=162, II=69, III=45, IV=21)	Stage IV	11.3735	TCGA-VS-A9V1-01
CESC (Stage I=162, II=69, III=45, IV=21)	Stage II	4.9505	TCGA-FU-A3HZ-01
CESC (Stage I=162, II=69, III=45, IV=21)	Stage I	8.3808	TCGA-EA-A78R-01
CESC (Stage I=162, II=69, III=45, IV=21)	Stage II	9.6619	TCGA-JW-A5VG-01
CESC (Stage I=162, II=69, III=45, IV=21)	Stage IV	11.1484	TCGA-VS-A9UV-01
CESC (Stage I=162, II=69, III=45, IV=21)	Stage I	4.0841	TCGA-C5-A8YT-01
CESC (Stage I=162, II=69, III=45, IV=21)	Stage III	10.4618	TCGA-ZX-AA5X-01
CESC (Stage I=162, II=69, III=45, IV=21)	Stage II	11.0888	TCGA-VS-A958-01
CESC (Stage I=162, II=69, III=45, IV=21)	Stage II	10.6263	TCGA-VS-A8EL-01
CESC (Stage I=162, II=69, III=45, IV=21)	Stage II	4.1343	TCGA-ZJ-AB0I-01
CESC (Stage I=162, II=69, III=45, IV=21)	Stage III	11.6609	TCGA-C5-A2LZ-01
CESC (Stage I=162, II=69, III=45, IV=21)	Stage III	14.4801	TCGA-VS-A950-01
CESC (Stage I=162, II=69, III=45, IV=21)	Stage I	9.0707	TCGA-IR-A3LK-01
CESC (Stage I=162, II=69, III=45, IV=21)	Stage I	11.0818	TCGA-DS-A1OC-01
CESC (Stage I=162, II=69, III=45, IV=21)	Stage I	11.4809	TCGA-C5-A3HE-01
CESC (Stage I=162, II=69, III=45, IV=21)	Stage I	11.4996	TCGA-MA-AA3W-01
CESC (Stage I=162, II=69, III=45, IV=21)	Stage III	9.1349	TCGA-VS-A9UL-01
CESC (Stage I=162, II=69, III=45, IV=21)	Stage II	7.929	TCGA-VS-A9UO-01
CESC (Stage I=162, II=69, III=45, IV=21)	Stage I	12.2291	TCGA-C5-A8XJ-01
CESC (Stage I=162, II=69, III=45, IV=21)	Stage III	8.3865	TCGA-C5-A7CL-01
CESC (Stage I=162, II=69, III=45, IV=21)	Stage I	7.2504	TCGA-FU-A3NI-01
CESC (Stage I=162, II=69, III=45, IV=21)	Stage II	9.8594	TCGA-EA-A439-01
CESC (Stage I=162, II=69, III=45, IV=21)	Stage I	5.6747	TCGA-VS-A9V0-01
CESC (Stage I=162, II=69, III=45, IV=21)	Stage I	9.8713	TCGA-EK-A3GK-01
CESC (Stage I=162, II=69, III=45, IV=21)	Stage I	11.3667	TCGA-C5-A7CG-01
CESC (Stage I=162, II=69, III=45, IV=21)	Stage III	12.4146	TCGA-C5-A1BI-01
CESC (Stage I=162, II=69, III=45, IV=21)	Stage I	10.6844	TCGA-HM-A3JJ-01
CESC (Stage I=162, II=69, III=45, IV=21)	Stage I	12.2827	TCGA-C5-A7UI-01
CESC (Stage I=162, II=69, III=45, IV=21)	Stage III	9.975	TCGA-ZJ-AAXD-01
CESC (Stage I=162, II=69, III=45, IV=21)	Stage I	8.8206	TCGA-EK-A2R8-01
CESC (Stage I=162, II=69, III=45, IV=21)	Stage II	10.3983	TCGA-VS-A9UP-01
CESC (Stage I=162, II=69, III=45, IV=21)	Stage I	10.6118	TCGA-C5-A1BF-01
CESC (Stage I=162, II=69, III=45, IV=21)	Stage I	12.1074	TCGA-EX-A69M-01
CESC (Stage I=162, II=69, III=45, IV=21)	Stage I	8.7353	TCGA-EA-A5ZD-01
CESC (Stage I=162, II=69, III=45, IV=21)	Stage III	10.0463	TCGA-JX-A3Q0-01
CESC (Stage I=162, II=69, III=45, IV=21)	Stage I	10.8537	TCGA-BI-A0VS-01
CESC (Stage I=162, II=69, III=45, IV=21)	Stage II	10.2733	TCGA-VS-A8EJ-01
CESC (Stage I=162, II=69, III=45, IV=21)	Stage I	7.6926	TCGA-DR-A0ZL-01
CESC (Stage I=162, II=69, III=45, IV=21)	Stage II	6.9816	TCGA-MA-AA41-01
CESC (Stage I=162, II=69, III=45, IV=21)	Stage II	8.1747	TCGA-EA-A3HQ-01
CESC (Stage I=162, II=69, III=45, IV=21)	Stage III	7.3778	TCGA-LP-A5U2-01
CESC (Stage I=162, II=69, III=45, IV=21)	Stage I	12.4344	TCGA-EA-A43B-01
CESC (Stage I=162, II=69, III=45, IV=21)	Stage II	5.1478	TCGA-C5-A3HD-01
CESC (Stage I=162, II=69, III=45, IV=21)	Stage IV	3.3966	TCGA-IR-A3LI-01
CESC (Stage I=162, II=69, III=45, IV=21)	Stage II	11.9685	TCGA-VS-A8EI-01
CESC (Stage I=162, II=69, III=45, IV=21)	Stage I	4.0532	TCGA-EA-A4BA-01
CESC (Stage I=162, II=69, III=45, IV=21)	Stage I	11.5458	TCGA-C5-A3HL-01
CESC (Stage I=162, II=69, III=45, IV=21)	Stage I	8.3601	TCGA-EA-A3Y4-01
CESC (Stage I=162, II=69, III=45, IV=21)	Stage I	12.2347	TCGA-UC-A7PF-01
CESC (Stage I=162, II=69, III=45, IV=21)	Stage II	9.8534	TCGA-VS-A9UB-01
CESC (Stage I=162, II=69, III=45, IV=21)	Stage I	8.5546	TCGA-UC-A7PI-01
CESC (Stage I=162, II=69, III=45, IV=21)	Stage II	8.8173	TCGA-DG-A2KL-01
CESC (Stage I=162, II=69, III=45, IV=21)	Stage I	8.7186	TCGA-JW-AAVH-01
CESC (Stage I=162, II=69, III=45, IV=21)	Stage II	8.5825	TCGA-MY-A5BF-01
CESC (Stage I=162, II=69, III=45, IV=21)	Stage I	10.5017	TCGA-Q1-A5R1-01
CESC (Stage I=162, II=69, III=45, IV=21)	Stage I	5.5892	TCGA-FU-A57G-01
CESC (Stage I=162, II=69, III=45, IV=21)	Stage III	10.4774	TCGA-C5-A1BQ-01
CESC (Stage I=162, II=69, III=45, IV=21)	Stage III	7.9395	TCGA-EK-A2PL-01
CESC (Stage I=162, II=69, III=45, IV=21)	Stage I	10.3585	TCGA-Q1-A6DW-01
CESC (Stage I=162, II=69, III=45, IV=21)	Stage I	7.9273	TCGA-C5-A2M1-01
CESC (Stage I=162, II=69, III=45, IV=21)	Stage I	10.2318	TCGA-R2-A69V-01
CESC (Stage I=162, II=69, III=45, IV=21)	Stage I	8.8607	TCGA-EA-A5ZF-01
CESC (Stage I=162, II=69, III=45, IV=21)	Stage II	10.851	TCGA-FU-A23L-01
CESC (Stage I=162, II=69, III=45, IV=21)	Stage I	11.8406	TCGA-DS-A1OA-01
CESC (Stage I=162, II=69, III=45, IV=21)	Stage I	10.4629	TCGA-EK-A2H1-01
CESC (Stage I=162, II=69, III=45, IV=21)	Stage III	10.4149	TCGA-LP-A4AU-01
CESC (Stage I=162, II=69, III=45, IV=21)	Stage I	11.1434	TCGA-VS-A9U7-01
CESC (Stage I=162, II=69, III=45, IV=21)	Stage I	5.2619	TCGA-C5-A2LS-01
CESC (Stage I=162, II=69, III=45, IV=21)	Stage I	12.1143	TCGA-MA-AA3Y-01
CESC (Stage I=162, II=69, III=45, IV=21)	Stage I	12.865	TCGA-DG-A2KM-01
CESC (Stage I=162, II=69, III=45, IV=21)	Stage I	11.7275	TCGA-C5-A3HF-01
CESC (Stage I=162, II=69, III=45, IV=21)	Stage I	10.2593	TCGA-C5-A2LT-01
CESC (Stage I=162, II=69, III=45, IV=21)	Stage I	11.5929	TCGA-C5-A1BK-01
CESC (Stage I=162, II=69, III=45, IV=21)	Stage I	9.681	TCGA-UC-A7PD-01
CESC (Stage I=162, II=69, III=45, IV=21)	Stage II	8.1073	TCGA-MY-A5BD-01
CESC (Stage I=162, II=69, III=45, IV=21)	Stage I	12.646	TCGA-VS-A9UZ-01
CESC (Stage I=162, II=69, III=45, IV=21)	Stage I	11.5957	TCGA-DS-A1OD-01
CESC (Stage I=162, II=69, III=45, IV=21)	Stage I	8.491	TCGA-C5-A8XH-01
CESC (Stage I=162, II=69, III=45, IV=21)	Stage I	11.3446	TCGA-EK-A2RC-01
CESC (Stage I=162, II=69, III=45, IV=21)	Stage I	8.5927	TCGA-JX-A3Q8-01
CESC (Stage I=162, II=69, III=45, IV=21)	Stage I	7.5604	TCGA-JW-A5VL-01
CESC (Stage I=162, II=69, III=45, IV=21)	Stage II	10.4692	TCGA-DS-A7WI-01
CESC (Stage I=162, II=69, III=45, IV=21)	Stage IV	2.9911	TCGA-VS-A953-01
CESC (Stage I=162, II=69, III=45, IV=21)	Stage III	9.7215	TCGA-EA-A44S-01
CESC (Stage I=162, II=69, III=45, IV=21)	Stage I	7.7092	TCGA-VS-A957-01
CESC (Stage I=162, II=69, III=45, IV=21)	Stage IV	2.4279	TCGA-JW-A5VH-01
CESC (Stage I=162, II=69, III=45, IV=21)	Stage II	6.2956	TCGA-EA-A3HR-01
CESC (Stage I=162, II=69, III=45, IV=21)	Stage I	10.9441	TCGA-EA-A3QE-01
CESC (Stage I=162, II=69, III=45, IV=21)	Stage I	10.6594	TCGA-JW-A69B-01
CESC (Stage I=162, II=69, III=45, IV=21)	Stage I	2.5313	TCGA-FU-A3HY-01
CESC (Stage I=162, II=69, III=45, IV=21)	Stage II	9.1337	TCGA-C5-A1M6-01
CESC (Stage I=162, II=69, III=45, IV=21)	Stage IV	7.7248	TCGA-VS-A9V4-01
CESC (Stage I=162, II=69, III=45, IV=21)	Stage I	10.2273	TCGA-VS-A8Q8-01
CESC (Stage I=162, II=69, III=45, IV=21)	Stage I	8.629	TCGA-DS-A0VN-01
CESC (Stage I=162, II=69, III=45, IV=21)	Stage I	10.2632	TCGA-MU-A8JM-01
CESC (Stage I=162, II=69, III=45, IV=21)	Stage I	10.9444	TCGA-C5-A2LY-01
CESC (Stage I=162, II=69, III=45, IV=21)	Stage III	13.4743	TCGA-FU-A23K-01
CESC (Stage I=162, II=69, III=45, IV=21)	Stage III	12.4549	TCGA-EA-A6QX-01
CESC (Stage I=162, II=69, III=45, IV=21)	Stage II	9.4242	TCGA-C5-A7CH-01
CESC (Stage I=162, II=69, III=45, IV=21)	Stage I	6.5325	TCGA-EK-A2RN-01
CESC (Stage I=162, II=69, III=45, IV=21)	Stage I	11.0463	TCGA-EK-A2RJ-01
CESC (Stage I=162, II=69, III=45, IV=21)	Stage I	9.8031	TCGA-C5-A1BM-01
CESC (Stage I=162, II=69, III=45, IV=21)	Stage I	6.0092	TCGA-Q1-A73R-01
CESC (Stage I=162, II=69, III=45, IV=21)	Stage I	10.3134	TCGA-DS-A7WH-01
CESC (Stage I=162, II=69, III=45, IV=21)	Stage II	10.4102	TCGA-ZJ-AAX4-01
CESC (Stage I=162, II=69, III=45, IV=21)	Stage IV	12.0539	TCGA-C5-A7CK-01
CESC (Stage I=162, II=69, III=45, IV=21)	Stage IV	11.3921	TCGA-VS-A8EK-01
CESC (Stage I=162, II=69, III=45, IV=21)	Stage I	10.7727	TCGA-EA-A1QS-01
CESC (Stage I=162, II=69, III=45, IV=21)	Stage II	10.7227	TCGA-FU-A3WB-01
CESC (Stage I=162, II=69, III=45, IV=21)	Stage III	10.0324	TCGA-FU-A3TQ-01
CESC (Stage I=162, II=69, III=45, IV=21)	Stage I	12.3903	TCGA-C5-A8XI-01
CESC (Stage I=162, II=69, III=45, IV=21)	Stage I	6.4833	TCGA-C5-A1BN-01
CESC (Stage I=162, II=69, III=45, IV=21)	Stage I	8.6385	TCGA-IR-A3LA-01
CESC (Stage I=162, II=69, III=45, IV=21)	Stage II	11.3914	TCGA-VS-A94X-01
CESC (Stage I=162, II=69, III=45, IV=21)	Stage II	12.6295	TCGA-MA-AA42-01
CESC (Stage I=162, II=69, III=45, IV=21)	Stage I	8.1461	TCGA-C5-A8YQ-01
CESC (Stage I=162, II=69, III=45, IV=21)	Stage III	13.7858	TCGA-ZJ-AB0H-01
CESC (Stage I=162, II=69, III=45, IV=21)	Stage IV	3.7453	TCGA-C5-A7X5-01
CESC (Stage I=162, II=69, III=45, IV=21)	Stage II	12.2281	TCGA-VS-A9U5-01
CESC (Stage I=162, II=69, III=45, IV=21)	Stage I	12.2108	TCGA-C5-A1M7-01
CESC (Stage I=162, II=69, III=45, IV=21)	Stage I	8.5719	TCGA-C5-A905-01
CESC (Stage I=162, II=69, III=45, IV=21)	Stage I	6.7752	TCGA-EK-A3GJ-01
CESC (Stage I=162, II=69, III=45, IV=21)	Stage II	10.1884	TCGA-MU-A51Y-01
CESC (Stage I=162, II=69, III=45, IV=21)	Stage I	7.7183	TCGA-DG-A2KH-01
CESC (Stage I=162, II=69, III=45, IV=21)	Stage III	5.5853	TCGA-VS-A8EB-01
CESC (Stage I=162, II=69, III=45, IV=21)	Stage I	12.7488	TCGA-LP-A4AX-01
CESC (Stage I=162, II=69, III=45, IV=21)	Stage II	11.485	TCGA-VS-A94Z-01
CESC (Stage I=162, II=69, III=45, IV=21)	Stage I	5.7228	TCGA-ZJ-AAXB-01
CESC (Stage I=162, II=69, III=45, IV=21)	Stage II	14.2522	TCGA-C5-A1MQ-01
CESC (Stage I=162, II=69, III=45, IV=21)	Stage I	11.4235	TCGA-EX-A1H6-01
CESC (Stage I=162, II=69, III=45, IV=21)	Stage II	12.1496	TCGA-ZJ-AAXF-01
CESC (Stage I=162, II=69, III=45, IV=21)	Stage IV	12.4975	TCGA-VS-A9UM-01
CESC (Stage I=162, II=69, III=45, IV=21)	Stage III	5.1962	TCGA-VS-A8EH-01
CESC (Stage I=162, II=69, III=45, IV=21)	Stage III	12.4609	TCGA-BI-A0VR-01
CESC (Stage I=162, II=69, III=45, IV=21)	Stage I	1.0433	TCGA-EA-A5FO-01
CESC (Stage I=162, II=69, III=45, IV=21)	Stage III	10.6025	TCGA-DR-A0ZM-01
CESC (Stage I=162, II=69, III=45, IV=21)	Stage III	11.0663	TCGA-MA-AA43-01
CESC (Stage I=162, II=69, III=45, IV=21)	Stage I	5.6189	TCGA-C5-A7UC-01
CESC (Stage I=162, II=69, III=45, IV=21)	Stage I	12.1841	TCGA-C5-A7XC-01
CESC (Stage I=162, II=69, III=45, IV=21)	Stage I	4.8934	TCGA-VS-A8QH-01
CESC (Stage I=162, II=69, III=45, IV=21)	Stage I	7.9694	TCGA-LP-A5U3-01
CESC (Stage I=162, II=69, III=45, IV=21)	Stage IV	6.9516	TCGA-DS-A1O9-01
CESC (Stage I=162, II=69, III=45, IV=21)	Stage I	9.5533	TCGA-EA-A3HT-01
CESC (Stage I=162, II=69, III=45, IV=21)	Stage I	7.36	TCGA-IR-A3LC-01
CESC (Stage I=162, II=69, III=45, IV=21)	Stage III	5.5223	TCGA-FU-A770-01
CESC (Stage I=162, II=69, III=45, IV=21)	Stage III	6.64	TCGA-VS-A8EC-01
CESC (Stage I=162, II=69, III=45, IV=21)	Stage I	8.124	TCGA-4J-AA1J-01
CESC (Stage I=162, II=69, III=45, IV=21)	Stage I	12.4663	TCGA-LP-A4AV-01
CESC (Stage I=162, II=69, III=45, IV=21)	Stage I	8.1075	TCGA-EK-A2RL-01
CESC (Stage I=162, II=69, III=45, IV=21)	Stage II	7.0639	TCGA-EK-A3GM-01
CESC (Stage I=162, II=69, III=45, IV=21)	Stage II	8.2435	TCGA-VS-A9UC-01
CESC (Stage I=162, II=69, III=45, IV=21)	Stage I	6.1595	TCGA-FU-A2QG-01
CESC (Stage I=162, II=69, III=45, IV=21)	Stage II	5.0811	TCGA-EK-A2PM-01
CESC (Stage I=162, II=69, III=45, IV=21)	Stage I	8.754	TCGA-DS-A0VK-01
CESC (Stage I=162, II=69, III=45, IV=21)	Stage II	10.1951	TCGA-VS-A94W-01
CESC (Stage I=162, II=69, III=45, IV=21)	Stage III	5.1052	TCGA-C5-A1MK-01
CESC (Stage I=162, II=69, III=45, IV=21)	Stage III	10.9774	TCGA-C5-A1MH-01
CESC (Stage I=162, II=69, III=45, IV=21)	Stage I	6.6251	TCGA-C5-A0TN-01
CESC (Stage I=162, II=69, III=45, IV=21)	Stage II	10.3739	TCGA-VS-A9UI-01
CESC (Stage I=162, II=69, III=45, IV=21)	Stage I	10.0053	TCGA-FU-A3TX-01
CESC (Stage I=162, II=69, III=45, IV=21)	Stage I	10.225	TCGA-Q1-A6DV-01
CESC (Stage I=162, II=69, III=45, IV=21)	Stage I	8.1639	TCGA-C5-A1ML-01
CESC (Stage I=162, II=69, III=45, IV=21)	Stage IV	12.8054	TCGA-VS-A8QM-01
CESC (Stage I=162, II=69, III=45, IV=21)	Stage II	12.7667	TCGA-RA-A741-01
CESC (Stage I=162, II=69, III=45, IV=21)	Stage III	11.6321	TCGA-VS-A954-01
CESC (Stage I=162, II=69, III=45, IV=21)	Stage I	9.7269	TCGA-XS-A8TJ-01
CESC (Stage I=162, II=69, III=45, IV=21)	Stage I	11.0415	TCGA-LP-A4AW-01
CESC (Stage I=162, II=69, III=45, IV=21)	Stage I	8.2301	TCGA-JW-A5VK-01
CESC (Stage I=162, II=69, III=45, IV=21)	Stage II	3.5923	TCGA-EK-A2H0-01
CESC (Stage I=162, II=69, III=45, IV=21)	Stage IV	8.3621	TCGA-EX-A449-01
CESC (Stage I=162, II=69, III=45, IV=21)	Stage I	7.0375	TCGA-C5-A902-01
CESC (Stage I=162, II=69, III=45, IV=21)	Stage III	7.4048	TCGA-MA-AA3X-01
CESC (Stage I=162, II=69, III=45, IV=21)	Stage I	7.131	TCGA-C5-A7CO-01
CESC (Stage I=162, II=69, III=45, IV=21)	Stage I	9.7195	TCGA-C5-A2LV-01
CESC (Stage I=162, II=69, III=45, IV=21)	Stage I	13.8981	TCGA-VS-A9UT-01
CESC (Stage I=162, II=69, III=45, IV=21)	Stage III	11.6954	TCGA-ZJ-AAX8-01
CESC (Stage I=162, II=69, III=45, IV=21)	Stage II	9.0629	TCGA-C5-A1BJ-01

## Sheet: Supplementary Table 10
Supplementary Table 10 IGLC3 mRNA expression in different clinical stages of CESC
	Stage	Expression	Sample Name
CESC (Stage I=162, II=69, III=45, IV=21)	Stage II	3.6555	TCGA-EK-A2RE-01
CESC (Stage I=162, II=69, III=45, IV=21)	Stage I	1.0079	TCGA-IR-A3L7-01
CESC (Stage I=162, II=69, III=45, IV=21)	Stage I	10.2031	TCGA-Q1-A73Q-01
CESC (Stage I=162, II=69, III=45, IV=21)	Stage I	10.8091	TCGA-C5-A1MF-01
CESC (Stage I=162, II=69, III=45, IV=21)	Stage II	4.0619	TCGA-ZJ-A8QQ-01
CESC (Stage I=162, II=69, III=45, IV=21)	Stage II	9.1456	TCGA-EX-A3L1-01
CESC (Stage I=162, II=69, III=45, IV=21)	Stage II	9.0903	TCGA-JW-A5VI-01
CESC (Stage I=162, II=69, III=45, IV=21)	Stage I	6.4691	TCGA-EA-A1QT-01
CESC (Stage I=162, II=69, III=45, IV=21)	Stage III	7.5981	TCGA-UC-A7PG-01
CESC (Stage I=162, II=69, III=45, IV=21)	Stage I	5.6203	TCGA-EA-A97N-01
CESC (Stage I=162, II=69, III=45, IV=21)	Stage III	11.4295	TCGA-EA-A3QD-01
CESC (Stage I=162, II=69, III=45, IV=21)	Stage I	11.0338	TCGA-C5-A1ME-01
CESC (Stage I=162, II=69, III=45, IV=21)	Stage I	3.9127	TCGA-C5-A8YR-01
CESC (Stage I=162, II=69, III=45, IV=21)	Stage III	8.7728	TCGA-FU-A40J-01
CESC (Stage I=162, II=69, III=45, IV=21)	Stage II	9.4691	TCGA-VS-A9V5-01
CESC (Stage I=162, II=69, III=45, IV=21)	Stage II	9.706	TCGA-MY-A913-01
CESC (Stage I=162, II=69, III=45, IV=21)	Stage I	5.2544	TCGA-VS-A8Q9-01
CESC (Stage I=162, II=69, III=45, IV=21)	Stage I	8.6803	TCGA-DS-A0VL-01
CESC (Stage I=162, II=69, III=45, IV=21)	Stage II	10.8947	TCGA-VS-A9UU-01
CESC (Stage I=162, II=69, III=45, IV=21)	Stage I	4.2661	TCGA-ZJ-AAXN-01
CESC (Stage I=162, II=69, III=45, IV=21)	Stage IV	9.1466	TCGA-VS-A9U6-01
CESC (Stage I=162, II=69, III=45, IV=21)	Stage I	11.8733	TCGA-C5-A2LX-01
CESC (Stage I=162, II=69, III=45, IV=21)	Stage I	7.0699	TCGA-C5-A1M8-01
CESC (Stage I=162, II=69, III=45, IV=21)	Stage II	9.8299	TCGA-C5-A7CJ-01
CESC (Stage I=162, II=69, III=45, IV=21)	Stage I	8.1113	TCGA-GH-A9DA-01
CESC (Stage I=162, II=69, III=45, IV=21)	Stage I	5.8687	TCGA-EA-A5O9-01
CESC (Stage I=162, II=69, III=45, IV=21)	Stage I	9.3807	TCGA-Q1-A73P-01
CESC (Stage I=162, II=69, III=45, IV=21)	Stage I	7.5271	TCGA-C5-A907-01
CESC (Stage I=162, II=69, III=45, IV=21)	Stage III	10.7912	TCGA-VS-A9UD-01
CESC (Stage I=162, II=69, III=45, IV=21)	Stage I	11.7697	TCGA-C5-A7CM-01
CESC (Stage I=162, II=69, III=45, IV=21)	Stage I	9.5823	TCGA-VS-A9V2-01
CESC (Stage I=162, II=69, III=45, IV=21)	Stage II	4.3492	TCGA-VS-A94Y-01
CESC (Stage I=162, II=69, III=45, IV=21)	Stage II	8.9892	TCGA-C5-A8ZZ-01
CESC (Stage I=162, II=69, III=45, IV=21)	Stage II	7.2448	TCGA-VS-A9UJ-01
CESC (Stage I=162, II=69, III=45, IV=21)	Stage II	6.9369	TCGA-ZJ-AAXI-01
CESC (Stage I=162, II=69, III=45, IV=21)	Stage I	8.2566	TCGA-Q1-A6DT-01
CESC (Stage I=162, II=69, III=45, IV=21)	Stage I	9.8213	TCGA-VS-A9UQ-01
CESC (Stage I=162, II=69, III=45, IV=21)	Stage I	8.3348	TCGA-VS-A8EG-01
CESC (Stage I=162, II=69, III=45, IV=21)	Stage I	11.2853	TCGA-EX-A69L-01
CESC (Stage I=162, II=69, III=45, IV=21)	Stage I	9.4539	TCGA-Q1-A73O-01
CESC (Stage I=162, II=69, III=45, IV=21)	Stage IV	10.3089	TCGA-VS-A8QC-01
CESC (Stage I=162, II=69, III=45, IV=21)	Stage I	10.1398	TCGA-EA-A5ZE-01
CESC (Stage I=162, II=69, III=45, IV=21)	Stage I	9.1732	TCGA-JX-A5QV-01
CESC (Stage I=162, II=69, III=45, IV=21)	Stage III	5.6026	TCGA-EK-A2GZ-01
CESC (Stage I=162, II=69, III=45, IV=21)	Stage I	9.0597	TCGA-EK-A2R9-01
CESC (Stage I=162, II=69, III=45, IV=21)	Stage I	8.3001	TCGA-IR-A3LL-01
CESC (Stage I=162, II=69, III=45, IV=21)	Stage I	10.4686	TCGA-C5-A1M5-01
CESC (Stage I=162, II=69, III=45, IV=21)	Stage I	12.8294	TCGA-C5-A7X8-01
CESC (Stage I=162, II=69, III=45, IV=21)	Stage I	9.5584	TCGA-EA-A3HS-01
CESC (Stage I=162, II=69, III=45, IV=21)	Stage II	12.1301	TCGA-IR-A3LH-01
CESC (Stage I=162, II=69, III=45, IV=21)	Stage I	-2.0529	TCGA-C5-A1M9-01
CESC (Stage I=162, II=69, III=45, IV=21)	Stage III	12.113	TCGA-DG-A2KJ-01
CESC (Stage I=162, II=69, III=45, IV=21)	Stage I	11.4398	TCGA-HG-A2PA-01
CESC (Stage I=162, II=69, III=45, IV=21)	Stage IV	8.2496	TCGA-EA-A50E-01
CESC (Stage I=162, II=69, III=45, IV=21)	Stage I	3.5411	TCGA-EA-A556-01
CESC (Stage I=162, II=69, III=45, IV=21)	Stage IV	9.0519	TCGA-VS-A9V3-01
CESC (Stage I=162, II=69, III=45, IV=21)	Stage IV	13.716	TCGA-VS-A9UH-01
CESC (Stage I=162, II=69, III=45, IV=21)	Stage I	7.3506	TCGA-JX-A3PZ-01
CESC (Stage I=162, II=69, III=45, IV=21)	Stage I	10.8843	TCGA-C5-A1MP-01
CESC (Stage I=162, II=69, III=45, IV=21)	Stage I	7.2128	TCGA-MU-A5YI-01
CESC (Stage I=162, II=69, III=45, IV=21)	Stage I	4.8177	TCGA-VS-A8QA-01
CESC (Stage I=162, II=69, III=45, IV=21)	Stage III	8.0947	TCGA-FU-A5XV-01
CESC (Stage I=162, II=69, III=45, IV=21)	Stage I	12.9601	TCGA-EX-A8YF-01
CESC (Stage I=162, II=69, III=45, IV=21)	Stage I	7.9435	TCGA-ZJ-A8QR-01
CESC (Stage I=162, II=69, III=45, IV=21)	Stage I	7.5178	TCGA-IR-A3LB-01
CESC (Stage I=162, II=69, III=45, IV=21)	Stage III	3.8521	TCGA-EK-A2PI-01
CESC (Stage I=162, II=69, III=45, IV=21)	Stage IV	7.9703	TCGA-HM-A6W2-01
CESC (Stage I=162, II=69, III=45, IV=21)	Stage I	6.1948	TCGA-EK-A2IR-01
CESC (Stage I=162, II=69, III=45, IV=21)	Stage I	8.8353	TCGA-IR-A3LF-01
CESC (Stage I=162, II=69, III=45, IV=21)	Stage III	7.9046	TCGA-HM-A4S6-01
CESC (Stage I=162, II=69, III=45, IV=21)	Stage II	11.0368	TCGA-VS-A8QF-01
CESC (Stage I=162, II=69, III=45, IV=21)	Stage II	10.6297	TCGA-VS-AA62-01
CESC (Stage I=162, II=69, III=45, IV=21)	Stage I	9.2344	TCGA-C5-A7UE-01
CESC (Stage I=162, II=69, III=45, IV=21)	Stage I	6.1611	TCGA-DS-A5RQ-01
CESC (Stage I=162, II=69, III=45, IV=21)	Stage I	10.9567	TCGA-BI-A20A-01
CESC (Stage I=162, II=69, III=45, IV=21)	Stage II	10.9894	TCGA-EA-A3HU-01
CESC (Stage I=162, II=69, III=45, IV=21)	Stage I	5.2149	TCGA-EK-A2RM-01
CESC (Stage I=162, II=69, III=45, IV=21)	Stage III	9.0962	TCGA-DG-A2KK-01
CESC (Stage I=162, II=69, III=45, IV=21)	Stage I	8.9912	TCGA-C5-A1MI-01
CESC (Stage I=162, II=69, III=45, IV=21)	Stage II	7.5844	TCGA-JW-A852-01
CESC (Stage I=162, II=69, III=45, IV=21)	Stage II	7.3762	TCGA-EK-A2RA-01
CESC (Stage I=162, II=69, III=45, IV=21)	Stage IV	3.136	TCGA-EK-A2RB-01
CESC (Stage I=162, II=69, III=45, IV=21)	Stage I	6.1291	TCGA-C5-A1MJ-01
CESC (Stage I=162, II=69, III=45, IV=21)	Stage I	11.9887	TCGA-MY-A5BE-01
CESC (Stage I=162, II=69, III=45, IV=21)	Stage I	7.8361	TCGA-C5-A1BE-01
CESC (Stage I=162, II=69, III=45, IV=21)	Stage III	9.5651	TCGA-ZJ-AAXT-01
CESC (Stage I=162, II=69, III=45, IV=21)	Stage II	9.3875	TCGA-LP-A7HU-01
CESC (Stage I=162, II=69, III=45, IV=21)	Stage I	9.4853	TCGA-2W-A8YY-01
CESC (Stage I=162, II=69, III=45, IV=21)	Stage I	11.1171	TCGA-EA-A411-01
CESC (Stage I=162, II=69, III=45, IV=21)	Stage III	4.81	TCGA-C5-A1MN-01
CESC (Stage I=162, II=69, III=45, IV=21)	Stage I	7.7384	TCGA-C5-A2M2-01
CESC (Stage I=162, II=69, III=45, IV=21)	Stage I	9.2887	TCGA-EK-A2PK-01
CESC (Stage I=162, II=69, III=45, IV=21)	Stage II	6.7764	TCGA-EA-A410-01
CESC (Stage I=162, II=69, III=45, IV=21)	Stage I	10.2713	TCGA-VS-A952-01
CESC (Stage I=162, II=69, III=45, IV=21)	Stage I	5.0229	TCGA-EK-A2IP-01
CESC (Stage I=162, II=69, III=45, IV=21)	Stage I	11.7607	TCGA-FU-A3YQ-01
CESC (Stage I=162, II=69, III=45, IV=21)	Stage I	9.2839	TCGA-DS-A1OB-01
CESC (Stage I=162, II=69, III=45, IV=21)	Stage II	11.9147	TCGA-VS-A959-01
CESC (Stage I=162, II=69, III=45, IV=21)	Stage I	11.743	TCGA-EK-A2R7-01
CESC (Stage I=162, II=69, III=45, IV=21)	Stage II	9.7465	TCGA-JW-A5VJ-01
CESC (Stage I=162, II=69, III=45, IV=21)	Stage III	10.9619	TCGA-C5-A7UH-01
CESC (Stage I=162, II=69, III=45, IV=21)	Stage I	7.6339	TCGA-MA-AA3Z-01
CESC (Stage I=162, II=69, III=45, IV=21)	Stage II	6.3025	TCGA-VS-A9UR-01
CESC (Stage I=162, II=69, III=45, IV=21)	Stage III	1.4228	TCGA-EK-A3GN-01
CESC (Stage I=162, II=69, III=45, IV=21)	Stage III	9.3032	TCGA-DS-A3LQ-01
CESC (Stage I=162, II=69, III=45, IV=21)	Stage II	12.8073	TCGA-ZJ-AAXU-01
CESC (Stage I=162, II=69, III=45, IV=21)	Stage IV	9.8839	TCGA-VS-A9UY-01
CESC (Stage I=162, II=69, III=45, IV=21)	Stage I	3.6405	TCGA-ZJ-AAXA-01
CESC (Stage I=162, II=69, III=45, IV=21)	Stage II	4.809	TCGA-EK-A2RO-01
CESC (Stage I=162, II=69, III=45, IV=21)	Stage I	5.9291	TCGA-DS-A0VM-01
CESC (Stage I=162, II=69, III=45, IV=21)	Stage II	10.2634	TCGA-EX-A1H5-01
CESC (Stage I=162, II=69, III=45, IV=21)	Stage II	7.3663	TCGA-FU-A3EO-01
CESC (Stage I=162, II=69, III=45, IV=21)	Stage I	4.1449	TCGA-EK-A2RK-01
CESC (Stage I=162, II=69, III=45, IV=21)	Stage I	9.8591	TCGA-C5-A1BL-01
CESC (Stage I=162, II=69, III=45, IV=21)	Stage I	5.5952	TCGA-Q1-A73S-01
CESC (Stage I=162, II=69, III=45, IV=21)	Stage II	11.8922	TCGA-PN-A8MA-01
CESC (Stage I=162, II=69, III=45, IV=21)	Stage I	8.7202	TCGA-DS-A7WF-01
CESC (Stage I=162, II=69, III=45, IV=21)	Stage III	12.7672	TCGA-C5-A7X3-01
CESC (Stage I=162, II=69, III=45, IV=21)	Stage II	13.6108	TCGA-HM-A3JK-01
CESC (Stage I=162, II=69, III=45, IV=21)	Stage II	10.7977	TCGA-ZJ-AAXJ-01
CESC (Stage I=162, II=69, III=45, IV=21)	Stage IV	9.3332	TCGA-VS-A9V1-01
CESC (Stage I=162, II=69, III=45, IV=21)	Stage II	3.2297	TCGA-FU-A3HZ-01
CESC (Stage I=162, II=69, III=45, IV=21)	Stage I	7.5234	TCGA-EA-A78R-01
CESC (Stage I=162, II=69, III=45, IV=21)	Stage II	7.6675	TCGA-JW-A5VG-01
CESC (Stage I=162, II=69, III=45, IV=21)	Stage IV	9.554	TCGA-VS-A9UV-01
CESC (Stage I=162, II=69, III=45, IV=21)	Stage I	3.5035	TCGA-C5-A8YT-01
CESC (Stage I=162, II=69, III=45, IV=21)	Stage III	7.0338	TCGA-ZX-AA5X-01
CESC (Stage I=162, II=69, III=45, IV=21)	Stage II	10.0659	TCGA-VS-A958-01
CESC (Stage I=162, II=69, III=45, IV=21)	Stage II	9.787	TCGA-VS-A8EL-01
CESC (Stage I=162, II=69, III=45, IV=21)	Stage II	3.4048	TCGA-ZJ-AB0I-01
CESC (Stage I=162, II=69, III=45, IV=21)	Stage III	10.9766	TCGA-C5-A2LZ-01
CESC (Stage I=162, II=69, III=45, IV=21)	Stage III	11.1307	TCGA-VS-A950-01
CESC (Stage I=162, II=69, III=45, IV=21)	Stage I	7.08	TCGA-IR-A3LK-01
CESC (Stage I=162, II=69, III=45, IV=21)	Stage I	9.812	TCGA-DS-A1OC-01
CESC (Stage I=162, II=69, III=45, IV=21)	Stage I	11.9568	TCGA-C5-A3HE-01
CESC (Stage I=162, II=69, III=45, IV=21)	Stage I	9.1983	TCGA-MA-AA3W-01
CESC (Stage I=162, II=69, III=45, IV=21)	Stage III	9.9757	TCGA-VS-A9UL-01
CESC (Stage I=162, II=69, III=45, IV=21)	Stage II	7.4046	TCGA-VS-A9UO-01
CESC (Stage I=162, II=69, III=45, IV=21)	Stage I	8.4569	TCGA-C5-A8XJ-01
CESC (Stage I=162, II=69, III=45, IV=21)	Stage III	7.3731	TCGA-C5-A7CL-01
CESC (Stage I=162, II=69, III=45, IV=21)	Stage I	5.5717	TCGA-FU-A3NI-01
CESC (Stage I=162, II=69, III=45, IV=21)	Stage II	8.5274	TCGA-EA-A439-01
CESC (Stage I=162, II=69, III=45, IV=21)	Stage I	3.716	TCGA-VS-A9V0-01
CESC (Stage I=162, II=69, III=45, IV=21)	Stage I	8.3874	TCGA-EK-A3GK-01
CESC (Stage I=162, II=69, III=45, IV=21)	Stage I	10.1998	TCGA-C5-A7CG-01
CESC (Stage I=162, II=69, III=45, IV=21)	Stage III	10.9538	TCGA-C5-A1BI-01
CESC (Stage I=162, II=69, III=45, IV=21)	Stage I	9.9827	TCGA-HM-A3JJ-01
CESC (Stage I=162, II=69, III=45, IV=21)	Stage I	12.6674	TCGA-C5-A7UI-01
CESC (Stage I=162, II=69, III=45, IV=21)	Stage III	9.2499	TCGA-ZJ-AAXD-01
CESC (Stage I=162, II=69, III=45, IV=21)	Stage I	7.2552	TCGA-EK-A2R8-01
CESC (Stage I=162, II=69, III=45, IV=21)	Stage II	11.537	TCGA-VS-A9UP-01
CESC (Stage I=162, II=69, III=45, IV=21)	Stage I	8.5757	TCGA-C5-A1BF-01
CESC (Stage I=162, II=69, III=45, IV=21)	Stage I	8.9283	TCGA-EX-A69M-01
CESC (Stage I=162, II=69, III=45, IV=21)	Stage I	6.7616	TCGA-EA-A5ZD-01
CESC (Stage I=162, II=69, III=45, IV=21)	Stage III	9.6656	TCGA-JX-A3Q0-01
CESC (Stage I=162, II=69, III=45, IV=21)	Stage I	9.841	TCGA-BI-A0VS-01
CESC (Stage I=162, II=69, III=45, IV=21)	Stage II	9.7408	TCGA-VS-A8EJ-01
CESC (Stage I=162, II=69, III=45, IV=21)	Stage I	6.5514	TCGA-DR-A0ZL-01
CESC (Stage I=162, II=69, III=45, IV=21)	Stage II	6.4856	TCGA-MA-AA41-01
CESC (Stage I=162, II=69, III=45, IV=21)	Stage II	9.433	TCGA-EA-A3HQ-01
CESC (Stage I=162, II=69, III=45, IV=21)	Stage III	7.2628	TCGA-LP-A5U2-01
CESC (Stage I=162, II=69, III=45, IV=21)	Stage I	10.8832	TCGA-EA-A43B-01
CESC (Stage I=162, II=69, III=45, IV=21)	Stage II	4.1228	TCGA-C5-A3HD-01
CESC (Stage I=162, II=69, III=45, IV=21)	Stage IV	0.6608	TCGA-IR-A3LI-01
CESC (Stage I=162, II=69, III=45, IV=21)	Stage II	10.4313	TCGA-VS-A8EI-01
CESC (Stage I=162, II=69, III=45, IV=21)	Stage I	3.3814	TCGA-EA-A4BA-01
CESC (Stage I=162, II=69, III=45, IV=21)	Stage I	9.8501	TCGA-C5-A3HL-01
CESC (Stage I=162, II=69, III=45, IV=21)	Stage I	6.9476	TCGA-EA-A3Y4-01
CESC (Stage I=162, II=69, III=45, IV=21)	Stage I	10.7597	TCGA-UC-A7PF-01
CESC (Stage I=162, II=69, III=45, IV=21)	Stage II	8.259	TCGA-VS-A9UB-01
CESC (Stage I=162, II=69, III=45, IV=21)	Stage I	6.6621	TCGA-UC-A7PI-01
CESC (Stage I=162, II=69, III=45, IV=21)	Stage II	6.3201	TCGA-DG-A2KL-01
CESC (Stage I=162, II=69, III=45, IV=21)	Stage I	6.7785	TCGA-JW-AAVH-01
CESC (Stage I=162, II=69, III=45, IV=21)	Stage II	6.7372	TCGA-MY-A5BF-01
CESC (Stage I=162, II=69, III=45, IV=21)	Stage I	9.6325	TCGA-Q1-A5R1-01
CESC (Stage I=162, II=69, III=45, IV=21)	Stage I	3.8187	TCGA-FU-A57G-01
CESC (Stage I=162, II=69, III=45, IV=21)	Stage III	7.7013	TCGA-C5-A1BQ-01
CESC (Stage I=162, II=69, III=45, IV=21)	Stage III	6.4431	TCGA-EK-A2PL-01
CESC (Stage I=162, II=69, III=45, IV=21)	Stage I	9.8756	TCGA-Q1-A6DW-01
CESC (Stage I=162, II=69, III=45, IV=21)	Stage I	7.8357	TCGA-C5-A2M1-01
CESC (Stage I=162, II=69, III=45, IV=21)	Stage I	11.557	TCGA-R2-A69V-01
CESC (Stage I=162, II=69, III=45, IV=21)	Stage I	8.3869	TCGA-EA-A5ZF-01
CESC (Stage I=162, II=69, III=45, IV=21)	Stage II	9.965	TCGA-FU-A23L-01
CESC (Stage I=162, II=69, III=45, IV=21)	Stage I	10.8204	TCGA-DS-A1OA-01
CESC (Stage I=162, II=69, III=45, IV=21)	Stage I	9.6456	TCGA-EK-A2H1-01
CESC (Stage I=162, II=69, III=45, IV=21)	Stage III	9.1064	TCGA-LP-A4AU-01
CESC (Stage I=162, II=69, III=45, IV=21)	Stage I	11.9988	TCGA-VS-A9U7-01
CESC (Stage I=162, II=69, III=45, IV=21)	Stage I	5.465	TCGA-C5-A2LS-01
CESC (Stage I=162, II=69, III=45, IV=21)	Stage I	11.2179	TCGA-MA-AA3Y-01
CESC (Stage I=162, II=69, III=45, IV=21)	Stage I	13.0865	TCGA-DG-A2KM-01
CESC (Stage I=162, II=69, III=45, IV=21)	Stage I	9.4194	TCGA-C5-A3HF-01
CESC (Stage I=162, II=69, III=45, IV=21)	Stage I	10.3448	TCGA-C5-A2LT-01
CESC (Stage I=162, II=69, III=45, IV=21)	Stage I	9.6968	TCGA-C5-A1BK-01
CESC (Stage I=162, II=69, III=45, IV=21)	Stage I	9.6709	TCGA-UC-A7PD-01
CESC (Stage I=162, II=69, III=45, IV=21)	Stage II	6.7977	TCGA-MY-A5BD-01
CESC (Stage I=162, II=69, III=45, IV=21)	Stage I	11.0263	TCGA-VS-A9UZ-01
CESC (Stage I=162, II=69, III=45, IV=21)	Stage I	10.7755	TCGA-DS-A1OD-01
CESC (Stage I=162, II=69, III=45, IV=21)	Stage I	8.3212	TCGA-C5-A8XH-01
CESC (Stage I=162, II=69, III=45, IV=21)	Stage I	10.8302	TCGA-EK-A2RC-01
CESC (Stage I=162, II=69, III=45, IV=21)	Stage I	7.1174	TCGA-JX-A3Q8-01
CESC (Stage I=162, II=69, III=45, IV=21)	Stage I	6.5174	TCGA-JW-A5VL-01
CESC (Stage I=162, II=69, III=45, IV=21)	Stage II	8.6913	TCGA-DS-A7WI-01
CESC (Stage I=162, II=69, III=45, IV=21)	Stage IV	0.0014	TCGA-VS-A953-01
CESC (Stage I=162, II=69, III=45, IV=21)	Stage III	9.4557	TCGA-EA-A44S-01
CESC (Stage I=162, II=69, III=45, IV=21)	Stage I	5.7312	TCGA-VS-A957-01
CESC (Stage I=162, II=69, III=45, IV=21)	Stage IV	1.1117	TCGA-JW-A5VH-01
CESC (Stage I=162, II=69, III=45, IV=21)	Stage II	6.3625	TCGA-EA-A3HR-01
CESC (Stage I=162, II=69, III=45, IV=21)	Stage I	10.2958	TCGA-EA-A3QE-01
CESC (Stage I=162, II=69, III=45, IV=21)	Stage I	7.8487	TCGA-JW-A69B-01
CESC (Stage I=162, II=69, III=45, IV=21)	Stage I	2.043	TCGA-FU-A3HY-01
CESC (Stage I=162, II=69, III=45, IV=21)	Stage II	8.0332	TCGA-C5-A1M6-01
CESC (Stage I=162, II=69, III=45, IV=21)	Stage IV	7.3703	TCGA-VS-A9V4-01
CESC (Stage I=162, II=69, III=45, IV=21)	Stage I	10.3733	TCGA-VS-A8Q8-01
CESC (Stage I=162, II=69, III=45, IV=21)	Stage I	6.7448	TCGA-DS-A0VN-01
CESC (Stage I=162, II=69, III=45, IV=21)	Stage I	8.9245	TCGA-MU-A8JM-01
CESC (Stage I=162, II=69, III=45, IV=21)	Stage I	10.5006	TCGA-C5-A2LY-01
CESC (Stage I=162, II=69, III=45, IV=21)	Stage III	10.6133	TCGA-FU-A23K-01
CESC (Stage I=162, II=69, III=45, IV=21)	Stage III	11.71	TCGA-EA-A6QX-01
CESC (Stage I=162, II=69, III=45, IV=21)	Stage II	7.2673	TCGA-C5-A7CH-01
CESC (Stage I=162, II=69, III=45, IV=21)	Stage I	4.9284	TCGA-EK-A2RN-01
CESC (Stage I=162, II=69, III=45, IV=21)	Stage I	10.4317	TCGA-EK-A2RJ-01
CESC (Stage I=162, II=69, III=45, IV=21)	Stage I	9.4746	TCGA-C5-A1BM-01
CESC (Stage I=162, II=69, III=45, IV=21)	Stage I	7.0274	TCGA-Q1-A73R-01
CESC (Stage I=162, II=69, III=45, IV=21)	Stage I	9.262	TCGA-DS-A7WH-01
CESC (Stage I=162, II=69, III=45, IV=21)	Stage II	9.2647	TCGA-ZJ-AAX4-01
CESC (Stage I=162, II=69, III=45, IV=21)	Stage IV	9.544	TCGA-C5-A7CK-01
CESC (Stage I=162, II=69, III=45, IV=21)	Stage IV	10.723	TCGA-VS-A8EK-01
CESC (Stage I=162, II=69, III=45, IV=21)	Stage I	9.3222	TCGA-EA-A1QS-01
CESC (Stage I=162, II=69, III=45, IV=21)	Stage II	7.5098	TCGA-FU-A3WB-01
CESC (Stage I=162, II=69, III=45, IV=21)	Stage III	8.6799	TCGA-FU-A3TQ-01
CESC (Stage I=162, II=69, III=45, IV=21)	Stage I	11.2553	TCGA-C5-A8XI-01
CESC (Stage I=162, II=69, III=45, IV=21)	Stage I	3.755	TCGA-C5-A1BN-01
CESC (Stage I=162, II=69, III=45, IV=21)	Stage I	7.8053	TCGA-IR-A3LA-01
CESC (Stage I=162, II=69, III=45, IV=21)	Stage II	8.0241	TCGA-VS-A94X-01
CESC (Stage I=162, II=69, III=45, IV=21)	Stage II	11.26	TCGA-MA-AA42-01
CESC (Stage I=162, II=69, III=45, IV=21)	Stage I	5.8805	TCGA-C5-A8YQ-01
CESC (Stage I=162, II=69, III=45, IV=21)	Stage III	12.4292	TCGA-ZJ-AB0H-01
CESC (Stage I=162, II=69, III=45, IV=21)	Stage IV	2.1606	TCGA-C5-A7X5-01
CESC (Stage I=162, II=69, III=45, IV=21)	Stage II	11.627	TCGA-VS-A9U5-01
CESC (Stage I=162, II=69, III=45, IV=21)	Stage I	10.7346	TCGA-C5-A1M7-01
CESC (Stage I=162, II=69, III=45, IV=21)	Stage I	7.5997	TCGA-C5-A905-01
CESC (Stage I=162, II=69, III=45, IV=21)	Stage I	5.2631	TCGA-EK-A3GJ-01
CESC (Stage I=162, II=69, III=45, IV=21)	Stage II	7.9881	TCGA-MU-A51Y-01
CESC (Stage I=162, II=69, III=45, IV=21)	Stage I	6.6017	TCGA-DG-A2KH-01
CESC (Stage I=162, II=69, III=45, IV=21)	Stage III	5.2994	TCGA-VS-A8EB-01
CESC (Stage I=162, II=69, III=45, IV=21)	Stage I	10.4345	TCGA-LP-A4AX-01
CESC (Stage I=162, II=69, III=45, IV=21)	Stage II	12.1925	TCGA-VS-A94Z-01
CESC (Stage I=162, II=69, III=45, IV=21)	Stage I	2.3871	TCGA-ZJ-AAXB-01
CESC (Stage I=162, II=69, III=45, IV=21)	Stage II	12.743	TCGA-C5-A1MQ-01
CESC (Stage I=162, II=69, III=45, IV=21)	Stage I	10.668	TCGA-EX-A1H6-01
CESC (Stage I=162, II=69, III=45, IV=21)	Stage II	9.2157	TCGA-ZJ-AAXF-01
CESC (Stage I=162, II=69, III=45, IV=21)	Stage IV	11.4497	TCGA-VS-A9UM-01
CESC (Stage I=162, II=69, III=45, IV=21)	Stage III	3.8391	TCGA-VS-A8EH-01
CESC (Stage I=162, II=69, III=45, IV=21)	Stage III	12	TCGA-BI-A0VR-01
CESC (Stage I=162, II=69, III=45, IV=21)	Stage I	2.2144	TCGA-EA-A5FO-01
CESC (Stage I=162, II=69, III=45, IV=21)	Stage III	11.1302	TCGA-DR-A0ZM-01
CESC (Stage I=162, II=69, III=45, IV=21)	Stage III	9.6483	TCGA-MA-AA43-01
CESC (Stage I=162, II=69, III=45, IV=21)	Stage I	4.7269	TCGA-C5-A7UC-01
CESC (Stage I=162, II=69, III=45, IV=21)	Stage I	13.3075	TCGA-C5-A7XC-01
CESC (Stage I=162, II=69, III=45, IV=21)	Stage I	4.8038	TCGA-VS-A8QH-01
CESC (Stage I=162, II=69, III=45, IV=21)	Stage I	6.7249	TCGA-LP-A5U3-01
CESC (Stage I=162, II=69, III=45, IV=21)	Stage IV	6.6135	TCGA-DS-A1O9-01
CESC (Stage I=162, II=69, III=45, IV=21)	Stage I	8.232	TCGA-EA-A3HT-01
CESC (Stage I=162, II=69, III=45, IV=21)	Stage I	6.4097	TCGA-IR-A3LC-01
CESC (Stage I=162, II=69, III=45, IV=21)	Stage III	4.8729	TCGA-FU-A770-01
CESC (Stage I=162, II=69, III=45, IV=21)	Stage III	4.3392	TCGA-VS-A8EC-01
CESC (Stage I=162, II=69, III=45, IV=21)	Stage I	7.204	TCGA-4J-AA1J-01
CESC (Stage I=162, II=69, III=45, IV=21)	Stage I	10.9769	TCGA-LP-A4AV-01
CESC (Stage I=162, II=69, III=45, IV=21)	Stage I	6.2849	TCGA-EK-A2RL-01
CESC (Stage I=162, II=69, III=45, IV=21)	Stage II	3.9673	TCGA-EK-A3GM-01
CESC (Stage I=162, II=69, III=45, IV=21)	Stage II	6.8749	TCGA-VS-A9UC-01
CESC (Stage I=162, II=69, III=45, IV=21)	Stage I	5.5862	TCGA-FU-A2QG-01
CESC (Stage I=162, II=69, III=45, IV=21)	Stage II	4.1804	TCGA-EK-A2PM-01
CESC (Stage I=162, II=69, III=45, IV=21)	Stage I	7.2286	TCGA-DS-A0VK-01
CESC (Stage I=162, II=69, III=45, IV=21)	Stage II	9.5186	TCGA-VS-A94W-01
CESC (Stage I=162, II=69, III=45, IV=21)	Stage III	4.6053	TCGA-C5-A1MK-01
CESC (Stage I=162, II=69, III=45, IV=21)	Stage III	10.3232	TCGA-C5-A1MH-01
CESC (Stage I=162, II=69, III=45, IV=21)	Stage I	6.3903	TCGA-C5-A0TN-01
CESC (Stage I=162, II=69, III=45, IV=21)	Stage II	8.8	TCGA-VS-A9UI-01
CESC (Stage I=162, II=69, III=45, IV=21)	Stage I	9.1522	TCGA-FU-A3TX-01
CESC (Stage I=162, II=69, III=45, IV=21)	Stage I	9.7221	TCGA-Q1-A6DV-01
CESC (Stage I=162, II=69, III=45, IV=21)	Stage I	6.7481	TCGA-C5-A1ML-01
CESC (Stage I=162, II=69, III=45, IV=21)	Stage IV	10.5904	TCGA-VS-A8QM-01
CESC (Stage I=162, II=69, III=45, IV=21)	Stage II	11.0401	TCGA-RA-A741-01
CESC (Stage I=162, II=69, III=45, IV=21)	Stage III	10.6637	TCGA-VS-A954-01
CESC (Stage I=162, II=69, III=45, IV=21)	Stage I	8.207	TCGA-XS-A8TJ-01
CESC (Stage I=162, II=69, III=45, IV=21)	Stage I	9.6864	TCGA-LP-A4AW-01
CESC (Stage I=162, II=69, III=45, IV=21)	Stage I	6.5688	TCGA-JW-A5VK-01
CESC (Stage I=162, II=69, III=45, IV=21)	Stage II	2.6602	TCGA-EK-A2H0-01
CESC (Stage I=162, II=69, III=45, IV=21)	Stage IV	6.9277	TCGA-EX-A449-01
CESC (Stage I=162, II=69, III=45, IV=21)	Stage I	5.1494	TCGA-C5-A902-01
CESC (Stage I=162, II=69, III=45, IV=21)	Stage III	6.3988	TCGA-MA-AA3X-01
CESC (Stage I=162, II=69, III=45, IV=21)	Stage I	6.3078	TCGA-C5-A7CO-01
CESC (Stage I=162, II=69, III=45, IV=21)	Stage I	9.3262	TCGA-C5-A2LV-01
CESC (Stage I=162, II=69, III=45, IV=21)	Stage I	13.2155	TCGA-VS-A9UT-01
CESC (Stage I=162, II=69, III=45, IV=21)	Stage III	11.2157	TCGA-ZJ-AAX8-01
CESC (Stage I=162, II=69, III=45, IV=21)	Stage II	8.7053	TCGA-C5-A1BJ-01

## Sheet: Supplementary Table 11
Supplementary Table 11 IGLC6 mRNA expression in different clinical stages of CESC
	Stage	Expression	Sample Name
CESC (Stage I=162, II=69, III=45, IV=21)	Stage II	-9.9658	TCGA-EK-A2RE-01
CESC (Stage I=162, II=69, III=45, IV=21)	Stage I	-9.9658	TCGA-IR-A3L7-01
CESC (Stage I=162, II=69, III=45, IV=21)	Stage I	1.1117	TCGA-Q1-A73Q-01
CESC (Stage I=162, II=69, III=45, IV=21)	Stage I	2.2452	TCGA-C5-A1MF-01
CESC (Stage I=162, II=69, III=45, IV=21)	Stage II	-9.9658	TCGA-ZJ-A8QQ-01
CESC (Stage I=162, II=69, III=45, IV=21)	Stage II	-1.7322	TCGA-EX-A3L1-01
CESC (Stage I=162, II=69, III=45, IV=21)	Stage II	1.1382	TCGA-JW-A5VI-01
CESC (Stage I=162, II=69, III=45, IV=21)	Stage I	-2.114	TCGA-EA-A1QT-01
CESC (Stage I=162, II=69, III=45, IV=21)	Stage III	-9.9658	TCGA-UC-A7PG-01
CESC (Stage I=162, II=69, III=45, IV=21)	Stage I	-9.9658	TCGA-EA-A97N-01
CESC (Stage I=162, II=69, III=45, IV=21)	Stage III	0.4233	TCGA-EA-A3QD-01
CESC (Stage I=162, II=69, III=45, IV=21)	Stage I	1.5316	TCGA-C5-A1ME-01
CESC (Stage I=162, II=69, III=45, IV=21)	Stage I	-9.9658	TCGA-C5-A8YR-01
CESC (Stage I=162, II=69, III=45, IV=21)	Stage III	2.7379	TCGA-FU-A40J-01
CESC (Stage I=162, II=69, III=45, IV=21)	Stage II	1.125	TCGA-VS-A9V5-01
CESC (Stage I=162, II=69, III=45, IV=21)	Stage II	1.1117	TCGA-MY-A913-01
CESC (Stage I=162, II=69, III=45, IV=21)	Stage I	-1.6394	TCGA-VS-A8Q9-01
CESC (Stage I=162, II=69, III=45, IV=21)	Stage I	0.1903	TCGA-DS-A0VL-01
CESC (Stage I=162, II=69, III=45, IV=21)	Stage II	-0.8084	TCGA-VS-A9UU-01
CESC (Stage I=162, II=69, III=45, IV=21)	Stage I	-9.9658	TCGA-ZJ-AAXN-01
CESC (Stage I=162, II=69, III=45, IV=21)	Stage IV	1.1833	TCGA-VS-A9U6-01
CESC (Stage I=162, II=69, III=45, IV=21)	Stage I	0.2881	TCGA-C5-A2LX-01
CESC (Stage I=162, II=69, III=45, IV=21)	Stage I	-9.9658	TCGA-C5-A1M8-01
CESC (Stage I=162, II=69, III=45, IV=21)	Stage II	1.884	TCGA-C5-A7CJ-01
CESC (Stage I=162, II=69, III=45, IV=21)	Stage I	-9.9658	TCGA-GH-A9DA-01
CESC (Stage I=162, II=69, III=45, IV=21)	Stage I	-2.3884	TCGA-EA-A5O9-01
CESC (Stage I=162, II=69, III=45, IV=21)	Stage I	1.1897	TCGA-Q1-A73P-01
CESC (Stage I=162, II=69, III=45, IV=21)	Stage I	-2.3884	TCGA-C5-A907-01
CESC (Stage I=162, II=69, III=45, IV=21)	Stage III	0.9268	TCGA-VS-A9UD-01
CESC (Stage I=162, II=69, III=45, IV=21)	Stage I	-0.1665	TCGA-C5-A7CM-01
CESC (Stage I=162, II=69, III=45, IV=21)	Stage I	-1.2142	TCGA-VS-A9V2-01
CESC (Stage I=162, II=69, III=45, IV=21)	Stage II	-9.9658	TCGA-VS-A94Y-01
CESC (Stage I=162, II=69, III=45, IV=21)	Stage II	-0.2498	TCGA-C5-A8ZZ-01
CESC (Stage I=162, II=69, III=45, IV=21)	Stage II	-1.6394	TCGA-VS-A9UJ-01
CESC (Stage I=162, II=69, III=45, IV=21)	Stage II	-9.9658	TCGA-ZJ-AAXI-01
CESC (Stage I=162, II=69, III=45, IV=21)	Stage I	-9.9658	TCGA-Q1-A6DT-01
CESC (Stage I=162, II=69, III=45, IV=21)	Stage I	-0.5332	TCGA-VS-A9UQ-01
CESC (Stage I=162, II=69, III=45, IV=21)	Stage I	-1.3921	TCGA-VS-A8EG-01
CESC (Stage I=162, II=69, III=45, IV=21)	Stage I	2.5137	TCGA-EX-A69L-01
CESC (Stage I=162, II=69, III=45, IV=21)	Stage I	-0.3383	TCGA-Q1-A73O-01
CESC (Stage I=162, II=69, III=45, IV=21)	Stage IV	-0.4719	TCGA-VS-A8QC-01
CESC (Stage I=162, II=69, III=45, IV=21)	Stage I	1.674	TCGA-EA-A5ZE-01
CESC (Stage I=162, II=69, III=45, IV=21)	Stage I	-0.6873	TCGA-JX-A5QV-01
CESC (Stage I=162, II=69, III=45, IV=21)	Stage III	-9.9658	TCGA-EK-A2GZ-01
CESC (Stage I=162, II=69, III=45, IV=21)	Stage I	-2.0529	TCGA-EK-A2R9-01
CESC (Stage I=162, II=69, III=45, IV=21)	Stage I	-0.2845	TCGA-IR-A3LL-01
CESC (Stage I=162, II=69, III=45, IV=21)	Stage I	1.3623	TCGA-C5-A1M5-01
CESC (Stage I=162, II=69, III=45, IV=21)	Stage I	1.8078	TCGA-C5-A7X8-01
CESC (Stage I=162, II=69, III=45, IV=21)	Stage I	0.3115	TCGA-EA-A3HS-01
CESC (Stage I=162, II=69, III=45, IV=21)	Stage II	3.3061	TCGA-IR-A3LH-01
CESC (Stage I=162, II=69, III=45, IV=21)	Stage I	-9.9658	TCGA-C5-A1M9-01
CESC (Stage I=162, II=69, III=45, IV=21)	Stage III	1.0642	TCGA-DG-A2KJ-01
CESC (Stage I=162, II=69, III=45, IV=21)	Stage I	1.3051	TCGA-HG-A2PA-01
CESC (Stage I=162, II=69, III=45, IV=21)	Stage IV	0.6608	TCGA-EA-A50E-01
CESC (Stage I=162, II=69, III=45, IV=21)	Stage I	-9.9658	TCGA-EA-A556-01
CESC (Stage I=162, II=69, III=45, IV=21)	Stage IV	0.3573	TCGA-VS-A9V3-01
CESC (Stage I=162, II=69, III=45, IV=21)	Stage IV	1.177	TCGA-VS-A9UH-01
CESC (Stage I=162, II=69, III=45, IV=21)	Stage I	-2.9324	TCGA-JX-A3PZ-01
CESC (Stage I=162, II=69, III=45, IV=21)	Stage I	1.3397	TCGA-C5-A1MP-01
CESC (Stage I=162, II=69, III=45, IV=21)	Stage I	-2.4659	TCGA-MU-A5YI-01
CESC (Stage I=162, II=69, III=45, IV=21)	Stage I	-9.9658	TCGA-VS-A8QA-01
CESC (Stage I=162, II=69, III=45, IV=21)	Stage III	-0.4719	TCGA-FU-A5XV-01
CESC (Stage I=162, II=69, III=45, IV=21)	Stage I	1.9968	TCGA-EX-A8YF-01
CESC (Stage I=162, II=69, III=45, IV=21)	Stage I	0.0158	TCGA-ZJ-A8QR-01
CESC (Stage I=162, II=69, III=45, IV=21)	Stage I	-0.4131	TCGA-IR-A3LB-01
CESC (Stage I=162, II=69, III=45, IV=21)	Stage III	-9.9658	TCGA-EK-A2PI-01
CESC (Stage I=162, II=69, III=45, IV=21)	Stage IV	-2.9324	TCGA-HM-A6W2-01
CESC (Stage I=162, II=69, III=45, IV=21)	Stage I	-9.9658	TCGA-EK-A2IR-01
CESC (Stage I=162, II=69, III=45, IV=21)	Stage I	-9.9658	TCGA-IR-A3LF-01
CESC (Stage I=162, II=69, III=45, IV=21)	Stage III	-1.1172	TCGA-HM-A4S6-01
CESC (Stage I=162, II=69, III=45, IV=21)	Stage II	1.1641	TCGA-VS-A8QF-01
CESC (Stage I=162, II=69, III=45, IV=21)	Stage II	1.5758	TCGA-VS-AA62-01
CESC (Stage I=162, II=69, III=45, IV=21)	Stage I	-1.5522	TCGA-C5-A7UE-01
CESC (Stage I=162, II=69, III=45, IV=21)	Stage I	-1.1172	TCGA-DS-A5RQ-01
CESC (Stage I=162, II=69, III=45, IV=21)	Stage I	1.0007	TCGA-BI-A20A-01
CESC (Stage I=162, II=69, III=45, IV=21)	Stage II	2.0535	TCGA-EA-A3HU-01
CESC (Stage I=162, II=69, III=45, IV=21)	Stage I	-1.5522	TCGA-EK-A2RM-01
CESC (Stage I=162, II=69, III=45, IV=21)	Stage III	0.517	TCGA-DG-A2KK-01
CESC (Stage I=162, II=69, III=45, IV=21)	Stage I	0.8726	TCGA-C5-A1MI-01
CESC (Stage I=162, II=69, III=45, IV=21)	Stage II	-2.8262	TCGA-JW-A852-01
CESC (Stage I=162, II=69, III=45, IV=21)	Stage II	-9.9658	TCGA-EK-A2RA-01
CESC (Stage I=162, II=69, III=45, IV=21)	Stage IV	-9.9658	TCGA-EK-A2RB-01
CESC (Stage I=162, II=69, III=45, IV=21)	Stage I	-9.9658	TCGA-C5-A1MJ-01
CESC (Stage I=162, II=69, III=45, IV=21)	Stage I	1.5563	TCGA-MY-A5BE-01
CESC (Stage I=162, II=69, III=45, IV=21)	Stage I	-1.8314	TCGA-C5-A1BE-01
CESC (Stage I=162, II=69, III=45, IV=21)	Stage III	1.884	TCGA-ZJ-AAXT-01
CESC (Stage I=162, II=69, III=45, IV=21)	Stage II	-0.0277	TCGA-LP-A7HU-01
CESC (Stage I=162, II=69, III=45, IV=21)	Stage I	1.5854	TCGA-2W-A8YY-01
CESC (Stage I=162, II=69, III=45, IV=21)	Stage I	1.3623	TCGA-EA-A411-01
CESC (Stage I=162, II=69, III=45, IV=21)	Stage III	-9.9658	TCGA-C5-A1MN-01
CESC (Stage I=162, II=69, III=45, IV=21)	Stage I	-9.9658	TCGA-C5-A2M2-01
CESC (Stage I=162, II=69, III=45, IV=21)	Stage I	0.3796	TCGA-EK-A2PK-01
CESC (Stage I=162, II=69, III=45, IV=21)	Stage II	-2.6349	TCGA-EA-A410-01
CESC (Stage I=162, II=69, III=45, IV=21)	Stage I	0.9191	TCGA-VS-A952-01
CESC (Stage I=162, II=69, III=45, IV=21)	Stage I	-3.0469	TCGA-EK-A2IP-01
CESC (Stage I=162, II=69, III=45, IV=21)	Stage I	2.9637	TCGA-FU-A3YQ-01
CESC (Stage I=162, II=69, III=45, IV=21)	Stage I	-0.5543	TCGA-DS-A1OB-01
CESC (Stage I=162, II=69, III=45, IV=21)	Stage II	2.0673	TCGA-VS-A959-01
CESC (Stage I=162, II=69, III=45, IV=21)	Stage I	0.7579	TCGA-EK-A2R7-01
CESC (Stage I=162, II=69, III=45, IV=21)	Stage II	-0.1031	TCGA-JW-A5VJ-01
CESC (Stage I=162, II=69, III=45, IV=21)	Stage III	1.1316	TCGA-C5-A7UH-01
CESC (Stage I=162, II=69, III=45, IV=21)	Stage I	-2.0529	TCGA-MA-AA3Z-01
CESC (Stage I=162, II=69, III=45, IV=21)	Stage II	-9.9658	TCGA-VS-A9UR-01
CESC (Stage I=162, II=69, III=45, IV=21)	Stage III	-9.9658	TCGA-EK-A3GN-01
CESC (Stage I=162, II=69, III=45, IV=21)	Stage III	-0.3752	TCGA-DS-A3LQ-01
CESC (Stage I=162, II=69, III=45, IV=21)	Stage II	4.4135	TCGA-ZJ-AAXU-01
CESC (Stage I=162, II=69, III=45, IV=21)	Stage IV	-0.2671	TCGA-VS-A9UY-01
CESC (Stage I=162, II=69, III=45, IV=21)	Stage I	-9.9658	TCGA-ZJ-AAXA-01
CESC (Stage I=162, II=69, III=45, IV=21)	Stage II	-9.9658	TCGA-EK-A2RO-01
CESC (Stage I=162, II=69, III=45, IV=21)	Stage I	-1.1488	TCGA-DS-A0VM-01
CESC (Stage I=162, II=69, III=45, IV=21)	Stage II	-0.5125	TCGA-EX-A1H5-01
CESC (Stage I=162, II=69, III=45, IV=21)	Stage II	-9.9658	TCGA-FU-A3EO-01
CESC (Stage I=162, II=69, III=45, IV=21)	Stage I	-9.9658	TCGA-EK-A2RK-01
CESC (Stage I=162, II=69, III=45, IV=21)	Stage I	0.0158	TCGA-C5-A1BL-01
CESC (Stage I=162, II=69, III=45, IV=21)	Stage I	-9.9658	TCGA-Q1-A73S-01
CESC (Stage I=162, II=69, III=45, IV=21)	Stage II	0.5568	TCGA-PN-A8MA-01
CESC (Stage I=162, II=69, III=45, IV=21)	Stage I	2.2175	TCGA-DS-A7WF-01
CESC (Stage I=162, II=69, III=45, IV=21)	Stage III	3.0774	TCGA-C5-A7X3-01
CESC (Stage I=162, II=69, III=45, IV=21)	Stage II	1.0573	TCGA-HM-A3JK-01
CESC (Stage I=162, II=69, III=45, IV=21)	Stage II	-0.7834	TCGA-ZJ-AAXJ-01
CESC (Stage I=162, II=69, III=45, IV=21)	Stage IV	0.8246	TCGA-VS-A9V1-01
CESC (Stage I=162, II=69, III=45, IV=21)	Stage II	-9.9658	TCGA-FU-A3HZ-01
CESC (Stage I=162, II=69, III=45, IV=21)	Stage I	-1.5951	TCGA-EA-A78R-01
CESC (Stage I=162, II=69, III=45, IV=21)	Stage II	-1.2481	TCGA-JW-A5VG-01
CESC (Stage I=162, II=69, III=45, IV=21)	Stage IV	-1.2481	TCGA-VS-A9UV-01
CESC (Stage I=162, II=69, III=45, IV=21)	Stage I	-9.9658	TCGA-C5-A8YT-01
CESC (Stage I=162, II=69, III=45, IV=21)	Stage III	-9.9658	TCGA-ZX-AA5X-01
CESC (Stage I=162, II=69, III=45, IV=21)	Stage II	1.7446	TCGA-VS-A958-01
CESC (Stage I=162, II=69, III=45, IV=21)	Stage II	0.24	TCGA-VS-A8EL-01
CESC (Stage I=162, II=69, III=45, IV=21)	Stage II	-9.9658	TCGA-ZJ-AB0I-01
CESC (Stage I=162, II=69, III=45, IV=21)	Stage III	1.1447	TCGA-C5-A2LZ-01
CESC (Stage I=162, II=69, III=45, IV=21)	Stage III	2.7972	TCGA-VS-A950-01
CESC (Stage I=162, II=69, III=45, IV=21)	Stage I	-2.8262	TCGA-IR-A3LK-01
CESC (Stage I=162, II=69, III=45, IV=21)	Stage I	0.8327	TCGA-DS-A1OC-01
CESC (Stage I=162, II=69, III=45, IV=21)	Stage I	0.1903	TCGA-C5-A3HE-01
CESC (Stage I=162, II=69, III=45, IV=21)	Stage I	0.0158	TCGA-MA-AA3W-01
CESC (Stage I=162, II=69, III=45, IV=21)	Stage III	1.0503	TCGA-VS-A9UL-01
CESC (Stage I=162, II=69, III=45, IV=21)	Stage II	-2.0529	TCGA-VS-A9UO-01
CESC (Stage I=162, II=69, III=45, IV=21)	Stage I	0.1124	TCGA-C5-A8XJ-01
CESC (Stage I=162, II=69, III=45, IV=21)	Stage III	-9.9658	TCGA-C5-A7CL-01
CESC (Stage I=162, II=69, III=45, IV=21)	Stage I	-3.1714	TCGA-FU-A3NI-01
CESC (Stage I=162, II=69, III=45, IV=21)	Stage II	-9.9658	TCGA-EA-A439-01
CESC (Stage I=162, II=69, III=45, IV=21)	Stage I	-9.9658	TCGA-VS-A9V0-01
CESC (Stage I=162, II=69, III=45, IV=21)	Stage I	-0.0725	TCGA-EK-A3GK-01
CESC (Stage I=162, II=69, III=45, IV=21)	Stage I	1.1641	TCGA-C5-A7CG-01
CESC (Stage I=162, II=69, III=45, IV=21)	Stage III	1.2271	TCGA-C5-A1BI-01
CESC (Stage I=162, II=69, III=45, IV=21)	Stage I	1.2394	TCGA-HM-A3JJ-01
CESC (Stage I=162, II=69, III=45, IV=21)	Stage I	3.5047	TCGA-C5-A7UI-01
CESC (Stage I=162, II=69, III=45, IV=21)	Stage III	0.9419	TCGA-ZJ-AAXD-01
CESC (Stage I=162, II=69, III=45, IV=21)	Stage I	-9.9658	TCGA-EK-A2R8-01
CESC (Stage I=162, II=69, III=45, IV=21)	Stage II	0.058	TCGA-VS-A9UP-01
CESC (Stage I=162, II=69, III=45, IV=21)	Stage I	-1.4305	TCGA-C5-A1BF-01
CESC (Stage I=162, II=69, III=45, IV=21)	Stage I	1.5806	TCGA-EX-A69M-01
CESC (Stage I=162, II=69, III=45, IV=21)	Stage I	-9.9658	TCGA-EA-A5ZD-01
CESC (Stage I=162, II=69, III=45, IV=21)	Stage III	0.2998	TCGA-JX-A3Q0-01
CESC (Stage I=162, II=69, III=45, IV=21)	Stage I	1.4547	TCGA-BI-A0VS-01
CESC (Stage I=162, II=69, III=45, IV=21)	Stage II	-0.2328	TCGA-VS-A8EJ-01
CESC (Stage I=162, II=69, III=45, IV=21)	Stage I	-2.7274	TCGA-DR-A0ZL-01
CESC (Stage I=162, II=69, III=45, IV=21)	Stage II	-9.9658	TCGA-MA-AA41-01
CESC (Stage I=162, II=69, III=45, IV=21)	Stage II	-3.1714	TCGA-EA-A3HQ-01
CESC (Stage I=162, II=69, III=45, IV=21)	Stage III	-0.9686	TCGA-LP-A5U2-01
CESC (Stage I=162, II=69, III=45, IV=21)	Stage I	0.9343	TCGA-EA-A43B-01
CESC (Stage I=162, II=69, III=45, IV=21)	Stage II	-9.9658	TCGA-C5-A3HD-01
CESC (Stage I=162, II=69, III=45, IV=21)	Stage IV	-9.9658	TCGA-IR-A3LI-01
CESC (Stage I=162, II=69, III=45, IV=21)	Stage II	-0.3201	TCGA-VS-A8EI-01
CESC (Stage I=162, II=69, III=45, IV=21)	Stage I	-9.9658	TCGA-EA-A4BA-01
CESC (Stage I=162, II=69, III=45, IV=21)	Stage I	-0.5332	TCGA-C5-A3HL-01
CESC (Stage I=162, II=69, III=45, IV=21)	Stage I	-9.9658	TCGA-EA-A3Y4-01
CESC (Stage I=162, II=69, III=45, IV=21)	Stage I	-0.0877	TCGA-UC-A7PF-01
CESC (Stage I=162, II=69, III=45, IV=21)	Stage II	-0.8339	TCGA-VS-A9UB-01
CESC (Stage I=162, II=69, III=45, IV=21)	Stage I	-0.4325	TCGA-UC-A7PI-01
CESC (Stage I=162, II=69, III=45, IV=21)	Stage II	-2.7274	TCGA-DG-A2KL-01
CESC (Stage I=162, II=69, III=45, IV=21)	Stage I	-9.9658	TCGA-JW-AAVH-01
CESC (Stage I=162, II=69, III=45, IV=21)	Stage II	-9.9658	TCGA-MY-A5BF-01
CESC (Stage I=162, II=69, III=45, IV=21)	Stage I	-0.4131	TCGA-Q1-A5R1-01
CESC (Stage I=162, II=69, III=45, IV=21)	Stage I	-9.9658	TCGA-FU-A57G-01
CESC (Stage I=162, II=69, III=45, IV=21)	Stage III	-1.3921	TCGA-C5-A1BQ-01
CESC (Stage I=162, II=69, III=45, IV=21)	Stage III	-9.9658	TCGA-EK-A2PL-01
CESC (Stage I=162, II=69, III=45, IV=21)	Stage I	-0.0277	TCGA-Q1-A6DW-01
CESC (Stage I=162, II=69, III=45, IV=21)	Stage I	-0.394	TCGA-C5-A2M1-01
CESC (Stage I=162, II=69, III=45, IV=21)	Stage I	1.2934	TCGA-R2-A69V-01
CESC (Stage I=162, II=69, III=45, IV=21)	Stage I	-1.8314	TCGA-EA-A5ZF-01
CESC (Stage I=162, II=69, III=45, IV=21)	Stage II	0.7493	TCGA-FU-A23L-01
CESC (Stage I=162, II=69, III=45, IV=21)	Stage I	2.3953	TCGA-DS-A1OA-01
CESC (Stage I=162, II=69, III=45, IV=21)	Stage I	2.2452	TCGA-EK-A2H1-01
CESC (Stage I=162, II=69, III=45, IV=21)	Stage III	-0.8084	TCGA-LP-A4AU-01
CESC (Stage I=162, II=69, III=45, IV=21)	Stage I	0.4016	TCGA-VS-A9U7-01
CESC (Stage I=162, II=69, III=45, IV=21)	Stage I	-9.9658	TCGA-C5-A2LS-01
CESC (Stage I=162, II=69, III=45, IV=21)	Stage I	0.7321	TCGA-MA-AA3Y-01
CESC (Stage I=162, II=69, III=45, IV=21)	Stage I	4.1409	TCGA-DG-A2KM-01
CESC (Stage I=162, II=69, III=45, IV=21)	Stage I	1.0433	TCGA-C5-A3HF-01
CESC (Stage I=162, II=69, III=45, IV=21)	Stage I	0.3346	TCGA-C5-A2LT-01
CESC (Stage I=162, II=69, III=45, IV=21)	Stage I	1.8119	TCGA-C5-A1BK-01
CESC (Stage I=162, II=69, III=45, IV=21)	Stage I	-1.685	TCGA-UC-A7PD-01
CESC (Stage I=162, II=69, III=45, IV=21)	Stage II	-9.9658	TCGA-MY-A5BD-01
CESC (Stage I=162, II=69, III=45, IV=21)	Stage I	3.29	TCGA-VS-A9UZ-01
CESC (Stage I=162, II=69, III=45, IV=21)	Stage I	0.6145	TCGA-DS-A1OD-01
CESC (Stage I=162, II=69, III=45, IV=21)	Stage I	-9.9658	TCGA-C5-A8XH-01
CESC (Stage I=162, II=69, III=45, IV=21)	Stage I	0.099	TCGA-EK-A2RC-01
CESC (Stage I=162, II=69, III=45, IV=21)	Stage I	-9.9658	TCGA-JX-A3Q8-01
CESC (Stage I=162, II=69, III=45, IV=21)	Stage I	-9.9658	TCGA-JW-A5VL-01
CESC (Stage I=162, II=69, III=45, IV=21)	Stage II	-0.9406	TCGA-DS-A7WI-01
CESC (Stage I=162, II=69, III=45, IV=21)	Stage IV	-9.9658	TCGA-VS-A953-01
CESC (Stage I=162, II=69, III=45, IV=21)	Stage III	-0.0725	TCGA-EA-A44S-01
CESC (Stage I=162, II=69, III=45, IV=21)	Stage I	-9.9658	TCGA-VS-A957-01
CESC (Stage I=162, II=69, III=45, IV=21)	Stage IV	-9.9658	TCGA-JW-A5VH-01
CESC (Stage I=162, II=69, III=45, IV=21)	Stage II	-9.9658	TCGA-EA-A3HR-01
CESC (Stage I=162, II=69, III=45, IV=21)	Stage I	0.1903	TCGA-EA-A3QE-01
CESC (Stage I=162, II=69, III=45, IV=21)	Stage I	-0.0725	TCGA-JW-A69B-01
CESC (Stage I=162, II=69, III=45, IV=21)	Stage I	-9.9658	TCGA-FU-A3HY-01
CESC (Stage I=162, II=69, III=45, IV=21)	Stage II	-1.1811	TCGA-C5-A1M6-01
CESC (Stage I=162, II=69, III=45, IV=21)	Stage IV	-1.5522	TCGA-VS-A9V4-01
CESC (Stage I=162, II=69, III=45, IV=21)	Stage I	-2.5479	TCGA-VS-A8Q8-01
CESC (Stage I=162, II=69, III=45, IV=21)	Stage I	-3.3076	TCGA-DS-A0VN-01
CESC (Stage I=162, II=69, III=45, IV=21)	Stage I	-9.9658	TCGA-MU-A8JM-01
CESC (Stage I=162, II=69, III=45, IV=21)	Stage I	0.3115	TCGA-C5-A2LY-01
CESC (Stage I=162, II=69, III=45, IV=21)	Stage III	-0.5543	TCGA-FU-A23K-01
CESC (Stage I=162, II=69, III=45, IV=21)	Stage III	3.0145	TCGA-EA-A6QX-01
CESC (Stage I=162, II=69, III=45, IV=21)	Stage II	-2.6349	TCGA-C5-A7CH-01
CESC (Stage I=162, II=69, III=45, IV=21)	Stage I	-9.9658	TCGA-EK-A2RN-01
CESC (Stage I=162, II=69, III=45, IV=21)	Stage I	-3.1714	TCGA-EK-A2RJ-01
CESC (Stage I=162, II=69, III=45, IV=21)	Stage I	-0.1031	TCGA-C5-A1BM-01
CESC (Stage I=162, II=69, III=45, IV=21)	Stage I	-9.9658	TCGA-Q1-A73R-01
CESC (Stage I=162, II=69, III=45, IV=21)	Stage I	-9.9658	TCGA-DS-A7WH-01
CESC (Stage I=162, II=69, III=45, IV=21)	Stage II	-0.9406	TCGA-ZJ-AAX4-01
CESC (Stage I=162, II=69, III=45, IV=21)	Stage IV	1.736	TCGA-C5-A7CK-01
CESC (Stage I=162, II=69, III=45, IV=21)	Stage IV	0.6969	TCGA-VS-A8EK-01
CESC (Stage I=162, II=69, III=45, IV=21)	Stage I	-1.5522	TCGA-EA-A1QS-01
CESC (Stage I=162, II=69, III=45, IV=21)	Stage II	0.2277	TCGA-FU-A3WB-01
CESC (Stage I=162, II=69, III=45, IV=21)	Stage III	-0.9971	TCGA-FU-A3TQ-01
CESC (Stage I=162, II=69, III=45, IV=21)	Stage I	2.1798	TCGA-C5-A8XI-01
CESC (Stage I=162, II=69, III=45, IV=21)	Stage I	-2.3884	TCGA-C5-A1BN-01
CESC (Stage I=162, II=69, III=45, IV=21)	Stage I	-0.9132	TCGA-IR-A3LA-01
CESC (Stage I=162, II=69, III=45, IV=21)	Stage II	-9.9658	TCGA-VS-A94X-01
CESC (Stage I=162, II=69, III=45, IV=21)	Stage II	1.8363	TCGA-MA-AA42-01
CESC (Stage I=162, II=69, III=45, IV=21)	Stage I	-2.7274	TCGA-C5-A8YQ-01
CESC (Stage I=162, II=69, III=45, IV=21)	Stage III	2.4359	TCGA-ZJ-AB0H-01
CESC (Stage I=162, II=69, III=45, IV=21)	Stage IV	-9.9658	TCGA-C5-A7X5-01
CESC (Stage I=162, II=69, III=45, IV=21)	Stage II	1.642	TCGA-VS-A9U5-01
CESC (Stage I=162, II=69, III=45, IV=21)	Stage I	2.4597	TCGA-C5-A1M7-01
CESC (Stage I=162, II=69, III=45, IV=21)	Stage I	-1.0262	TCGA-C5-A905-01
CESC (Stage I=162, II=69, III=45, IV=21)	Stage I	-9.9658	TCGA-EK-A3GJ-01
CESC (Stage I=162, II=69, III=45, IV=21)	Stage II	0.7579	TCGA-MU-A51Y-01
CESC (Stage I=162, II=69, III=45, IV=21)	Stage I	-3.0469	TCGA-DG-A2KH-01
CESC (Stage I=162, II=69, III=45, IV=21)	Stage III	-9.9658	TCGA-VS-A8EB-01
CESC (Stage I=162, II=69, III=45, IV=21)	Stage I	1.1117	TCGA-LP-A4AX-01
CESC (Stage I=162, II=69, III=45, IV=21)	Stage II	-0.1031	TCGA-VS-A94Z-01
CESC (Stage I=162, II=69, III=45, IV=21)	Stage I	-9.9658	TCGA-ZJ-AAXB-01
CESC (Stage I=162, II=69, III=45, IV=21)	Stage II	3.2737	TCGA-C5-A1MQ-01
CESC (Stage I=162, II=69, III=45, IV=21)	Stage I	1.2934	TCGA-EX-A1H6-01
CESC (Stage I=162, II=69, III=45, IV=21)	Stage II	-0.9971	TCGA-ZJ-AAXF-01
CESC (Stage I=162, II=69, III=45, IV=21)	Stage IV	1.8801	TCGA-VS-A9UM-01
CESC (Stage I=162, II=69, III=45, IV=21)	Stage III	-9.9658	TCGA-VS-A8EH-01
CESC (Stage I=162, II=69, III=45, IV=21)	Stage III	2.6019	TCGA-BI-A0VR-01
CESC (Stage I=162, II=69, III=45, IV=21)	Stage I	-9.9658	TCGA-EA-A5FO-01
CESC (Stage I=162, II=69, III=45, IV=21)	Stage III	0.5069	TCGA-DR-A0ZM-01
CESC (Stage I=162, II=69, III=45, IV=21)	Stage III	0.4125	TCGA-MA-AA43-01
CESC (Stage I=162, II=69, III=45, IV=21)	Stage I	-2.5479	TCGA-C5-A7UC-01
CESC (Stage I=162, II=69, III=45, IV=21)	Stage I	-0.2498	TCGA-C5-A7XC-01
CESC (Stage I=162, II=69, III=45, IV=21)	Stage I	-9.9658	TCGA-VS-A8QH-01
CESC (Stage I=162, II=69, III=45, IV=21)	Stage I	-9.9658	TCGA-LP-A5U3-01
CESC (Stage I=162, II=69, III=45, IV=21)	Stage IV	-2.114	TCGA-DS-A1O9-01
CESC (Stage I=162, II=69, III=45, IV=21)	Stage I	-9.9658	TCGA-EA-A3HT-01
CESC (Stage I=162, II=69, III=45, IV=21)	Stage I	-3.0469	TCGA-IR-A3LC-01
CESC (Stage I=162, II=69, III=45, IV=21)	Stage III	-9.9658	TCGA-FU-A770-01
CESC (Stage I=162, II=69, III=45, IV=21)	Stage III	-2.6349	TCGA-VS-A8EC-01
CESC (Stage I=162, II=69, III=45, IV=21)	Stage I	-2.2447	TCGA-4J-AA1J-01
CESC (Stage I=162, II=69, III=45, IV=21)	Stage I	-0.3201	TCGA-LP-A4AV-01
CESC (Stage I=162, II=69, III=45, IV=21)	Stage I	-9.9658	TCGA-EK-A2RL-01
CESC (Stage I=162, II=69, III=45, IV=21)	Stage II	-9.9658	TCGA-EK-A3GM-01
CESC (Stage I=162, II=69, III=45, IV=21)	Stage II	-2.4659	TCGA-VS-A9UC-01
CESC (Stage I=162, II=69, III=45, IV=21)	Stage I	-9.9658	TCGA-FU-A2QG-01
CESC (Stage I=162, II=69, III=45, IV=21)	Stage II	-9.9658	TCGA-EK-A2PM-01
CESC (Stage I=162, II=69, III=45, IV=21)	Stage I	-1.5522	TCGA-DS-A0VK-01
CESC (Stage I=162, II=69, III=45, IV=21)	Stage II	1.0433	TCGA-VS-A94W-01
CESC (Stage I=162, II=69, III=45, IV=21)	Stage III	-9.9658	TCGA-C5-A1MK-01
CESC (Stage I=162, II=69, III=45, IV=21)	Stage III	2.7615	TCGA-C5-A1MH-01
CESC (Stage I=162, II=69, III=45, IV=21)	Stage I	-9.9658	TCGA-C5-A0TN-01
CESC (Stage I=162, II=69, III=45, IV=21)	Stage II	-1.8314	TCGA-VS-A9UI-01
CESC (Stage I=162, II=69, III=45, IV=21)	Stage I	-1.8314	TCGA-FU-A3TX-01
CESC (Stage I=162, II=69, III=45, IV=21)	Stage I	-1.4305	TCGA-Q1-A6DV-01
CESC (Stage I=162, II=69, III=45, IV=21)	Stage I	-9.9658	TCGA-C5-A1ML-01
CESC (Stage I=162, II=69, III=45, IV=21)	Stage IV	0.547	TCGA-VS-A8QM-01
CESC (Stage I=162, II=69, III=45, IV=21)	Stage II	0.7664	TCGA-RA-A741-01
CESC (Stage I=162, II=69, III=45, IV=21)	Stage III	-0.3752	TCGA-VS-A954-01
CESC (Stage I=162, II=69, III=45, IV=21)	Stage I	-0.5756	TCGA-XS-A8TJ-01
CESC (Stage I=162, II=69, III=45, IV=21)	Stage I	1.5514	TCGA-LP-A4AW-01
CESC (Stage I=162, II=69, III=45, IV=21)	Stage I	-9.9658	TCGA-JW-A5VK-01
CESC (Stage I=162, II=69, III=45, IV=21)	Stage II	-9.9658	TCGA-EK-A2H0-01
CESC (Stage I=162, II=69, III=45, IV=21)	Stage IV	-9.9658	TCGA-EX-A449-01
CESC (Stage I=162, II=69, III=45, IV=21)	Stage I	-9.9658	TCGA-C5-A902-01
CESC (Stage I=162, II=69, III=45, IV=21)	Stage III	-2.6349	TCGA-MA-AA3X-01
CESC (Stage I=162, II=69, III=45, IV=21)	Stage I	-2.9324	TCGA-C5-A7CO-01
CESC (Stage I=162, II=69, III=45, IV=21)	Stage I	-3.3076	TCGA-C5-A2LV-01
CESC (Stage I=162, II=69, III=45, IV=21)	Stage I	3.4596	TCGA-VS-A9UT-01
CESC (Stage I=162, II=69, III=45, IV=21)	Stage III	1.1577	TCGA-ZJ-AAX8-01
CESC (Stage I=162, II=69, III=45, IV=21)	Stage II	-1.3548	TCGA-C5-A1BJ-01

## Sheet: Supplementary Table 12
Supplementary Table 12 IGLC7 mRNA expression in different clinical stages of CESC
	Stage	Expression	Sample Name
CESC (Stage I=162, II=69, III=45, IV=21)	Stage II	-2.9324	TCGA-EK-A2RE-01
CESC (Stage I=162, II=69, III=45, IV=21)	Stage I	-3.6259	TCGA-IR-A3L7-01
CESC (Stage I=162, II=69, III=45, IV=21)	Stage I	2.7721	TCGA-Q1-A73Q-01
CESC (Stage I=162, II=69, III=45, IV=21)	Stage I	7.1302	TCGA-C5-A1MF-01
CESC (Stage I=162, II=69, III=45, IV=21)	Stage II	-1.1172	TCGA-ZJ-A8QQ-01
CESC (Stage I=162, II=69, III=45, IV=21)	Stage II	2.8321	TCGA-EX-A3L1-01
CESC (Stage I=162, II=69, III=45, IV=21)	Stage II	-9.9658	TCGA-JW-A5VI-01
CESC (Stage I=162, II=69, III=45, IV=21)	Stage I	-9.9658	TCGA-EA-A1QT-01
CESC (Stage I=162, II=69, III=45, IV=21)	Stage III	4.7971	TCGA-UC-A7PG-01
CESC (Stage I=162, II=69, III=45, IV=21)	Stage I	0.8327	TCGA-EA-A97N-01
CESC (Stage I=162, II=69, III=45, IV=21)	Stage III	6.2114	TCGA-EA-A3QD-01
CESC (Stage I=162, II=69, III=45, IV=21)	Stage I	4.4277	TCGA-C5-A1ME-01
CESC (Stage I=162, II=69, III=45, IV=21)	Stage I	-9.9658	TCGA-C5-A8YR-01
CESC (Stage I=162, II=69, III=45, IV=21)	Stage III	2.5561	TCGA-FU-A40J-01
CESC (Stage I=162, II=69, III=45, IV=21)	Stage II	0.9419	TCGA-VS-A9V5-01
CESC (Stage I=162, II=69, III=45, IV=21)	Stage II	1.5563	TCGA-MY-A913-01
CESC (Stage I=162, II=69, III=45, IV=21)	Stage I	-1.5522	TCGA-VS-A8Q9-01
CESC (Stage I=162, II=69, III=45, IV=21)	Stage I	0.24	TCGA-DS-A0VL-01
CESC (Stage I=162, II=69, III=45, IV=21)	Stage II	3.417	TCGA-VS-A9UU-01
CESC (Stage I=162, II=69, III=45, IV=21)	Stage I	1.2271	TCGA-ZJ-AAXN-01
CESC (Stage I=162, II=69, III=45, IV=21)	Stage IV	3.3003	TCGA-VS-A9U6-01
CESC (Stage I=162, II=69, III=45, IV=21)	Stage I	2.59	TCGA-C5-A2LX-01
CESC (Stage I=162, II=69, III=45, IV=21)	Stage I	0.7664	TCGA-C5-A1M8-01
CESC (Stage I=162, II=69, III=45, IV=21)	Stage II	5.6488	TCGA-C5-A7CJ-01
CESC (Stage I=162, II=69, III=45, IV=21)	Stage I	1.6604	TCGA-GH-A9DA-01
CESC (Stage I=162, II=69, III=45, IV=21)	Stage I	-1.9379	TCGA-EA-A5O9-01
CESC (Stage I=162, II=69, III=45, IV=21)	Stage I	4.4751	TCGA-Q1-A73P-01
CESC (Stage I=162, II=69, III=45, IV=21)	Stage I	-9.9658	TCGA-C5-A907-01
CESC (Stage I=162, II=69, III=45, IV=21)	Stage III	-2.7274	TCGA-VS-A9UD-01
CESC (Stage I=162, II=69, III=45, IV=21)	Stage I	2.9802	TCGA-C5-A7CM-01
CESC (Stage I=162, II=69, III=45, IV=21)	Stage I	1.6558	TCGA-VS-A9V2-01
CESC (Stage I=162, II=69, III=45, IV=21)	Stage II	-9.9658	TCGA-VS-A94Y-01
CESC (Stage I=162, II=69, III=45, IV=21)	Stage II	3.741	TCGA-C5-A8ZZ-01
CESC (Stage I=162, II=69, III=45, IV=21)	Stage II	-2.6349	TCGA-VS-A9UJ-01
CESC (Stage I=162, II=69, III=45, IV=21)	Stage II	2.9128	TCGA-ZJ-AAXI-01
CESC (Stage I=162, II=69, III=45, IV=21)	Stage I	-1.685	TCGA-Q1-A6DT-01
CESC (Stage I=162, II=69, III=45, IV=21)	Stage I	2.694	TCGA-VS-A9UQ-01
CESC (Stage I=162, II=69, III=45, IV=21)	Stage I	-0.3752	TCGA-VS-A8EG-01
CESC (Stage I=162, II=69, III=45, IV=21)	Stage I	5.3263	TCGA-EX-A69L-01
CESC (Stage I=162, II=69, III=45, IV=21)	Stage I	-1.5951	TCGA-Q1-A73O-01
CESC (Stage I=162, II=69, III=45, IV=21)	Stage IV	4.8968	TCGA-VS-A8QC-01
CESC (Stage I=162, II=69, III=45, IV=21)	Stage I	3.5657	TCGA-EA-A5ZE-01
CESC (Stage I=162, II=69, III=45, IV=21)	Stage I	3.4075	TCGA-JX-A5QV-01
CESC (Stage I=162, II=69, III=45, IV=21)	Stage III	0.0854	TCGA-EK-A2GZ-01
CESC (Stage I=162, II=69, III=45, IV=21)	Stage I	0.9419	TCGA-EK-A2R9-01
CESC (Stage I=162, II=69, III=45, IV=21)	Stage I	3.8847	TCGA-IR-A3LL-01
CESC (Stage I=162, II=69, III=45, IV=21)	Stage I	7.3672	TCGA-C5-A1M5-01
CESC (Stage I=162, II=69, III=45, IV=21)	Stage I	4.9887	TCGA-C5-A7X8-01
CESC (Stage I=162, II=69, III=45, IV=21)	Stage I	5.0466	TCGA-EA-A3HS-01
CESC (Stage I=162, II=69, III=45, IV=21)	Stage II	3.6782	TCGA-IR-A3LH-01
CESC (Stage I=162, II=69, III=45, IV=21)	Stage I	-4.2934	TCGA-C5-A1M9-01
CESC (Stage I=162, II=69, III=45, IV=21)	Stage III	4.837	TCGA-DG-A2KJ-01
CESC (Stage I=162, II=69, III=45, IV=21)	Stage I	5.2664	TCGA-HG-A2PA-01
CESC (Stage I=162, II=69, III=45, IV=21)	Stage IV	1.9749	TCGA-EA-A50E-01
CESC (Stage I=162, II=69, III=45, IV=21)	Stage I	-3.0469	TCGA-EA-A556-01
CESC (Stage I=162, II=69, III=45, IV=21)	Stage IV	-0.2671	TCGA-VS-A9V3-01
CESC (Stage I=162, II=69, III=45, IV=21)	Stage IV	8.2723	TCGA-VS-A9UH-01
CESC (Stage I=162, II=69, III=45, IV=21)	Stage I	1.0983	TCGA-JX-A3PZ-01
CESC (Stage I=162, II=69, III=45, IV=21)	Stage I	0.605	TCGA-C5-A1MP-01
CESC (Stage I=162, II=69, III=45, IV=21)	Stage I	-0.8863	TCGA-MU-A5YI-01
CESC (Stage I=162, II=69, III=45, IV=21)	Stage I	0.537	TCGA-VS-A8QA-01
CESC (Stage I=162, II=69, III=45, IV=21)	Stage III	3.6759	TCGA-FU-A5XV-01
CESC (Stage I=162, II=69, III=45, IV=21)	Stage I	5.24	TCGA-EX-A8YF-01
CESC (Stage I=162, II=69, III=45, IV=21)	Stage I	-0.2159	TCGA-ZJ-A8QR-01
CESC (Stage I=162, II=69, III=45, IV=21)	Stage I	1.1641	TCGA-IR-A3LB-01
CESC (Stage I=162, II=69, III=45, IV=21)	Stage III	-0.6416	TCGA-EK-A2PI-01
CESC (Stage I=162, II=69, III=45, IV=21)	Stage IV	-2.7274	TCGA-HM-A6W2-01
CESC (Stage I=162, II=69, III=45, IV=21)	Stage I	-1.0862	TCGA-EK-A2IR-01
CESC (Stage I=162, II=69, III=45, IV=21)	Stage I	0.099	TCGA-IR-A3LF-01
CESC (Stage I=162, II=69, III=45, IV=21)	Stage III	2.5213	TCGA-HM-A4S6-01
CESC (Stage I=162, II=69, III=45, IV=21)	Stage II	3.417	TCGA-VS-A8QF-01
CESC (Stage I=162, II=69, III=45, IV=21)	Stage II	6.0061	TCGA-VS-AA62-01
CESC (Stage I=162, II=69, III=45, IV=21)	Stage I	2.7029	TCGA-C5-A7UE-01
CESC (Stage I=162, II=69, III=45, IV=21)	Stage I	1.1641	TCGA-DS-A5RQ-01
CESC (Stage I=162, II=69, III=45, IV=21)	Stage I	3.1987	TCGA-BI-A20A-01
CESC (Stage I=162, II=69, III=45, IV=21)	Stage II	3.6312	TCGA-EA-A3HU-01
CESC (Stage I=162, II=69, III=45, IV=21)	Stage I	3.4451	TCGA-EK-A2RM-01
CESC (Stage I=162, II=69, III=45, IV=21)	Stage III	4.8375	TCGA-DG-A2KK-01
CESC (Stage I=162, II=69, III=45, IV=21)	Stage I	3.9051	TCGA-C5-A1MI-01
CESC (Stage I=162, II=69, III=45, IV=21)	Stage II	-1.685	TCGA-JW-A852-01
CESC (Stage I=162, II=69, III=45, IV=21)	Stage II	0.9115	TCGA-EK-A2RA-01
CESC (Stage I=162, II=69, III=45, IV=21)	Stage IV	-1.2481	TCGA-EK-A2RB-01
CESC (Stage I=162, II=69, III=45, IV=21)	Stage I	1.3567	TCGA-C5-A1MJ-01
CESC (Stage I=162, II=69, III=45, IV=21)	Stage I	1.3956	TCGA-MY-A5BE-01
CESC (Stage I=162, II=69, III=45, IV=21)	Stage I	2.3135	TCGA-C5-A1BE-01
CESC (Stage I=162, II=69, III=45, IV=21)	Stage III	9.106	TCGA-ZJ-AAXT-01
CESC (Stage I=162, II=69, III=45, IV=21)	Stage II	3.0876	TCGA-LP-A7HU-01
CESC (Stage I=162, II=69, III=45, IV=21)	Stage I	3.6555	TCGA-2W-A8YY-01
CESC (Stage I=162, II=69, III=45, IV=21)	Stage I	4.4108	TCGA-EA-A411-01
CESC (Stage I=162, II=69, III=45, IV=21)	Stage III	-3.3076	TCGA-C5-A1MN-01
CESC (Stage I=162, II=69, III=45, IV=21)	Stage I	3.7345	TCGA-C5-A2M2-01
CESC (Stage I=162, II=69, III=45, IV=21)	Stage I	1.8404	TCGA-EK-A2PK-01
CESC (Stage I=162, II=69, III=45, IV=21)	Stage II	0.8568	TCGA-EA-A410-01
CESC (Stage I=162, II=69, III=45, IV=21)	Stage I	6.2478	TCGA-VS-A952-01
CESC (Stage I=162, II=69, III=45, IV=21)	Stage I	-1.0559	TCGA-EK-A2IP-01
CESC (Stage I=162, II=69, III=45, IV=21)	Stage I	6.8453	TCGA-FU-A3YQ-01
CESC (Stage I=162, II=69, III=45, IV=21)	Stage I	3.831	TCGA-DS-A1OB-01
CESC (Stage I=162, II=69, III=45, IV=21)	Stage II	2.4518	TCGA-VS-A959-01
CESC (Stage I=162, II=69, III=45, IV=21)	Stage I	3.453	TCGA-EK-A2R7-01
CESC (Stage I=162, II=69, III=45, IV=21)	Stage II	0.2642	TCGA-JW-A5VJ-01
CESC (Stage I=162, II=69, III=45, IV=21)	Stage III	3.6612	TCGA-C5-A7UH-01
CESC (Stage I=162, II=69, III=45, IV=21)	Stage I	7.3495	TCGA-MA-AA3Z-01
CESC (Stage I=162, II=69, III=45, IV=21)	Stage II	-0.8599	TCGA-VS-A9UR-01
CESC (Stage I=162, II=69, III=45, IV=21)	Stage III	-9.9658	TCGA-EK-A3GN-01
CESC (Stage I=162, II=69, III=45, IV=21)	Stage III	-2.9324	TCGA-DS-A3LQ-01
CESC (Stage I=162, II=69, III=45, IV=21)	Stage II	7.1097	TCGA-ZJ-AAXU-01
CESC (Stage I=162, II=69, III=45, IV=21)	Stage IV	2.0569	TCGA-VS-A9UY-01
CESC (Stage I=162, II=69, III=45, IV=21)	Stage I	-2.8262	TCGA-ZJ-AAXA-01
CESC (Stage I=162, II=69, III=45, IV=21)	Stage II	-2.5479	TCGA-EK-A2RO-01
CESC (Stage I=162, II=69, III=45, IV=21)	Stage I	0.2029	TCGA-DS-A0VM-01
CESC (Stage I=162, II=69, III=45, IV=21)	Stage II	6.8669	TCGA-EX-A1H5-01
CESC (Stage I=162, II=69, III=45, IV=21)	Stage II	-1.2142	TCGA-FU-A3EO-01
CESC (Stage I=162, II=69, III=45, IV=21)	Stage I	-4.035	TCGA-EK-A2RK-01
CESC (Stage I=162, II=69, III=45, IV=21)	Stage I	4.1466	TCGA-C5-A1BL-01
CESC (Stage I=162, II=69, III=45, IV=21)	Stage I	-0.5125	TCGA-Q1-A73S-01
CESC (Stage I=162, II=69, III=45, IV=21)	Stage II	4.2181	TCGA-PN-A8MA-01
CESC (Stage I=162, II=69, III=45, IV=21)	Stage I	2.7657	TCGA-DS-A7WF-01
CESC (Stage I=162, II=69, III=45, IV=21)	Stage III	7.6259	TCGA-C5-A7X3-01
CESC (Stage I=162, II=69, III=45, IV=21)	Stage II	6.5089	TCGA-HM-A3JK-01
CESC (Stage I=162, II=69, III=45, IV=21)	Stage II	8.7395	TCGA-ZJ-AAXJ-01
CESC (Stage I=162, II=69, III=45, IV=21)	Stage IV	7.894	TCGA-VS-A9V1-01
CESC (Stage I=162, II=69, III=45, IV=21)	Stage II	-0.5125	TCGA-FU-A3HZ-01
CESC (Stage I=162, II=69, III=45, IV=21)	Stage I	0.8568	TCGA-EA-A78R-01
CESC (Stage I=162, II=69, III=45, IV=21)	Stage II	0.0718	TCGA-JW-A5VG-01
CESC (Stage I=162, II=69, III=45, IV=21)	Stage IV	2.7336	TCGA-VS-A9UV-01
CESC (Stage I=162, II=69, III=45, IV=21)	Stage I	-9.9658	TCGA-C5-A8YT-01
CESC (Stage I=162, II=69, III=45, IV=21)	Stage III	0.9343	TCGA-ZX-AA5X-01
CESC (Stage I=162, II=69, III=45, IV=21)	Stage II	3.865	TCGA-VS-A958-01
CESC (Stage I=162, II=69, III=45, IV=21)	Stage II	3.186	TCGA-VS-A8EL-01
CESC (Stage I=162, II=69, III=45, IV=21)	Stage II	-3.0469	TCGA-ZJ-AB0I-01
CESC (Stage I=162, II=69, III=45, IV=21)	Stage III	3.9663	TCGA-C5-A2LZ-01
CESC (Stage I=162, II=69, III=45, IV=21)	Stage III	-3.1714	TCGA-VS-A950-01
CESC (Stage I=162, II=69, III=45, IV=21)	Stage I	1.0293	TCGA-IR-A3LK-01
CESC (Stage I=162, II=69, III=45, IV=21)	Stage I	4.5946	TCGA-DS-A1OC-01
CESC (Stage I=162, II=69, III=45, IV=21)	Stage I	7.4376	TCGA-C5-A3HE-01
CESC (Stage I=162, II=69, III=45, IV=21)	Stage I	4.9607	TCGA-MA-AA3W-01
CESC (Stage I=162, II=69, III=45, IV=21)	Stage III	-0.8339	TCGA-VS-A9UL-01
CESC (Stage I=162, II=69, III=45, IV=21)	Stage II	0.1388	TCGA-VS-A9UO-01
CESC (Stage I=162, II=69, III=45, IV=21)	Stage I	3.8571	TCGA-C5-A8XJ-01
CESC (Stage I=162, II=69, III=45, IV=21)	Stage III	-1.3183	TCGA-C5-A7CL-01
CESC (Stage I=162, II=69, III=45, IV=21)	Stage I	-9.9658	TCGA-FU-A3NI-01
CESC (Stage I=162, II=69, III=45, IV=21)	Stage II	4.6358	TCGA-EA-A439-01
CESC (Stage I=162, II=69, III=45, IV=21)	Stage I	-2.0529	TCGA-VS-A9V0-01
CESC (Stage I=162, II=69, III=45, IV=21)	Stage I	3.0688	TCGA-EK-A3GK-01
CESC (Stage I=162, II=69, III=45, IV=21)	Stage I	4.096	TCGA-C5-A7CG-01
CESC (Stage I=162, II=69, III=45, IV=21)	Stage III	1.787	TCGA-C5-A1BI-01
CESC (Stage I=162, II=69, III=45, IV=21)	Stage I	3.8095	TCGA-HM-A3JJ-01
CESC (Stage I=162, II=69, III=45, IV=21)	Stage I	9.3722	TCGA-C5-A7UI-01
CESC (Stage I=162, II=69, III=45, IV=21)	Stage III	0.4967	TCGA-ZJ-AAXD-01
CESC (Stage I=162, II=69, III=45, IV=21)	Stage I	-2.5479	TCGA-EK-A2R8-01
CESC (Stage I=162, II=69, III=45, IV=21)	Stage II	-0.8599	TCGA-VS-A9UP-01
CESC (Stage I=162, II=69, III=45, IV=21)	Stage I	-0.6416	TCGA-C5-A1BF-01
CESC (Stage I=162, II=69, III=45, IV=21)	Stage I	3.9051	TCGA-EX-A69M-01
CESC (Stage I=162, II=69, III=45, IV=21)	Stage I	-0.4921	TCGA-EA-A5ZD-01
CESC (Stage I=162, II=69, III=45, IV=21)	Stage III	2.9857	TCGA-JX-A3Q0-01
CESC (Stage I=162, II=69, III=45, IV=21)	Stage I	5.8944	TCGA-BI-A0VS-01
CESC (Stage I=162, II=69, III=45, IV=21)	Stage II	-0.3752	TCGA-VS-A8EJ-01
CESC (Stage I=162, II=69, III=45, IV=21)	Stage I	0.7748	TCGA-DR-A0ZL-01
CESC (Stage I=162, II=69, III=45, IV=21)	Stage II	4.439	TCGA-MA-AA41-01
CESC (Stage I=162, II=69, III=45, IV=21)	Stage II	3.7867	TCGA-EA-A3HQ-01
CESC (Stage I=162, II=69, III=45, IV=21)	Stage III	1.7828	TCGA-LP-A5U2-01
CESC (Stage I=162, II=69, III=45, IV=21)	Stage I	5.4165	TCGA-EA-A43B-01
CESC (Stage I=162, II=69, III=45, IV=21)	Stage II	-3.6259	TCGA-C5-A3HD-01
CESC (Stage I=162, II=69, III=45, IV=21)	Stage IV	-9.9658	TCGA-IR-A3LI-01
CESC (Stage I=162, II=69, III=45, IV=21)	Stage II	6.2719	TCGA-VS-A8EI-01
CESC (Stage I=162, II=69, III=45, IV=21)	Stage I	-3.458	TCGA-EA-A4BA-01
CESC (Stage I=162, II=69, III=45, IV=21)	Stage I	3.4291	TCGA-C5-A3HL-01
CESC (Stage I=162, II=69, III=45, IV=21)	Stage I	-4.6082	TCGA-EA-A3Y4-01
CESC (Stage I=162, II=69, III=45, IV=21)	Stage I	3.3379	TCGA-UC-A7PF-01
CESC (Stage I=162, II=69, III=45, IV=21)	Stage II	4.1812	TCGA-VS-A9UB-01
CESC (Stage I=162, II=69, III=45, IV=21)	Stage I	-1.0262	TCGA-UC-A7PI-01
CESC (Stage I=162, II=69, III=45, IV=21)	Stage II	1.8201	TCGA-DG-A2KL-01
CESC (Stage I=162, II=69, III=45, IV=21)	Stage I	1.0151	TCGA-JW-AAVH-01
CESC (Stage I=162, II=69, III=45, IV=21)	Stage II	-1.5951	TCGA-MY-A5BF-01
CESC (Stage I=162, II=69, III=45, IV=21)	Stage I	7.4379	TCGA-Q1-A5R1-01
CESC (Stage I=162, II=69, III=45, IV=21)	Stage I	-9.9658	TCGA-FU-A57G-01
CESC (Stage I=162, II=69, III=45, IV=21)	Stage III	0.8488	TCGA-C5-A1BQ-01
CESC (Stage I=162, II=69, III=45, IV=21)	Stage III	5.22	TCGA-EK-A2PL-01
CESC (Stage I=162, II=69, III=45, IV=21)	Stage I	3.1588	TCGA-Q1-A6DW-01
CESC (Stage I=162, II=69, III=45, IV=21)	Stage I	0.537	TCGA-C5-A2M1-01
CESC (Stage I=162, II=69, III=45, IV=21)	Stage I	2.6278	TCGA-R2-A69V-01
CESC (Stage I=162, II=69, III=45, IV=21)	Stage I	0.7146	TCGA-EA-A5ZF-01
CESC (Stage I=162, II=69, III=45, IV=21)	Stage II	4.2654	TCGA-FU-A23L-01
CESC (Stage I=162, II=69, III=45, IV=21)	Stage I	5.0126	TCGA-DS-A1OA-01
CESC (Stage I=162, II=69, III=45, IV=21)	Stage I	4.2795	TCGA-EK-A2H1-01
CESC (Stage I=162, II=69, III=45, IV=21)	Stage III	1.6093	TCGA-LP-A4AU-01
CESC (Stage I=162, II=69, III=45, IV=21)	Stage I	4.835	TCGA-VS-A9U7-01
CESC (Stage I=162, II=69, III=45, IV=21)	Stage I	0.6239	TCGA-C5-A2LS-01
CESC (Stage I=162, II=69, III=45, IV=21)	Stage I	-1.3921	TCGA-MA-AA3Y-01
CESC (Stage I=162, II=69, III=45, IV=21)	Stage I	8.7047	TCGA-DG-A2KM-01
CESC (Stage I=162, II=69, III=45, IV=21)	Stage I	1.7316	TCGA-C5-A3HF-01
CESC (Stage I=162, II=69, III=45, IV=21)	Stage I	2.5876	TCGA-C5-A2LT-01
CESC (Stage I=162, II=69, III=45, IV=21)	Stage I	0.9268	TCGA-C5-A1BK-01
CESC (Stage I=162, II=69, III=45, IV=21)	Stage I	6.0372	TCGA-UC-A7PD-01
CESC (Stage I=162, II=69, III=45, IV=21)	Stage II	-1.1488	TCGA-MY-A5BD-01
CESC (Stage I=162, II=69, III=45, IV=21)	Stage I	5.6996	TCGA-VS-A9UZ-01
CESC (Stage I=162, II=69, III=45, IV=21)	Stage I	6.5226	TCGA-DS-A1OD-01
CESC (Stage I=162, II=69, III=45, IV=21)	Stage I	2.2237	TCGA-C5-A8XH-01
CESC (Stage I=162, II=69, III=45, IV=21)	Stage I	3.716	TCGA-EK-A2RC-01
CESC (Stage I=162, II=69, III=45, IV=21)	Stage I	-0.8599	TCGA-JX-A3Q8-01
CESC (Stage I=162, II=69, III=45, IV=21)	Stage I	-1.3183	TCGA-JW-A5VL-01
CESC (Stage I=162, II=69, III=45, IV=21)	Stage II	-0.4921	TCGA-DS-A7WI-01
CESC (Stage I=162, II=69, III=45, IV=21)	Stage IV	-4.035	TCGA-VS-A953-01
CESC (Stage I=162, II=69, III=45, IV=21)	Stage III	1.3791	TCGA-EA-A44S-01
CESC (Stage I=162, II=69, III=45, IV=21)	Stage I	-0.4131	TCGA-VS-A957-01
CESC (Stage I=162, II=69, III=45, IV=21)	Stage IV	-9.9658	TCGA-JW-A5VH-01
CESC (Stage I=162, II=69, III=45, IV=21)	Stage II	1.0847	TCGA-EA-A3HR-01
CESC (Stage I=162, II=69, III=45, IV=21)	Stage I	6.7677	TCGA-EA-A3QE-01
CESC (Stage I=162, II=69, III=45, IV=21)	Stage I	9.0535	TCGA-JW-A69B-01
CESC (Stage I=162, II=69, III=45, IV=21)	Stage I	-9.9658	TCGA-FU-A3HY-01
CESC (Stage I=162, II=69, III=45, IV=21)	Stage II	2.4675	TCGA-C5-A1M6-01
CESC (Stage I=162, II=69, III=45, IV=21)	Stage IV	0.0854	TCGA-VS-A9V4-01
CESC (Stage I=162, II=69, III=45, IV=21)	Stage I	2.5683	TCGA-VS-A8Q8-01
CESC (Stage I=162, II=69, III=45, IV=21)	Stage I	0.3907	TCGA-DS-A0VN-01
CESC (Stage I=162, II=69, III=45, IV=21)	Stage I	1.9601	TCGA-MU-A8JM-01
CESC (Stage I=162, II=69, III=45, IV=21)	Stage I	5.1318	TCGA-C5-A2LY-01
CESC (Stage I=162, II=69, III=45, IV=21)	Stage III	6.009	TCGA-FU-A23K-01
CESC (Stage I=162, II=69, III=45, IV=21)	Stage III	6.7743	TCGA-EA-A6QX-01
CESC (Stage I=162, II=69, III=45, IV=21)	Stage II	-3.458	TCGA-C5-A7CH-01
CESC (Stage I=162, II=69, III=45, IV=21)	Stage I	-1.2481	TCGA-EK-A2RN-01
CESC (Stage I=162, II=69, III=45, IV=21)	Stage I	2.0147	TCGA-EK-A2RJ-01
CESC (Stage I=162, II=69, III=45, IV=21)	Stage I	2.8117	TCGA-C5-A1BM-01
CESC (Stage I=162, II=69, III=45, IV=21)	Stage I	0.4233	TCGA-Q1-A73R-01
CESC (Stage I=162, II=69, III=45, IV=21)	Stage I	2.5288	TCGA-DS-A7WH-01
CESC (Stage I=162, II=69, III=45, IV=21)	Stage II	-0.8863	TCGA-ZJ-AAX4-01
CESC (Stage I=162, II=69, III=45, IV=21)	Stage IV	4.0799	TCGA-C5-A7CK-01
CESC (Stage I=162, II=69, III=45, IV=21)	Stage IV	6.139	TCGA-VS-A8EK-01
CESC (Stage I=162, II=69, III=45, IV=21)	Stage I	5.585	TCGA-EA-A1QS-01
CESC (Stage I=162, II=69, III=45, IV=21)	Stage II	-0.8599	TCGA-FU-A3WB-01
CESC (Stage I=162, II=69, III=45, IV=21)	Stage III	6.8268	TCGA-FU-A3TQ-01
CESC (Stage I=162, II=69, III=45, IV=21)	Stage I	6.4241	TCGA-C5-A8XI-01
CESC (Stage I=162, II=69, III=45, IV=21)	Stage I	-0.4921	TCGA-C5-A1BN-01
CESC (Stage I=162, II=69, III=45, IV=21)	Stage I	2.6738	TCGA-IR-A3LA-01
CESC (Stage I=162, II=69, III=45, IV=21)	Stage II	-2.3147	TCGA-VS-A94X-01
CESC (Stage I=162, II=69, III=45, IV=21)	Stage II	0.3796	TCGA-MA-AA42-01
CESC (Stage I=162, II=69, III=45, IV=21)	Stage I	-2.6349	TCGA-C5-A8YQ-01
CESC (Stage I=162, II=69, III=45, IV=21)	Stage III	2.9802	TCGA-ZJ-AB0H-01
CESC (Stage I=162, II=69, III=45, IV=21)	Stage IV	-2.7274	TCGA-C5-A7X5-01
CESC (Stage I=162, II=69, III=45, IV=21)	Stage II	6.9541	TCGA-VS-A9U5-01
CESC (Stage I=162, II=69, III=45, IV=21)	Stage I	5.496	TCGA-C5-A1M7-01
CESC (Stage I=162, II=69, III=45, IV=21)	Stage I	1.595	TCGA-C5-A905-01
CESC (Stage I=162, II=69, III=45, IV=21)	Stage I	-9.9658	TCGA-EK-A3GJ-01
CESC (Stage I=162, II=69, III=45, IV=21)	Stage II	2.0844	TCGA-MU-A51Y-01
CESC (Stage I=162, II=69, III=45, IV=21)	Stage I	3.2915	TCGA-DG-A2KH-01
CESC (Stage I=162, II=69, III=45, IV=21)	Stage III	2.9469	TCGA-VS-A8EB-01
CESC (Stage I=162, II=69, III=45, IV=21)	Stage I	2.6602	TCGA-LP-A4AX-01
CESC (Stage I=162, II=69, III=45, IV=21)	Stage II	0.5666	TCGA-VS-A94Z-01
CESC (Stage I=162, II=69, III=45, IV=21)	Stage I	-9.9658	TCGA-ZJ-AAXB-01
CESC (Stage I=162, II=69, III=45, IV=21)	Stage II	7.5785	TCGA-C5-A1MQ-01
CESC (Stage I=162, II=69, III=45, IV=21)	Stage I	5.1676	TCGA-EX-A1H6-01
CESC (Stage I=162, II=69, III=45, IV=21)	Stage II	-0.6193	TCGA-ZJ-AAXF-01
CESC (Stage I=162, II=69, III=45, IV=21)	Stage IV	3.7688	TCGA-VS-A9UM-01
CESC (Stage I=162, II=69, III=45, IV=21)	Stage III	-9.9658	TCGA-VS-A8EH-01
CESC (Stage I=162, II=69, III=45, IV=21)	Stage III	6.878	TCGA-BI-A0VR-01
CESC (Stage I=162, II=69, III=45, IV=21)	Stage I	-2.8262	TCGA-EA-A5FO-01
CESC (Stage I=162, II=69, III=45, IV=21)	Stage III	5.7225	TCGA-DR-A0ZM-01
CESC (Stage I=162, II=69, III=45, IV=21)	Stage III	1.6234	TCGA-MA-AA43-01
CESC (Stage I=162, II=69, III=45, IV=21)	Stage I	1.0711	TCGA-C5-A7UC-01
CESC (Stage I=162, II=69, III=45, IV=21)	Stage I	2.1574	TCGA-C5-A7XC-01
CESC (Stage I=162, II=69, III=45, IV=21)	Stage I	-9.9658	TCGA-VS-A8QH-01
CESC (Stage I=162, II=69, III=45, IV=21)	Stage I	-0.6873	TCGA-LP-A5U3-01
CESC (Stage I=162, II=69, III=45, IV=21)	Stage IV	-1.8314	TCGA-DS-A1O9-01
CESC (Stage I=162, II=69, III=45, IV=21)	Stage I	2.4934	TCGA-EA-A3HT-01
CESC (Stage I=162, II=69, III=45, IV=21)	Stage I	-4.035	TCGA-IR-A3LC-01
CESC (Stage I=162, II=69, III=45, IV=21)	Stage III	-0.9686	TCGA-FU-A770-01
CESC (Stage I=162, II=69, III=45, IV=21)	Stage III	-1.1811	TCGA-VS-A8EC-01
CESC (Stage I=162, II=69, III=45, IV=21)	Stage I	0.4552	TCGA-4J-AA1J-01
CESC (Stage I=162, II=69, III=45, IV=21)	Stage I	4.6759	TCGA-LP-A4AV-01
CESC (Stage I=162, II=69, III=45, IV=21)	Stage I	0.24	TCGA-EK-A2RL-01
CESC (Stage I=162, II=69, III=45, IV=21)	Stage II	-1.8314	TCGA-EK-A3GM-01
CESC (Stage I=162, II=69, III=45, IV=21)	Stage II	2.4779	TCGA-VS-A9UC-01
CESC (Stage I=162, II=69, III=45, IV=21)	Stage I	-0.7588	TCGA-FU-A2QG-01
CESC (Stage I=162, II=69, III=45, IV=21)	Stage II	-9.9658	TCGA-EK-A2PM-01
CESC (Stage I=162, II=69, III=45, IV=21)	Stage I	2.8361	TCGA-DS-A0VK-01
CESC (Stage I=162, II=69, III=45, IV=21)	Stage II	4.067	TCGA-VS-A94W-01
CESC (Stage I=162, II=69, III=45, IV=21)	Stage III	-3.458	TCGA-C5-A1MK-01
CESC (Stage I=162, II=69, III=45, IV=21)	Stage III	0.679	TCGA-C5-A1MH-01
CESC (Stage I=162, II=69, III=45, IV=21)	Stage I	-9.9658	TCGA-C5-A0TN-01
CESC (Stage I=162, II=69, III=45, IV=21)	Stage II	2.4306	TCGA-VS-A9UI-01
CESC (Stage I=162, II=69, III=45, IV=21)	Stage I	-3.816	TCGA-FU-A3TX-01
CESC (Stage I=162, II=69, III=45, IV=21)	Stage I	6.3205	TCGA-Q1-A6DV-01
CESC (Stage I=162, II=69, III=45, IV=21)	Stage I	4.2965	TCGA-C5-A1ML-01
CESC (Stage I=162, II=69, III=45, IV=21)	Stage IV	3.1637	TCGA-VS-A8QM-01
CESC (Stage I=162, II=69, III=45, IV=21)	Stage II	6.9791	TCGA-RA-A741-01
CESC (Stage I=162, II=69, III=45, IV=21)	Stage III	4.2995	TCGA-VS-A954-01
CESC (Stage I=162, II=69, III=45, IV=21)	Stage I	1.7617	TCGA-XS-A8TJ-01
CESC (Stage I=162, II=69, III=45, IV=21)	Stage I	1.4652	TCGA-LP-A4AW-01
CESC (Stage I=162, II=69, III=45, IV=21)	Stage I	-3.6259	TCGA-JW-A5VK-01
CESC (Stage I=162, II=69, III=45, IV=21)	Stage II	-0.7108	TCGA-EK-A2H0-01
CESC (Stage I=162, II=69, III=45, IV=21)	Stage IV	1.2147	TCGA-EX-A449-01
CESC (Stage I=162, II=69, III=45, IV=21)	Stage I	-9.9658	TCGA-C5-A902-01
CESC (Stage I=162, II=69, III=45, IV=21)	Stage III	-2.4659	TCGA-MA-AA3X-01
CESC (Stage I=162, II=69, III=45, IV=21)	Stage I	-1.7809	TCGA-C5-A7CO-01
CESC (Stage I=162, II=69, III=45, IV=21)	Stage I	5.318	TCGA-C5-A2LV-01
CESC (Stage I=162, II=69, III=45, IV=21)	Stage I	1.0915	TCGA-VS-A9UT-01
CESC (Stage I=162, II=69, III=45, IV=21)	Stage III	5.6091	TCGA-ZJ-AAX8-01
CESC (Stage I=162, II=69, III=45, IV=21)	Stage II	-0.0425	TCGA-C5-A1BJ-01

## Sheet: Supplementary Table 13
Supplementary Table 13 IGLC1 mRNA expression in different clinical grades of CESC
	Grade	Expression	Sample Name
CESC (G1=18, G2=135, G3=118)	G2	4.4476	TCGA-EK-A2RE-01
CESC (G1=18, G2=135, G3=118)	G3	2.3308	TCGA-IR-A3L7-01
CESC (G1=18, G2=135, G3=118)	G2	10.3941	TCGA-C5-A1MF-01
CESC (G1=18, G2=135, G3=118)	G3	9.4923	TCGA-EX-A3L1-01
CESC (G1=18, G2=135, G3=118)	G3	10.7764	TCGA-JW-A5VI-01
CESC (G1=18, G2=135, G3=118)	G2	3.6463	TCGA-EA-A1QT-01
CESC (G1=18, G2=135, G3=118)	G1	6.9467	TCGA-UC-A7PG-01
CESC (G1=18, G2=135, G3=118)	G2	5.9932	TCGA-EA-A97N-01
CESC (G1=18, G2=135, G3=118)	G3	10.4226	TCGA-EA-A3QD-01
CESC (G1=18, G2=135, G3=118)	G1	9.8162	TCGA-C5-A1ME-01
CESC (G1=18, G2=135, G3=118)	G3	2.7993	TCGA-C5-A8YR-01
CESC (G1=18, G2=135, G3=118)	G3	8.0385	TCGA-FU-A40J-01
CESC (G1=18, G2=135, G3=118)	G2	8.0303	TCGA-VS-A9V5-01
CESC (G1=18, G2=135, G3=118)	G3	9.2621	TCGA-MY-A913-01
CESC (G1=18, G2=135, G3=118)	G2	5.0348	TCGA-VS-A8Q9-01
CESC (G1=18, G2=135, G3=118)	G2	8.7454	TCGA-DS-A0VL-01
CESC (G1=18, G2=135, G3=118)	G1	10.3025	TCGA-VS-A9UU-01
CESC (G1=18, G2=135, G3=118)	G2	11.4279	TCGA-C5-A2LX-01
CESC (G1=18, G2=135, G3=118)	G2	6.2666	TCGA-C5-A1M8-01
CESC (G1=18, G2=135, G3=118)	G2	10.9833	TCGA-C5-A7CJ-01
CESC (G1=18, G2=135, G3=118)	G3	5.6227	TCGA-GH-A9DA-01
CESC (G1=18, G2=135, G3=118)	G2	5.6935	TCGA-EA-A5O9-01
CESC (G1=18, G2=135, G3=118)	G1	9.2877	TCGA-Q1-A73P-01
CESC (G1=18, G2=135, G3=118)	G3	4.5632	TCGA-C5-A8XK-01
CESC (G1=18, G2=135, G3=118)	G2	7.7661	TCGA-C5-A907-01
CESC (G1=18, G2=135, G3=118)	G2	10.1395	TCGA-VS-A9UD-01
CESC (G1=18, G2=135, G3=118)	G2	10.24	TCGA-C5-A7CM-01
CESC (G1=18, G2=135, G3=118)	G2	8.2798	TCGA-VS-A9V2-01
CESC (G1=18, G2=135, G3=118)	G2	9.3361	TCGA-C5-A8ZZ-01
CESC (G1=18, G2=135, G3=118)	G2	7.4225	TCGA-ZJ-AAXI-01
CESC (G1=18, G2=135, G3=118)	G2	8.9984	TCGA-VS-A9UQ-01
CESC (G1=18, G2=135, G3=118)	G3	10.6346	TCGA-EX-A69L-01
CESC (G1=18, G2=135, G3=118)	G2	9.9584	TCGA-VS-A8QC-01
CESC (G1=18, G2=135, G3=118)	G3	9.142	TCGA-EA-A5ZE-01
CESC (G1=18, G2=135, G3=118)	G3	8.7822	TCGA-JX-A5QV-01
CESC (G1=18, G2=135, G3=118)	G2	6.4728	TCGA-EK-A2GZ-01
CESC (G1=18, G2=135, G3=118)	G3	7.5143	TCGA-EK-A2R9-01
CESC (G1=18, G2=135, G3=118)	G2	8.3687	TCGA-IR-A3LL-01
CESC (G1=18, G2=135, G3=118)	G2	10.6163	TCGA-C5-A1M5-01
CESC (G1=18, G2=135, G3=118)	G2	11.9892	TCGA-C5-A7X8-01
CESC (G1=18, G2=135, G3=118)	G1	8.7933	TCGA-EA-A3HS-01
CESC (G1=18, G2=135, G3=118)	G3	-0.3022	TCGA-C5-A1M9-01
CESC (G1=18, G2=135, G3=118)	G3	11.7785	TCGA-DG-A2KJ-01
CESC (G1=18, G2=135, G3=118)	G2	9.0114	TCGA-Q1-A5R3-01
CESC (G1=18, G2=135, G3=118)	G2	10.5343	TCGA-HG-A2PA-01
CESC (G1=18, G2=135, G3=118)	G2	6.9865	TCGA-EA-A50E-01
CESC (G1=18, G2=135, G3=118)	G3	3.4933	TCGA-EA-A556-01
CESC (G1=18, G2=135, G3=118)	G3	9.2954	TCGA-VS-A9V3-01
CESC (G1=18, G2=135, G3=118)	G2	5.2315	TCGA-JX-A3PZ-01
CESC (G1=18, G2=135, G3=118)	G3	10.4144	TCGA-C5-A1MP-01
CESC (G1=18, G2=135, G3=118)	G2	7.2744	TCGA-MU-A5YI-01
CESC (G1=18, G2=135, G3=118)	G3	9.447	TCGA-FU-A5XV-01
CESC (G1=18, G2=135, G3=118)	G3	11.9371	TCGA-EX-A8YF-01
CESC (G1=18, G2=135, G3=118)	G3	7.5305	TCGA-IR-A3LB-01
CESC (G1=18, G2=135, G3=118)	G2	4.6899	TCGA-EK-A2PI-01
CESC (G1=18, G2=135, G3=118)	G3	7.777	TCGA-HM-A6W2-01
CESC (G1=18, G2=135, G3=118)	G3	5.4787	TCGA-EK-A2IR-01
CESC (G1=18, G2=135, G3=118)	G2	7.5717	TCGA-IR-A3LF-01
CESC (G1=18, G2=135, G3=118)	G3	7.0437	TCGA-HM-A4S6-01
CESC (G1=18, G2=135, G3=118)	G2	10.9798	TCGA-VS-A8QF-01
CESC (G1=18, G2=135, G3=118)	G2	9.7505	TCGA-VS-AA62-01
CESC (G1=18, G2=135, G3=118)	G2	9.4096	TCGA-C5-A7UE-01
CESC (G1=18, G2=135, G3=118)	G2	6.648	TCGA-DS-A5RQ-01
CESC (G1=18, G2=135, G3=118)	G3	9.6878	TCGA-BI-A20A-01
CESC (G1=18, G2=135, G3=118)	G2	10.8627	TCGA-EA-A3HU-01
CESC (G1=18, G2=135, G3=118)	G3	5.6565	TCGA-EK-A2RM-01
CESC (G1=18, G2=135, G3=118)	G3	7.8652	TCGA-DG-A2KK-01
CESC (G1=18, G2=135, G3=118)	G2	8.8966	TCGA-C5-A1MI-01
CESC (G1=18, G2=135, G3=118)	G2	7.7908	TCGA-JW-A852-01
CESC (G1=18, G2=135, G3=118)	G3	6.8889	TCGA-EK-A2RA-01
CESC (G1=18, G2=135, G3=118)	G3	3.4894	TCGA-EK-A2RB-01
CESC (G1=18, G2=135, G3=118)	G2	5.5985	TCGA-C5-A1MJ-01
CESC (G1=18, G2=135, G3=118)	G3	11.3015	TCGA-MY-A5BE-01
CESC (G1=18, G2=135, G3=118)	G2	7.5976	TCGA-C5-A1BE-01
CESC (G1=18, G2=135, G3=118)	G2	8.2258	TCGA-ZJ-AAXT-01
CESC (G1=18, G2=135, G3=118)	G3	8.6772	TCGA-LP-A7HU-01
CESC (G1=18, G2=135, G3=118)	G3	9.9045	TCGA-2W-A8YY-01
CESC (G1=18, G2=135, G3=118)	G2	11.2418	TCGA-EA-A411-01
CESC (G1=18, G2=135, G3=118)	G2	4.1946	TCGA-C5-A1MN-01
CESC (G1=18, G2=135, G3=118)	G2	6.669	TCGA-C5-A2M2-01
CESC (G1=18, G2=135, G3=118)	G3	9.9674	TCGA-EK-A2PK-01
CESC (G1=18, G2=135, G3=118)	G2	8.4402	TCGA-EA-A410-01
CESC (G1=18, G2=135, G3=118)	G2	11.4218	TCGA-VS-A952-01
CESC (G1=18, G2=135, G3=118)	G3	3.8915	TCGA-EK-A2IP-01
CESC (G1=18, G2=135, G3=118)	G3	7.5735	TCGA-EK-A2PG-01
CESC (G1=18, G2=135, G3=118)	G1	11.5154	TCGA-FU-A3YQ-01
CESC (G1=18, G2=135, G3=118)	G2	8.5392	TCGA-DS-A1OB-01
CESC (G1=18, G2=135, G3=118)	G3	10.0358	TCGA-VS-A959-01
CESC (G1=18, G2=135, G3=118)	G3	10.5639	TCGA-EK-A2R7-01
CESC (G1=18, G2=135, G3=118)	G3	8.5513	TCGA-JW-A5VJ-01
CESC (G1=18, G2=135, G3=118)	G3	9.0752	TCGA-C5-A7UH-01
CESC (G1=18, G2=135, G3=118)	G3	3.8269	TCGA-EK-A3GN-01
CESC (G1=18, G2=135, G3=118)	G3	9.3353	TCGA-DS-A3LQ-01
CESC (G1=18, G2=135, G3=118)	G2	12.7886	TCGA-ZJ-AAXU-01
CESC (G1=18, G2=135, G3=118)	G2	8.9249	TCGA-VS-A9UY-01
CESC (G1=18, G2=135, G3=118)	G2	3.2572	TCGA-ZJ-AAXA-01
CESC (G1=18, G2=135, G3=118)	G1	3.7083	TCGA-EK-A2RO-01
CESC (G1=18, G2=135, G3=118)	G3	6.5145	TCGA-DS-A0VM-01
CESC (G1=18, G2=135, G3=118)	G3	9.8075	TCGA-EX-A1H5-01
CESC (G1=18, G2=135, G3=118)	G2	6.5399	TCGA-FU-A3EO-01
CESC (G1=18, G2=135, G3=118)	G3	2.9839	TCGA-EK-A2RK-01
CESC (G1=18, G2=135, G3=118)	G2	9.4633	TCGA-C5-A1BL-01
CESC (G1=18, G2=135, G3=118)	G2	5.4761	TCGA-Q1-A73S-01
CESC (G1=18, G2=135, G3=118)	G3	9.4579	TCGA-PN-A8MA-01
CESC (G1=18, G2=135, G3=118)	G3	8.6873	TCGA-DS-A7WF-01
CESC (G1=18, G2=135, G3=118)	G2	12.922	TCGA-C5-A7X3-01
CESC (G1=18, G2=135, G3=118)	G3	10.9659	TCGA-HM-A3JK-01
CESC (G1=18, G2=135, G3=118)	G2	11.2921	TCGA-VS-A9V1-01
CESC (G1=18, G2=135, G3=118)	G3	2.6208	TCGA-FU-A3HZ-01
CESC (G1=18, G2=135, G3=118)	G2	6.2267	TCGA-EA-A78R-01
CESC (G1=18, G2=135, G3=118)	G3	7.6737	TCGA-JW-A5VG-01
CESC (G1=18, G2=135, G3=118)	G3	3.4398	TCGA-C5-A8YT-01
CESC (G1=18, G2=135, G3=118)	G2	9.0573	TCGA-ZX-AA5X-01
CESC (G1=18, G2=135, G3=118)	G2	10.9592	TCGA-VS-A958-01
CESC (G1=18, G2=135, G3=118)	G3	9.0937	TCGA-VS-A8EL-01
CESC (G1=18, G2=135, G3=118)	G2	10.0527	TCGA-C5-A2LZ-01
CESC (G1=18, G2=135, G3=118)	G3	10.5735	TCGA-VS-A950-01
CESC (G1=18, G2=135, G3=118)	G3	5.3045	TCGA-IR-A3LK-01
CESC (G1=18, G2=135, G3=118)	G2	9.0906	TCGA-DS-A1OC-01
CESC (G1=18, G2=135, G3=118)	G3	10.4932	TCGA-C5-A3HE-01
CESC (G1=18, G2=135, G3=118)	G3	10.1574	TCGA-MA-AA3W-01
CESC (G1=18, G2=135, G3=118)	G3	9.2283	TCGA-VS-A9UL-01
CESC (G1=18, G2=135, G3=118)	G2	7.3102	TCGA-VS-A9UO-01
CESC (G1=18, G2=135, G3=118)	G2	6.1544	TCGA-C5-A7CL-01
CESC (G1=18, G2=135, G3=118)	G2	4.7296	TCGA-FU-A3NI-01
CESC (G1=18, G2=135, G3=118)	G3	8.9306	TCGA-EA-A439-01
CESC (G1=18, G2=135, G3=118)	G3	2.2082	TCGA-VS-A9V0-01
CESC (G1=18, G2=135, G3=118)	G3	7.8092	TCGA-EK-A3GK-01
CESC (G1=18, G2=135, G3=118)	G2	10.416	TCGA-C5-A7CG-01
CESC (G1=18, G2=135, G3=118)	G2	10.8617	TCGA-C5-A1BI-01
CESC (G1=18, G2=135, G3=118)	G3	11.1671	TCGA-HM-A3JJ-01
CESC (G1=18, G2=135, G3=118)	G3	12.1528	TCGA-C5-A7UI-01
CESC (G1=18, G2=135, G3=118)	G2	8.938	TCGA-ZJ-AAXD-01
CESC (G1=18, G2=135, G3=118)	G3	6.7694	TCGA-EK-A2R8-01
CESC (G1=18, G2=135, G3=118)	G3	7.9711	TCGA-VS-A9UP-01
CESC (G1=18, G2=135, G3=118)	G1	9.053	TCGA-C5-A1BF-01
CESC (G1=18, G2=135, G3=118)	G3	10.5701	TCGA-EX-A69M-01
CESC (G1=18, G2=135, G3=118)	G2	6.9905	TCGA-EA-A5ZD-01
CESC (G1=18, G2=135, G3=118)	G2	9.0891	TCGA-JX-A3Q0-01
CESC (G1=18, G2=135, G3=118)	G3	8.645	TCGA-BI-A0VS-01
CESC (G1=18, G2=135, G3=118)	G3	9.3423	TCGA-VS-A8EJ-01
CESC (G1=18, G2=135, G3=118)	G3	7.4177	TCGA-DR-A0ZL-01
CESC (G1=18, G2=135, G3=118)	G2	6.131	TCGA-MA-AA41-01
CESC (G1=18, G2=135, G3=118)	G2	7.298	TCGA-EA-A3HQ-01
CESC (G1=18, G2=135, G3=118)	G3	7.0489	TCGA-LP-A5U2-01
CESC (G1=18, G2=135, G3=118)	G2	12.2487	TCGA-EA-A43B-01
CESC (G1=18, G2=135, G3=118)	G2	2.7029	TCGA-C5-A3HD-01
CESC (G1=18, G2=135, G3=118)	G2	1.595	TCGA-IR-A3LI-01
CESC (G1=18, G2=135, G3=118)	G2	4.4149	TCGA-EA-A4BA-01
CESC (G1=18, G2=135, G3=118)	G2	10.2937	TCGA-C5-A3HL-01
CESC (G1=18, G2=135, G3=118)	G3	5.7887	TCGA-EA-A3Y4-01
CESC (G1=18, G2=135, G3=118)	G2	10.5346	TCGA-UC-A7PF-01
CESC (G1=18, G2=135, G3=118)	G3	7.667	TCGA-VS-A9UB-01
CESC (G1=18, G2=135, G3=118)	G1	6.7686	TCGA-UC-A7PI-01
CESC (G1=18, G2=135, G3=118)	G1	7.348	TCGA-DG-A2KL-01
CESC (G1=18, G2=135, G3=118)	G2	6.392	TCGA-JW-AAVH-01
CESC (G1=18, G2=135, G3=118)	G1	5.6902	TCGA-MY-A5BF-01
CESC (G1=18, G2=135, G3=118)	G2	10.0013	TCGA-Q1-A5R1-01
CESC (G1=18, G2=135, G3=118)	G2	3.4291	TCGA-FU-A57G-01
CESC (G1=18, G2=135, G3=118)	G2	7.5923	TCGA-C5-A1BQ-01
CESC (G1=18, G2=135, G3=118)	G2	7.1426	TCGA-C5-A2M1-01
CESC (G1=18, G2=135, G3=118)	G3	10.8515	TCGA-R2-A69V-01
CESC (G1=18, G2=135, G3=118)	G2	7.7147	TCGA-EA-A5ZF-01
CESC (G1=18, G2=135, G3=118)	G3	8.7843	TCGA-FU-A23L-01
CESC (G1=18, G2=135, G3=118)	G3	10.721	TCGA-DS-A1OA-01
CESC (G1=18, G2=135, G3=118)	G3	9.065	TCGA-EK-A2H1-01
CESC (G1=18, G2=135, G3=118)	G3	10.6655	TCGA-LP-A4AU-01
CESC (G1=18, G2=135, G3=118)	G3	8.3872	TCGA-VS-A9U7-01
CESC (G1=18, G2=135, G3=118)	G1	6.2538	TCGA-C5-A2LS-01
CESC (G1=18, G2=135, G3=118)	G3	9.5377	TCGA-MA-AA3Y-01
CESC (G1=18, G2=135, G3=118)	G2	13.1253	TCGA-DG-A2KM-01
CESC (G1=18, G2=135, G3=118)	G2	10.0006	TCGA-C5-A3HF-01
CESC (G1=18, G2=135, G3=118)	G3	9.0981	TCGA-C5-A2LT-01
CESC (G1=18, G2=135, G3=118)	G2	10.7099	TCGA-C5-A1BK-01
CESC (G1=18, G2=135, G3=118)	G2	7.4904	TCGA-UC-A7PD-01
CESC (G1=18, G2=135, G3=118)	G1	5.5964	TCGA-MY-A5BD-01
CESC (G1=18, G2=135, G3=118)	G2	11.1262	TCGA-VS-A9UZ-01
CESC (G1=18, G2=135, G3=118)	G3	9.5638	TCGA-DS-A1OD-01
CESC (G1=18, G2=135, G3=118)	G3	8.9676	TCGA-EK-A2RC-01
CESC (G1=18, G2=135, G3=118)	G3	6.2232	TCGA-JX-A3Q8-01
CESC (G1=18, G2=135, G3=118)	G1	5.5094	TCGA-JW-A5VL-01
CESC (G1=18, G2=135, G3=118)	G2	7.4349	TCGA-DS-A7WI-01
CESC (G1=18, G2=135, G3=118)	G2	9.3243	TCGA-EA-A44S-01
CESC (G1=18, G2=135, G3=118)	G3	4.1169	TCGA-VS-A957-01
CESC (G1=18, G2=135, G3=118)	G2	1.1316	TCGA-JW-A5VH-01
CESC (G1=18, G2=135, G3=118)	G2	5.0943	TCGA-EA-A3HR-01
CESC (G1=18, G2=135, G3=118)	G2	11.0366	TCGA-EA-A3QE-01
CESC (G1=18, G2=135, G3=118)	G3	6.2945	TCGA-WL-A834-01
CESC (G1=18, G2=135, G3=118)	G2	9.5196	TCGA-C5-A901-01
CESC (G1=18, G2=135, G3=118)	G2	1.0503	TCGA-FU-A3HY-01
CESC (G1=18, G2=135, G3=118)	G3	7.0791	TCGA-C5-A1M6-01
CESC (G1=18, G2=135, G3=118)	G2	5.5949	TCGA-VS-A9V4-01
CESC (G1=18, G2=135, G3=118)	G2	8.7516	TCGA-VS-A8Q8-01
CESC (G1=18, G2=135, G3=118)	G2	5.6982	TCGA-DS-A0VN-01
CESC (G1=18, G2=135, G3=118)	G2	9.5139	TCGA-MU-A8JM-01
CESC (G1=18, G2=135, G3=118)	G2	9.3622	TCGA-C5-A2LY-01
CESC (G1=18, G2=135, G3=118)	G3	11.0928	TCGA-FU-A23K-01
CESC (G1=18, G2=135, G3=118)	G3	11.201	TCGA-EA-A6QX-01
CESC (G1=18, G2=135, G3=118)	G2	6.2715	TCGA-C5-A7CH-01
CESC (G1=18, G2=135, G3=118)	G2	4.9691	TCGA-EK-A2RN-01
CESC (G1=18, G2=135, G3=118)	G3	10.3367	TCGA-EK-A2RJ-01
CESC (G1=18, G2=135, G3=118)	G2	8.7904	TCGA-C5-A1BM-01
CESC (G1=18, G2=135, G3=118)	G2	7.173	TCGA-DS-A7WH-01
CESC (G1=18, G2=135, G3=118)	G3	8.8018	TCGA-ZJ-AAX4-01
CESC (G1=18, G2=135, G3=118)	G2	10.3116	TCGA-C5-A7CK-01
CESC (G1=18, G2=135, G3=118)	G2	10.1028	TCGA-VS-A8EK-01
CESC (G1=18, G2=135, G3=118)	G2	9.2897	TCGA-EA-A1QS-01
CESC (G1=18, G2=135, G3=118)	G2	8.9628	TCGA-FU-A3WB-01
CESC (G1=18, G2=135, G3=118)	G2	8.8841	TCGA-FU-A3TQ-01
CESC (G1=18, G2=135, G3=118)	G3	10.3193	TCGA-C5-A8XI-01
CESC (G1=18, G2=135, G3=118)	G3	4.6445	TCGA-C5-A1BN-01
CESC (G1=18, G2=135, G3=118)	G3	7.7717	TCGA-IR-A3LA-01
CESC (G1=18, G2=135, G3=118)	G2	6.8752	TCGA-VS-A94X-01
CESC (G1=18, G2=135, G3=118)	G3	10.718	TCGA-MA-AA42-01
CESC (G1=18, G2=135, G3=118)	G2	5.7738	TCGA-C5-A8YQ-01
CESC (G1=18, G2=135, G3=118)	G3	1.7912	TCGA-C5-A7X5-01
CESC (G1=18, G2=135, G3=118)	G3	10.7319	TCGA-VS-A9U5-01
CESC (G1=18, G2=135, G3=118)	G2	10.7951	TCGA-C5-A1M7-01
CESC (G1=18, G2=135, G3=118)	G2	7.2046	TCGA-C5-A905-01
CESC (G1=18, G2=135, G3=118)	G3	10.054	TCGA-Q1-A5R2-01
CESC (G1=18, G2=135, G3=118)	G3	3.4034	TCGA-EK-A3GJ-01
CESC (G1=18, G2=135, G3=118)	G2	8.2481	TCGA-MU-A51Y-01
CESC (G1=18, G2=135, G3=118)	G3	10.491	TCGA-LP-A4AX-01
CESC (G1=18, G2=135, G3=118)	G2	9.1313	TCGA-VS-A94Z-01
CESC (G1=18, G2=135, G3=118)	G3	2.9205	TCGA-ZJ-AAXB-01
CESC (G1=18, G2=135, G3=118)	G2	12.6046	TCGA-C5-A1MQ-01
CESC (G1=18, G2=135, G3=118)	G1	9.7648	TCGA-EX-A1H6-01
CESC (G1=18, G2=135, G3=118)	G3	8.8762	TCGA-ZJ-AAXF-01
CESC (G1=18, G2=135, G3=118)	G2	10.0406	TCGA-VS-A9UM-01
CESC (G1=18, G2=135, G3=118)	G2	2.8994	TCGA-VS-A8EH-01
CESC (G1=18, G2=135, G3=118)	G3	11.6046	TCGA-BI-A0VR-01
CESC (G1=18, G2=135, G3=118)	G2	1.3623	TCGA-EA-A5FO-01
CESC (G1=18, G2=135, G3=118)	G2	9.721	TCGA-DR-A0ZM-01
CESC (G1=18, G2=135, G3=118)	G3	9.0991	TCGA-MA-AA43-01
CESC (G1=18, G2=135, G3=118)	G3	3.3661	TCGA-C5-A7UC-01
CESC (G1=18, G2=135, G3=118)	G2	10.1195	TCGA-C5-A7XC-01
CESC (G1=18, G2=135, G3=118)	G2	2.753	TCGA-VS-A8QH-01
CESC (G1=18, G2=135, G3=118)	G3	5.4206	TCGA-LP-A5U3-01
CESC (G1=18, G2=135, G3=118)	G3	4.7285	TCGA-DS-A1O9-01
CESC (G1=18, G2=135, G3=118)	G1	7.0448	TCGA-EA-A3HT-01
CESC (G1=18, G2=135, G3=118)	G3	6.5517	TCGA-IR-A3LC-01
CESC (G1=18, G2=135, G3=118)	G2	4.445	TCGA-FU-A770-01
CESC (G1=18, G2=135, G3=118)	G2	4.6047	TCGA-VS-A8EC-01
CESC (G1=18, G2=135, G3=118)	G3	6.0081	TCGA-4J-AA1J-01
CESC (G1=18, G2=135, G3=118)	G2	10.9567	TCGA-LP-A4AV-01
CESC (G1=18, G2=135, G3=118)	G2	6.1869	TCGA-EK-A2RL-01
CESC (G1=18, G2=135, G3=118)	G2	4.8645	TCGA-EK-A3GM-01
CESC (G1=18, G2=135, G3=118)	G2	6.8925	TCGA-VS-A9UC-01
CESC (G1=18, G2=135, G3=118)	G2	4.9256	TCGA-FU-A2QG-01
CESC (G1=18, G2=135, G3=118)	G3	3.3993	TCGA-EK-A2PM-01
CESC (G1=18, G2=135, G3=118)	G3	8.5617	TCGA-DS-A0VK-01
CESC (G1=18, G2=135, G3=118)	G2	9.5771	TCGA-VS-A94W-01
CESC (G1=18, G2=135, G3=118)	G3	2.7615	TCGA-C5-A1MK-01
CESC (G1=18, G2=135, G3=118)	G3	10.324	TCGA-C5-A1MH-01
CESC (G1=18, G2=135, G3=118)	G3	5.2223	TCGA-C5-A0TN-01
CESC (G1=18, G2=135, G3=118)	G3	6.9233	TCGA-FU-A3TX-01
CESC (G1=18, G2=135, G3=118)	G2	9.0642	TCGA-Q1-A6DV-01
CESC (G1=18, G2=135, G3=118)	G3	5.4192	TCGA-C5-A1ML-01
CESC (G1=18, G2=135, G3=118)	G2	10.2415	TCGA-VS-A954-01
CESC (G1=18, G2=135, G3=118)	G2	8.7256	TCGA-XS-A8TJ-01
CESC (G1=18, G2=135, G3=118)	G1	8.0439	TCGA-LP-A4AW-01
CESC (G1=18, G2=135, G3=118)	G3	6.7262	TCGA-JW-A5VK-01
CESC (G1=18, G2=135, G3=118)	G3	3.4061	TCGA-EK-A2H0-01
CESC (G1=18, G2=135, G3=118)	G1	6.3642	TCGA-EX-A449-01
CESC (G1=18, G2=135, G3=118)	G3	3.162	TCGA-C5-A902-01
CESC (G1=18, G2=135, G3=118)	G2	6.2722	TCGA-MA-AA3X-01

## Sheet: Supplementary Table 14
Supplementary Table 14 IGLC2 mRNA expression in different clinical grades of CESC
	Grade	Expression	Sample Name
CESC (G1=18, G2=135, G3=118)	G2	5.257	TCGA-EK-A2RE-01
CESC (G1=18, G2=135, G3=118)	G3	3.3787	TCGA-IR-A3L7-01
CESC (G1=18, G2=135, G3=118)	G2	11.8099	TCGA-C5-A1MF-01
CESC (G1=18, G2=135, G3=118)	G3	10.872	TCGA-EX-A3L1-01
CESC (G1=18, G2=135, G3=118)	G3	11.2676	TCGA-JW-A5VI-01
CESC (G1=18, G2=135, G3=118)	G2	7.192	TCGA-EA-A1QT-01
CESC (G1=18, G2=135, G3=118)	G1	7.6471	TCGA-UC-A7PG-01
CESC (G1=18, G2=135, G3=118)	G2	7.3169	TCGA-EA-A97N-01
CESC (G1=18, G2=135, G3=118)	G3	10.8071	TCGA-EA-A3QD-01
CESC (G1=18, G2=135, G3=118)	G1	11.5864	TCGA-C5-A1ME-01
CESC (G1=18, G2=135, G3=118)	G3	4.7225	TCGA-C5-A8YR-01
CESC (G1=18, G2=135, G3=118)	G3	9.2157	TCGA-FU-A40J-01
CESC (G1=18, G2=135, G3=118)	G2	8.9566	TCGA-VS-A9V5-01
CESC (G1=18, G2=135, G3=118)	G3	11.8564	TCGA-MY-A913-01
CESC (G1=18, G2=135, G3=118)	G2	6.6113	TCGA-VS-A8Q9-01
CESC (G1=18, G2=135, G3=118)	G2	10.1091	TCGA-DS-A0VL-01
CESC (G1=18, G2=135, G3=118)	G1	11.6823	TCGA-VS-A9UU-01
CESC (G1=18, G2=135, G3=118)	G2	12.6865	TCGA-C5-A2LX-01
CESC (G1=18, G2=135, G3=118)	G2	7.5488	TCGA-C5-A1M8-01
CESC (G1=18, G2=135, G3=118)	G2	10.7957	TCGA-C5-A7CJ-01
CESC (G1=18, G2=135, G3=118)	G3	7.696	TCGA-GH-A9DA-01
CESC (G1=18, G2=135, G3=118)	G2	8.2572	TCGA-EA-A5O9-01
CESC (G1=18, G2=135, G3=118)	G1	10.8033	TCGA-Q1-A73P-01
CESC (G1=18, G2=135, G3=118)	G3	8.5145	TCGA-C5-A8XK-01
CESC (G1=18, G2=135, G3=118)	G2	8.9809	TCGA-C5-A907-01
CESC (G1=18, G2=135, G3=118)	G2	11.7939	TCGA-VS-A9UD-01
CESC (G1=18, G2=135, G3=118)	G2	13.5819	TCGA-C5-A7CM-01
CESC (G1=18, G2=135, G3=118)	G2	10.5573	TCGA-VS-A9V2-01
CESC (G1=18, G2=135, G3=118)	G2	9.5835	TCGA-C5-A8ZZ-01
CESC (G1=18, G2=135, G3=118)	G2	7.5844	TCGA-ZJ-AAXI-01
CESC (G1=18, G2=135, G3=118)	G2	10.0907	TCGA-VS-A9UQ-01
CESC (G1=18, G2=135, G3=118)	G3	12.3088	TCGA-EX-A69L-01
CESC (G1=18, G2=135, G3=118)	G2	10.9911	TCGA-VS-A8QC-01
CESC (G1=18, G2=135, G3=118)	G3	10.8761	TCGA-EA-A5ZE-01
CESC (G1=18, G2=135, G3=118)	G3	9.4299	TCGA-JX-A5QV-01
CESC (G1=18, G2=135, G3=118)	G2	7.7471	TCGA-EK-A2GZ-01
CESC (G1=18, G2=135, G3=118)	G3	8.5915	TCGA-EK-A2R9-01
CESC (G1=18, G2=135, G3=118)	G2	9.9942	TCGA-IR-A3LL-01
CESC (G1=18, G2=135, G3=118)	G2	9.9927	TCGA-C5-A1M5-01
CESC (G1=18, G2=135, G3=118)	G2	13.8293	TCGA-C5-A7X8-01
CESC (G1=18, G2=135, G3=118)	G1	9.8627	TCGA-EA-A3HS-01
CESC (G1=18, G2=135, G3=118)	G3	0.8327	TCGA-C5-A1M9-01
CESC (G1=18, G2=135, G3=118)	G3	12.267	TCGA-DG-A2KJ-01
CESC (G1=18, G2=135, G3=118)	G2	10.3821	TCGA-Q1-A5R3-01
CESC (G1=18, G2=135, G3=118)	G2	11.6045	TCGA-HG-A2PA-01
CESC (G1=18, G2=135, G3=118)	G2	9.3872	TCGA-EA-A50E-01
CESC (G1=18, G2=135, G3=118)	G3	4.3958	TCGA-EA-A556-01
CESC (G1=18, G2=135, G3=118)	G3	11.941	TCGA-VS-A9V3-01
CESC (G1=18, G2=135, G3=118)	G2	6.1781	TCGA-JX-A3PZ-01
CESC (G1=18, G2=135, G3=118)	G3	12.2893	TCGA-C5-A1MP-01
CESC (G1=18, G2=135, G3=118)	G2	8.0395	TCGA-MU-A5YI-01
CESC (G1=18, G2=135, G3=118)	G3	10.1252	TCGA-FU-A5XV-01
CESC (G1=18, G2=135, G3=118)	G3	13.7733	TCGA-EX-A8YF-01
CESC (G1=18, G2=135, G3=118)	G3	8.716	TCGA-IR-A3LB-01
CESC (G1=18, G2=135, G3=118)	G2	5.2679	TCGA-EK-A2PI-01
CESC (G1=18, G2=135, G3=118)	G3	9.044	TCGA-HM-A6W2-01
CESC (G1=18, G2=135, G3=118)	G3	7.4186	TCGA-EK-A2IR-01
CESC (G1=18, G2=135, G3=118)	G2	8.9751	TCGA-IR-A3LF-01
CESC (G1=18, G2=135, G3=118)	G3	8.7675	TCGA-HM-A4S6-01
CESC (G1=18, G2=135, G3=118)	G2	12.9477	TCGA-VS-A8QF-01
CESC (G1=18, G2=135, G3=118)	G2	13.4653	TCGA-VS-AA62-01
CESC (G1=18, G2=135, G3=118)	G2	10.0786	TCGA-C5-A7UE-01
CESC (G1=18, G2=135, G3=118)	G2	9.1518	TCGA-DS-A5RQ-01
CESC (G1=18, G2=135, G3=118)	G3	10.8164	TCGA-BI-A20A-01
CESC (G1=18, G2=135, G3=118)	G2	12.5105	TCGA-EA-A3HU-01
CESC (G1=18, G2=135, G3=118)	G3	8.1077	TCGA-EK-A2RM-01
CESC (G1=18, G2=135, G3=118)	G3	9.7539	TCGA-DG-A2KK-01
CESC (G1=18, G2=135, G3=118)	G2	11.5211	TCGA-C5-A1MI-01
CESC (G1=18, G2=135, G3=118)	G2	9.5225	TCGA-JW-A852-01
CESC (G1=18, G2=135, G3=118)	G3	7.9339	TCGA-EK-A2RA-01
CESC (G1=18, G2=135, G3=118)	G3	5.5012	TCGA-EK-A2RB-01
CESC (G1=18, G2=135, G3=118)	G2	6.5857	TCGA-C5-A1MJ-01
CESC (G1=18, G2=135, G3=118)	G3	13.9099	TCGA-MY-A5BE-01
CESC (G1=18, G2=135, G3=118)	G2	8.6871	TCGA-C5-A1BE-01
CESC (G1=18, G2=135, G3=118)	G2	9.9724	TCGA-ZJ-AAXT-01
CESC (G1=18, G2=135, G3=118)	G3	9.8926	TCGA-LP-A7HU-01
CESC (G1=18, G2=135, G3=118)	G3	10.6616	TCGA-2W-A8YY-01
CESC (G1=18, G2=135, G3=118)	G2	11.9953	TCGA-EA-A411-01
CESC (G1=18, G2=135, G3=118)	G2	6.9299	TCGA-C5-A1MN-01
CESC (G1=18, G2=135, G3=118)	G2	8.2682	TCGA-C5-A2M2-01
CESC (G1=18, G2=135, G3=118)	G3	11.3938	TCGA-EK-A2PK-01
CESC (G1=18, G2=135, G3=118)	G2	8.2337	TCGA-EA-A410-01
CESC (G1=18, G2=135, G3=118)	G2	10.5883	TCGA-VS-A952-01
CESC (G1=18, G2=135, G3=118)	G3	5.9064	TCGA-EK-A2IP-01
CESC (G1=18, G2=135, G3=118)	G3	7.9272	TCGA-EK-A2PG-01
CESC (G1=18, G2=135, G3=118)	G1	12.9426	TCGA-FU-A3YQ-01
CESC (G1=18, G2=135, G3=118)	G2	9.4374	TCGA-DS-A1OB-01
CESC (G1=18, G2=135, G3=118)	G3	13.6417	TCGA-VS-A959-01
CESC (G1=18, G2=135, G3=118)	G3	13.2924	TCGA-EK-A2R7-01
CESC (G1=18, G2=135, G3=118)	G3	10.311	TCGA-JW-A5VJ-01
CESC (G1=18, G2=135, G3=118)	G3	11.6067	TCGA-C5-A7UH-01
CESC (G1=18, G2=135, G3=118)	G3	5.1306	TCGA-EK-A3GN-01
CESC (G1=18, G2=135, G3=118)	G3	10.2892	TCGA-DS-A3LQ-01
CESC (G1=18, G2=135, G3=118)	G2	12.6982	TCGA-ZJ-AAXU-01
CESC (G1=18, G2=135, G3=118)	G2	10.4586	TCGA-VS-A9UY-01
CESC (G1=18, G2=135, G3=118)	G2	5.6088	TCGA-ZJ-AAXA-01
CESC (G1=18, G2=135, G3=118)	G1	6	TCGA-EK-A2RO-01
CESC (G1=18, G2=135, G3=118)	G3	7.719	TCGA-DS-A0VM-01
CESC (G1=18, G2=135, G3=118)	G3	11.3227	TCGA-EX-A1H5-01
CESC (G1=18, G2=135, G3=118)	G2	7.8346	TCGA-FU-A3EO-01
CESC (G1=18, G2=135, G3=118)	G3	5.7396	TCGA-EK-A2RK-01
CESC (G1=18, G2=135, G3=118)	G2	10.7073	TCGA-C5-A1BL-01
CESC (G1=18, G2=135, G3=118)	G2	6.6558	TCGA-Q1-A73S-01
CESC (G1=18, G2=135, G3=118)	G3	12.9701	TCGA-PN-A8MA-01
CESC (G1=18, G2=135, G3=118)	G3	9.2287	TCGA-DS-A7WF-01
CESC (G1=18, G2=135, G3=118)	G2	13.7881	TCGA-C5-A7X3-01
CESC (G1=18, G2=135, G3=118)	G3	12.1186	TCGA-HM-A3JK-01
CESC (G1=18, G2=135, G3=118)	G2	11.3735	TCGA-VS-A9V1-01
CESC (G1=18, G2=135, G3=118)	G3	4.9505	TCGA-FU-A3HZ-01
CESC (G1=18, G2=135, G3=118)	G2	8.3808	TCGA-EA-A78R-01
CESC (G1=18, G2=135, G3=118)	G3	9.6619	TCGA-JW-A5VG-01
CESC (G1=18, G2=135, G3=118)	G3	4.0841	TCGA-C5-A8YT-01
CESC (G1=18, G2=135, G3=118)	G2	10.4618	TCGA-ZX-AA5X-01
CESC (G1=18, G2=135, G3=118)	G2	11.0888	TCGA-VS-A958-01
CESC (G1=18, G2=135, G3=118)	G3	10.6263	TCGA-VS-A8EL-01
CESC (G1=18, G2=135, G3=118)	G2	11.6609	TCGA-C5-A2LZ-01
CESC (G1=18, G2=135, G3=118)	G3	14.4801	TCGA-VS-A950-01
CESC (G1=18, G2=135, G3=118)	G3	9.0707	TCGA-IR-A3LK-01
CESC (G1=18, G2=135, G3=118)	G2	11.0818	TCGA-DS-A1OC-01
CESC (G1=18, G2=135, G3=118)	G3	11.4809	TCGA-C5-A3HE-01
CESC (G1=18, G2=135, G3=118)	G3	11.4996	TCGA-MA-AA3W-01
CESC (G1=18, G2=135, G3=118)	G3	9.1349	TCGA-VS-A9UL-01
CESC (G1=18, G2=135, G3=118)	G2	7.929	TCGA-VS-A9UO-01
CESC (G1=18, G2=135, G3=118)	G2	8.3865	TCGA-C5-A7CL-01
CESC (G1=18, G2=135, G3=118)	G2	7.2504	TCGA-FU-A3NI-01
CESC (G1=18, G2=135, G3=118)	G3	9.8594	TCGA-EA-A439-01
CESC (G1=18, G2=135, G3=118)	G3	5.6747	TCGA-VS-A9V0-01
CESC (G1=18, G2=135, G3=118)	G3	9.8713	TCGA-EK-A3GK-01
CESC (G1=18, G2=135, G3=118)	G2	11.3667	TCGA-C5-A7CG-01
CESC (G1=18, G2=135, G3=118)	G2	12.4146	TCGA-C5-A1BI-01
CESC (G1=18, G2=135, G3=118)	G3	10.6844	TCGA-HM-A3JJ-01
CESC (G1=18, G2=135, G3=118)	G3	12.2827	TCGA-C5-A7UI-01
CESC (G1=18, G2=135, G3=118)	G2	9.975	TCGA-ZJ-AAXD-01
CESC (G1=18, G2=135, G3=118)	G3	8.8206	TCGA-EK-A2R8-01
CESC (G1=18, G2=135, G3=118)	G3	10.3983	TCGA-VS-A9UP-01
CESC (G1=18, G2=135, G3=118)	G1	10.6118	TCGA-C5-A1BF-01
CESC (G1=18, G2=135, G3=118)	G3	12.1074	TCGA-EX-A69M-01
CESC (G1=18, G2=135, G3=118)	G2	8.7353	TCGA-EA-A5ZD-01
CESC (G1=18, G2=135, G3=118)	G2	10.0463	TCGA-JX-A3Q0-01
CESC (G1=18, G2=135, G3=118)	G3	10.8537	TCGA-BI-A0VS-01
CESC (G1=18, G2=135, G3=118)	G3	10.2733	TCGA-VS-A8EJ-01
CESC (G1=18, G2=135, G3=118)	G3	7.6926	TCGA-DR-A0ZL-01
CESC (G1=18, G2=135, G3=118)	G2	6.9816	TCGA-MA-AA41-01
CESC (G1=18, G2=135, G3=118)	G2	8.1747	TCGA-EA-A3HQ-01
CESC (G1=18, G2=135, G3=118)	G3	7.3778	TCGA-LP-A5U2-01
CESC (G1=18, G2=135, G3=118)	G2	12.4344	TCGA-EA-A43B-01
CESC (G1=18, G2=135, G3=118)	G2	5.1478	TCGA-C5-A3HD-01
CESC (G1=18, G2=135, G3=118)	G2	3.3966	TCGA-IR-A3LI-01
CESC (G1=18, G2=135, G3=118)	G2	4.0532	TCGA-EA-A4BA-01
CESC (G1=18, G2=135, G3=118)	G2	11.5458	TCGA-C5-A3HL-01
CESC (G1=18, G2=135, G3=118)	G3	8.3601	TCGA-EA-A3Y4-01
CESC (G1=18, G2=135, G3=118)	G2	12.2347	TCGA-UC-A7PF-01
CESC (G1=18, G2=135, G3=118)	G3	9.8534	TCGA-VS-A9UB-01
CESC (G1=18, G2=135, G3=118)	G1	8.5546	TCGA-UC-A7PI-01
CESC (G1=18, G2=135, G3=118)	G1	8.8173	TCGA-DG-A2KL-01
CESC (G1=18, G2=135, G3=118)	G2	8.7186	TCGA-JW-AAVH-01
CESC (G1=18, G2=135, G3=118)	G1	8.5825	TCGA-MY-A5BF-01
CESC (G1=18, G2=135, G3=118)	G2	10.5017	TCGA-Q1-A5R1-01
CESC (G1=18, G2=135, G3=118)	G2	5.5892	TCGA-FU-A57G-01
CESC (G1=18, G2=135, G3=118)	G2	10.4774	TCGA-C5-A1BQ-01
CESC (G1=18, G2=135, G3=118)	G2	7.9273	TCGA-C5-A2M1-01
CESC (G1=18, G2=135, G3=118)	G3	10.2318	TCGA-R2-A69V-01
CESC (G1=18, G2=135, G3=118)	G2	8.8607	TCGA-EA-A5ZF-01
CESC (G1=18, G2=135, G3=118)	G3	10.851	TCGA-FU-A23L-01
CESC (G1=18, G2=135, G3=118)	G3	11.8406	TCGA-DS-A1OA-01
CESC (G1=18, G2=135, G3=118)	G3	10.4629	TCGA-EK-A2H1-01
CESC (G1=18, G2=135, G3=118)	G3	10.4149	TCGA-LP-A4AU-01
CESC (G1=18, G2=135, G3=118)	G3	11.1434	TCGA-VS-A9U7-01
CESC (G1=18, G2=135, G3=118)	G1	5.2619	TCGA-C5-A2LS-01
CESC (G1=18, G2=135, G3=118)	G3	12.1143	TCGA-MA-AA3Y-01
CESC (G1=18, G2=135, G3=118)	G2	12.865	TCGA-DG-A2KM-01
CESC (G1=18, G2=135, G3=118)	G2	11.7275	TCGA-C5-A3HF-01
CESC (G1=18, G2=135, G3=118)	G3	10.2593	TCGA-C5-A2LT-01
CESC (G1=18, G2=135, G3=118)	G2	11.5929	TCGA-C5-A1BK-01
CESC (G1=18, G2=135, G3=118)	G2	9.681	TCGA-UC-A7PD-01
CESC (G1=18, G2=135, G3=118)	G1	8.1073	TCGA-MY-A5BD-01
CESC (G1=18, G2=135, G3=118)	G2	12.646	TCGA-VS-A9UZ-01
CESC (G1=18, G2=135, G3=118)	G3	11.5957	TCGA-DS-A1OD-01
CESC (G1=18, G2=135, G3=118)	G3	11.3446	TCGA-EK-A2RC-01
CESC (G1=18, G2=135, G3=118)	G3	8.5927	TCGA-JX-A3Q8-01
CESC (G1=18, G2=135, G3=118)	G1	7.5604	TCGA-JW-A5VL-01
CESC (G1=18, G2=135, G3=118)	G2	10.4692	TCGA-DS-A7WI-01
CESC (G1=18, G2=135, G3=118)	G2	9.7215	TCGA-EA-A44S-01
CESC (G1=18, G2=135, G3=118)	G3	7.7092	TCGA-VS-A957-01
CESC (G1=18, G2=135, G3=118)	G2	2.4279	TCGA-JW-A5VH-01
CESC (G1=18, G2=135, G3=118)	G2	6.2956	TCGA-EA-A3HR-01
CESC (G1=18, G2=135, G3=118)	G2	10.9441	TCGA-EA-A3QE-01
CESC (G1=18, G2=135, G3=118)	G3	6.5554	TCGA-WL-A834-01
CESC (G1=18, G2=135, G3=118)	G2	10.7117	TCGA-C5-A901-01
CESC (G1=18, G2=135, G3=118)	G2	2.5313	TCGA-FU-A3HY-01
CESC (G1=18, G2=135, G3=118)	G3	9.1337	TCGA-C5-A1M6-01
CESC (G1=18, G2=135, G3=118)	G2	7.7248	TCGA-VS-A9V4-01
CESC (G1=18, G2=135, G3=118)	G2	10.2273	TCGA-VS-A8Q8-01
CESC (G1=18, G2=135, G3=118)	G2	8.629	TCGA-DS-A0VN-01
CESC (G1=18, G2=135, G3=118)	G2	10.2632	TCGA-MU-A8JM-01
CESC (G1=18, G2=135, G3=118)	G2	10.9444	TCGA-C5-A2LY-01
CESC (G1=18, G2=135, G3=118)	G3	13.4743	TCGA-FU-A23K-01
CESC (G1=18, G2=135, G3=118)	G3	12.4549	TCGA-EA-A6QX-01
CESC (G1=18, G2=135, G3=118)	G2	9.4242	TCGA-C5-A7CH-01
CESC (G1=18, G2=135, G3=118)	G2	6.5325	TCGA-EK-A2RN-01
CESC (G1=18, G2=135, G3=118)	G3	11.0463	TCGA-EK-A2RJ-01
CESC (G1=18, G2=135, G3=118)	G2	9.8031	TCGA-C5-A1BM-01
CESC (G1=18, G2=135, G3=118)	G2	10.3134	TCGA-DS-A7WH-01
CESC (G1=18, G2=135, G3=118)	G3	10.4102	TCGA-ZJ-AAX4-01
CESC (G1=18, G2=135, G3=118)	G2	12.0539	TCGA-C5-A7CK-01
CESC (G1=18, G2=135, G3=118)	G2	11.3921	TCGA-VS-A8EK-01
CESC (G1=18, G2=135, G3=118)	G2	10.7727	TCGA-EA-A1QS-01
CESC (G1=18, G2=135, G3=118)	G2	10.7227	TCGA-FU-A3WB-01
CESC (G1=18, G2=135, G3=118)	G2	10.0324	TCGA-FU-A3TQ-01
CESC (G1=18, G2=135, G3=118)	G3	12.3903	TCGA-C5-A8XI-01
CESC (G1=18, G2=135, G3=118)	G3	6.4833	TCGA-C5-A1BN-01
CESC (G1=18, G2=135, G3=118)	G3	8.6385	TCGA-IR-A3LA-01
CESC (G1=18, G2=135, G3=118)	G2	11.3914	TCGA-VS-A94X-01
CESC (G1=18, G2=135, G3=118)	G3	12.6295	TCGA-MA-AA42-01
CESC (G1=18, G2=135, G3=118)	G2	8.1461	TCGA-C5-A8YQ-01
CESC (G1=18, G2=135, G3=118)	G3	3.7453	TCGA-C5-A7X5-01
CESC (G1=18, G2=135, G3=118)	G3	12.2281	TCGA-VS-A9U5-01
CESC (G1=18, G2=135, G3=118)	G2	12.2108	TCGA-C5-A1M7-01
CESC (G1=18, G2=135, G3=118)	G2	8.5719	TCGA-C5-A905-01
CESC (G1=18, G2=135, G3=118)	G3	10.5956	TCGA-Q1-A5R2-01
CESC (G1=18, G2=135, G3=118)	G3	6.7752	TCGA-EK-A3GJ-01
CESC (G1=18, G2=135, G3=118)	G2	10.1884	TCGA-MU-A51Y-01
CESC (G1=18, G2=135, G3=118)	G3	12.7488	TCGA-LP-A4AX-01
CESC (G1=18, G2=135, G3=118)	G2	11.485	TCGA-VS-A94Z-01
CESC (G1=18, G2=135, G3=118)	G3	5.7228	TCGA-ZJ-AAXB-01
CESC (G1=18, G2=135, G3=118)	G2	14.2522	TCGA-C5-A1MQ-01
CESC (G1=18, G2=135, G3=118)	G1	11.4235	TCGA-EX-A1H6-01
CESC (G1=18, G2=135, G3=118)	G3	12.1496	TCGA-ZJ-AAXF-01
CESC (G1=18, G2=135, G3=118)	G2	12.4975	TCGA-VS-A9UM-01
CESC (G1=18, G2=135, G3=118)	G2	5.1962	TCGA-VS-A8EH-01
CESC (G1=18, G2=135, G3=118)	G3	12.4609	TCGA-BI-A0VR-01
CESC (G1=18, G2=135, G3=118)	G2	1.0433	TCGA-EA-A5FO-01
CESC (G1=18, G2=135, G3=118)	G2	10.6025	TCGA-DR-A0ZM-01
CESC (G1=18, G2=135, G3=118)	G3	11.0663	TCGA-MA-AA43-01
CESC (G1=18, G2=135, G3=118)	G3	5.6189	TCGA-C5-A7UC-01
CESC (G1=18, G2=135, G3=118)	G2	12.1841	TCGA-C5-A7XC-01
CESC (G1=18, G2=135, G3=118)	G2	4.8934	TCGA-VS-A8QH-01
CESC (G1=18, G2=135, G3=118)	G3	7.9694	TCGA-LP-A5U3-01
CESC (G1=18, G2=135, G3=118)	G3	6.9516	TCGA-DS-A1O9-01
CESC (G1=18, G2=135, G3=118)	G1	9.5533	TCGA-EA-A3HT-01
CESC (G1=18, G2=135, G3=118)	G3	7.36	TCGA-IR-A3LC-01
CESC (G1=18, G2=135, G3=118)	G2	5.5223	TCGA-FU-A770-01
CESC (G1=18, G2=135, G3=118)	G2	6.64	TCGA-VS-A8EC-01
CESC (G1=18, G2=135, G3=118)	G3	8.124	TCGA-4J-AA1J-01
CESC (G1=18, G2=135, G3=118)	G2	12.4663	TCGA-LP-A4AV-01
CESC (G1=18, G2=135, G3=118)	G2	8.1075	TCGA-EK-A2RL-01
CESC (G1=18, G2=135, G3=118)	G2	7.0639	TCGA-EK-A3GM-01
CESC (G1=18, G2=135, G3=118)	G2	8.2435	TCGA-VS-A9UC-01
CESC (G1=18, G2=135, G3=118)	G2	6.1595	TCGA-FU-A2QG-01
CESC (G1=18, G2=135, G3=118)	G3	5.0811	TCGA-EK-A2PM-01
CESC (G1=18, G2=135, G3=118)	G3	8.754	TCGA-DS-A0VK-01
CESC (G1=18, G2=135, G3=118)	G2	10.1951	TCGA-VS-A94W-01
CESC (G1=18, G2=135, G3=118)	G3	5.1052	TCGA-C5-A1MK-01
CESC (G1=18, G2=135, G3=118)	G3	10.9774	TCGA-C5-A1MH-01
CESC (G1=18, G2=135, G3=118)	G3	6.6251	TCGA-C5-A0TN-01
CESC (G1=18, G2=135, G3=118)	G3	10.0053	TCGA-FU-A3TX-01
CESC (G1=18, G2=135, G3=118)	G2	10.225	TCGA-Q1-A6DV-01
CESC (G1=18, G2=135, G3=118)	G3	8.1639	TCGA-C5-A1ML-01
CESC (G1=18, G2=135, G3=118)	G2	11.6321	TCGA-VS-A954-01
CESC (G1=18, G2=135, G3=118)	G2	9.7269	TCGA-XS-A8TJ-01
CESC (G1=18, G2=135, G3=118)	G1	11.0415	TCGA-LP-A4AW-01
CESC (G1=18, G2=135, G3=118)	G3	8.2301	TCGA-JW-A5VK-01
CESC (G1=18, G2=135, G3=118)	G3	3.5923	TCGA-EK-A2H0-01
CESC (G1=18, G2=135, G3=118)	G1	8.3621	TCGA-EX-A449-01
CESC (G1=18, G2=135, G3=118)	G3	7.0375	TCGA-C5-A902-01
CESC (G1=18, G2=135, G3=118)	G2	7.4048	TCGA-MA-AA3X-01
CESC (G1=18, G2=135, G3=118)	G2	7.131	TCGA-C5-A7CO-01
CESC (G1=18, G2=135, G3=118)	G3	9.7195	TCGA-C5-A2LV-01
CESC (G1=18, G2=135, G3=118)	G3	13.8981	TCGA-VS-A9UT-01
CESC (G1=18, G2=135, G3=118)	G2	11.6954	TCGA-ZJ-AAX8-01
CESC (G1=18, G2=135, G3=118)	G2	9.0629	TCGA-C5-A1BJ-01

## Sheet: Supplementary Table 15
Supplementary Table 15 IGLC3 mRNA expression in different clinical grades of CESC
	Grade	Expression	Sample Name
CESC (G1=18, G2=135, G3=118)	G2	3.6555	TCGA-EK-A2RE-01
CESC (G1=18, G2=135, G3=118)	G3	1.0079	TCGA-IR-A3L7-01
CESC (G1=18, G2=135, G3=118)	G2	10.8091	TCGA-C5-A1MF-01
CESC (G1=18, G2=135, G3=118)	G3	9.1456	TCGA-EX-A3L1-01
CESC (G1=18, G2=135, G3=118)	G3	9.0903	TCGA-JW-A5VI-01
CESC (G1=18, G2=135, G3=118)	G2	6.4691	TCGA-EA-A1QT-01
CESC (G1=18, G2=135, G3=118)	G1	7.5981	TCGA-UC-A7PG-01
CESC (G1=18, G2=135, G3=118)	G2	5.6203	TCGA-EA-A97N-01
CESC (G1=18, G2=135, G3=118)	G3	11.4295	TCGA-EA-A3QD-01
CESC (G1=18, G2=135, G3=118)	G1	11.0338	TCGA-C5-A1ME-01
CESC (G1=18, G2=135, G3=118)	G3	3.9127	TCGA-C5-A8YR-01
CESC (G1=18, G2=135, G3=118)	G3	8.7728	TCGA-FU-A40J-01
CESC (G1=18, G2=135, G3=118)	G2	9.4691	TCGA-VS-A9V5-01
CESC (G1=18, G2=135, G3=118)	G3	9.706	TCGA-MY-A913-01
CESC (G1=18, G2=135, G3=118)	G2	5.2544	TCGA-VS-A8Q9-01
CESC (G1=18, G2=135, G3=118)	G2	8.6803	TCGA-DS-A0VL-01
CESC (G1=18, G2=135, G3=118)	G1	10.8947	TCGA-VS-A9UU-01
CESC (G1=18, G2=135, G3=118)	G2	11.8733	TCGA-C5-A2LX-01
CESC (G1=18, G2=135, G3=118)	G2	7.0699	TCGA-C5-A1M8-01
CESC (G1=18, G2=135, G3=118)	G2	9.8299	TCGA-C5-A7CJ-01
CESC (G1=18, G2=135, G3=118)	G3	8.1113	TCGA-GH-A9DA-01
CESC (G1=18, G2=135, G3=118)	G2	5.8687	TCGA-EA-A5O9-01
CESC (G1=18, G2=135, G3=118)	G1	9.3807	TCGA-Q1-A73P-01
CESC (G1=18, G2=135, G3=118)	G3	7.3689	TCGA-C5-A8XK-01
CESC (G1=18, G2=135, G3=118)	G2	7.5271	TCGA-C5-A907-01
CESC (G1=18, G2=135, G3=118)	G2	10.7912	TCGA-VS-A9UD-01
CESC (G1=18, G2=135, G3=118)	G2	11.7697	TCGA-C5-A7CM-01
CESC (G1=18, G2=135, G3=118)	G2	9.5823	TCGA-VS-A9V2-01
CESC (G1=18, G2=135, G3=118)	G2	8.9892	TCGA-C5-A8ZZ-01
CESC (G1=18, G2=135, G3=118)	G2	6.9369	TCGA-ZJ-AAXI-01
CESC (G1=18, G2=135, G3=118)	G2	9.8213	TCGA-VS-A9UQ-01
CESC (G1=18, G2=135, G3=118)	G3	11.2853	TCGA-EX-A69L-01
CESC (G1=18, G2=135, G3=118)	G2	10.3089	TCGA-VS-A8QC-01
CESC (G1=18, G2=135, G3=118)	G3	10.1398	TCGA-EA-A5ZE-01
CESC (G1=18, G2=135, G3=118)	G3	9.1732	TCGA-JX-A5QV-01
CESC (G1=18, G2=135, G3=118)	G2	5.6026	TCGA-EK-A2GZ-01
CESC (G1=18, G2=135, G3=118)	G3	9.0597	TCGA-EK-A2R9-01
CESC (G1=18, G2=135, G3=118)	G2	8.3001	TCGA-IR-A3LL-01
CESC (G1=18, G2=135, G3=118)	G2	10.4686	TCGA-C5-A1M5-01
CESC (G1=18, G2=135, G3=118)	G2	12.8294	TCGA-C5-A7X8-01
CESC (G1=18, G2=135, G3=118)	G1	9.5584	TCGA-EA-A3HS-01
CESC (G1=18, G2=135, G3=118)	G3	-2.0529	TCGA-C5-A1M9-01
CESC (G1=18, G2=135, G3=118)	G3	12.113	TCGA-DG-A2KJ-01
CESC (G1=18, G2=135, G3=118)	G2	8.5968	TCGA-Q1-A5R3-01
CESC (G1=18, G2=135, G3=118)	G2	11.4398	TCGA-HG-A2PA-01
CESC (G1=18, G2=135, G3=118)	G2	8.2496	TCGA-EA-A50E-01
CESC (G1=18, G2=135, G3=118)	G3	3.5411	TCGA-EA-A556-01
CESC (G1=18, G2=135, G3=118)	G3	9.0519	TCGA-VS-A9V3-01
CESC (G1=18, G2=135, G3=118)	G2	7.3506	TCGA-JX-A3PZ-01
CESC (G1=18, G2=135, G3=118)	G3	10.8843	TCGA-C5-A1MP-01
CESC (G1=18, G2=135, G3=118)	G2	7.2128	TCGA-MU-A5YI-01
CESC (G1=18, G2=135, G3=118)	G3	8.0947	TCGA-FU-A5XV-01
CESC (G1=18, G2=135, G3=118)	G3	12.9601	TCGA-EX-A8YF-01
CESC (G1=18, G2=135, G3=118)	G3	7.5178	TCGA-IR-A3LB-01
CESC (G1=18, G2=135, G3=118)	G2	3.8521	TCGA-EK-A2PI-01
CESC (G1=18, G2=135, G3=118)	G3	7.9703	TCGA-HM-A6W2-01
CESC (G1=18, G2=135, G3=118)	G3	6.1948	TCGA-EK-A2IR-01
CESC (G1=18, G2=135, G3=118)	G2	8.8353	TCGA-IR-A3LF-01
CESC (G1=18, G2=135, G3=118)	G3	7.9046	TCGA-HM-A4S6-01
CESC (G1=18, G2=135, G3=118)	G2	11.0368	TCGA-VS-A8QF-01
CESC (G1=18, G2=135, G3=118)	G2	10.6297	TCGA-VS-AA62-01
CESC (G1=18, G2=135, G3=118)	G2	9.2344	TCGA-C5-A7UE-01
CESC (G1=18, G2=135, G3=118)	G2	6.1611	TCGA-DS-A5RQ-01
CESC (G1=18, G2=135, G3=118)	G3	10.9567	TCGA-BI-A20A-01
CESC (G1=18, G2=135, G3=118)	G2	10.9894	TCGA-EA-A3HU-01
CESC (G1=18, G2=135, G3=118)	G3	5.2149	TCGA-EK-A2RM-01
CESC (G1=18, G2=135, G3=118)	G3	9.0962	TCGA-DG-A2KK-01
CESC (G1=18, G2=135, G3=118)	G2	8.9912	TCGA-C5-A1MI-01
CESC (G1=18, G2=135, G3=118)	G2	7.5844	TCGA-JW-A852-01
CESC (G1=18, G2=135, G3=118)	G3	7.3762	TCGA-EK-A2RA-01
CESC (G1=18, G2=135, G3=118)	G3	3.136	TCGA-EK-A2RB-01
CESC (G1=18, G2=135, G3=118)	G2	6.1291	TCGA-C5-A1MJ-01
CESC (G1=18, G2=135, G3=118)	G3	11.9887	TCGA-MY-A5BE-01
CESC (G1=18, G2=135, G3=118)	G2	7.8361	TCGA-C5-A1BE-01
CESC (G1=18, G2=135, G3=118)	G2	9.5651	TCGA-ZJ-AAXT-01
CESC (G1=18, G2=135, G3=118)	G3	9.3875	TCGA-LP-A7HU-01
CESC (G1=18, G2=135, G3=118)	G3	9.4853	TCGA-2W-A8YY-01
CESC (G1=18, G2=135, G3=118)	G2	11.1171	TCGA-EA-A411-01
CESC (G1=18, G2=135, G3=118)	G2	4.81	TCGA-C5-A1MN-01
CESC (G1=18, G2=135, G3=118)	G2	7.7384	TCGA-C5-A2M2-01
CESC (G1=18, G2=135, G3=118)	G3	9.2887	TCGA-EK-A2PK-01
CESC (G1=18, G2=135, G3=118)	G2	6.7764	TCGA-EA-A410-01
CESC (G1=18, G2=135, G3=118)	G2	10.2713	TCGA-VS-A952-01
CESC (G1=18, G2=135, G3=118)	G3	5.0229	TCGA-EK-A2IP-01
CESC (G1=18, G2=135, G3=118)	G3	8.6001	TCGA-EK-A2PG-01
CESC (G1=18, G2=135, G3=118)	G1	11.7607	TCGA-FU-A3YQ-01
CESC (G1=18, G2=135, G3=118)	G2	9.2839	TCGA-DS-A1OB-01
CESC (G1=18, G2=135, G3=118)	G3	11.9147	TCGA-VS-A959-01
CESC (G1=18, G2=135, G3=118)	G3	11.743	TCGA-EK-A2R7-01
CESC (G1=18, G2=135, G3=118)	G3	9.7465	TCGA-JW-A5VJ-01
CESC (G1=18, G2=135, G3=118)	G3	10.9619	TCGA-C5-A7UH-01
CESC (G1=18, G2=135, G3=118)	G3	1.4228	TCGA-EK-A3GN-01
CESC (G1=18, G2=135, G3=118)	G3	9.3032	TCGA-DS-A3LQ-01
CESC (G1=18, G2=135, G3=118)	G2	12.8073	TCGA-ZJ-AAXU-01
CESC (G1=18, G2=135, G3=118)	G2	9.8839	TCGA-VS-A9UY-01
CESC (G1=18, G2=135, G3=118)	G2	3.6405	TCGA-ZJ-AAXA-01
CESC (G1=18, G2=135, G3=118)	G1	4.809	TCGA-EK-A2RO-01
CESC (G1=18, G2=135, G3=118)	G3	5.9291	TCGA-DS-A0VM-01
CESC (G1=18, G2=135, G3=118)	G3	10.2634	TCGA-EX-A1H5-01
CESC (G1=18, G2=135, G3=118)	G2	7.3663	TCGA-FU-A3EO-01
CESC (G1=18, G2=135, G3=118)	G3	4.1449	TCGA-EK-A2RK-01
CESC (G1=18, G2=135, G3=118)	G2	9.8591	TCGA-C5-A1BL-01
CESC (G1=18, G2=135, G3=118)	G2	5.5952	TCGA-Q1-A73S-01
CESC (G1=18, G2=135, G3=118)	G3	11.8922	TCGA-PN-A8MA-01
CESC (G1=18, G2=135, G3=118)	G3	8.7202	TCGA-DS-A7WF-01
CESC (G1=18, G2=135, G3=118)	G2	12.7672	TCGA-C5-A7X3-01
CESC (G1=18, G2=135, G3=118)	G3	13.6108	TCGA-HM-A3JK-01
CESC (G1=18, G2=135, G3=118)	G2	9.3332	TCGA-VS-A9V1-01
CESC (G1=18, G2=135, G3=118)	G3	3.2297	TCGA-FU-A3HZ-01
CESC (G1=18, G2=135, G3=118)	G2	7.5234	TCGA-EA-A78R-01
CESC (G1=18, G2=135, G3=118)	G3	7.6675	TCGA-JW-A5VG-01
CESC (G1=18, G2=135, G3=118)	G3	3.5035	TCGA-C5-A8YT-01
CESC (G1=18, G2=135, G3=118)	G2	7.0338	TCGA-ZX-AA5X-01
CESC (G1=18, G2=135, G3=118)	G2	10.0659	TCGA-VS-A958-01
CESC (G1=18, G2=135, G3=118)	G3	9.787	TCGA-VS-A8EL-01
CESC (G1=18, G2=135, G3=118)	G2	10.9766	TCGA-C5-A2LZ-01
CESC (G1=18, G2=135, G3=118)	G3	11.1307	TCGA-VS-A950-01
CESC (G1=18, G2=135, G3=118)	G3	7.08	TCGA-IR-A3LK-01
CESC (G1=18, G2=135, G3=118)	G2	9.812	TCGA-DS-A1OC-01
CESC (G1=18, G2=135, G3=118)	G3	11.9568	TCGA-C5-A3HE-01
CESC (G1=18, G2=135, G3=118)	G3	9.1983	TCGA-MA-AA3W-01
CESC (G1=18, G2=135, G3=118)	G3	9.9757	TCGA-VS-A9UL-01
CESC (G1=18, G2=135, G3=118)	G2	7.4046	TCGA-VS-A9UO-01
CESC (G1=18, G2=135, G3=118)	G2	7.3731	TCGA-C5-A7CL-01
CESC (G1=18, G2=135, G3=118)	G2	5.5717	TCGA-FU-A3NI-01
CESC (G1=18, G2=135, G3=118)	G3	8.5274	TCGA-EA-A439-01
CESC (G1=18, G2=135, G3=118)	G3	3.716	TCGA-VS-A9V0-01
CESC (G1=18, G2=135, G3=118)	G3	8.3874	TCGA-EK-A3GK-01
CESC (G1=18, G2=135, G3=118)	G2	10.1998	TCGA-C5-A7CG-01
CESC (G1=18, G2=135, G3=118)	G2	10.9538	TCGA-C5-A1BI-01
CESC (G1=18, G2=135, G3=118)	G3	9.9827	TCGA-HM-A3JJ-01
CESC (G1=18, G2=135, G3=118)	G3	12.6674	TCGA-C5-A7UI-01
CESC (G1=18, G2=135, G3=118)	G2	9.2499	TCGA-ZJ-AAXD-01
CESC (G1=18, G2=135, G3=118)	G3	7.2552	TCGA-EK-A2R8-01
CESC (G1=18, G2=135, G3=118)	G3	11.537	TCGA-VS-A9UP-01
CESC (G1=18, G2=135, G3=118)	G1	8.5757	TCGA-C5-A1BF-01
CESC (G1=18, G2=135, G3=118)	G3	8.9283	TCGA-EX-A69M-01
CESC (G1=18, G2=135, G3=118)	G2	6.7616	TCGA-EA-A5ZD-01
CESC (G1=18, G2=135, G3=118)	G2	9.6656	TCGA-JX-A3Q0-01
CESC (G1=18, G2=135, G3=118)	G3	9.841	TCGA-BI-A0VS-01
CESC (G1=18, G2=135, G3=118)	G3	9.7408	TCGA-VS-A8EJ-01
CESC (G1=18, G2=135, G3=118)	G3	6.5514	TCGA-DR-A0ZL-01
CESC (G1=18, G2=135, G3=118)	G2	6.4856	TCGA-MA-AA41-01
CESC (G1=18, G2=135, G3=118)	G2	9.433	TCGA-EA-A3HQ-01
CESC (G1=18, G2=135, G3=118)	G3	7.2628	TCGA-LP-A5U2-01
CESC (G1=18, G2=135, G3=118)	G2	10.8832	TCGA-EA-A43B-01
CESC (G1=18, G2=135, G3=118)	G2	4.1228	TCGA-C5-A3HD-01
CESC (G1=18, G2=135, G3=118)	G2	0.6608	TCGA-IR-A3LI-01
CESC (G1=18, G2=135, G3=118)	G2	3.3814	TCGA-EA-A4BA-01
CESC (G1=18, G2=135, G3=118)	G2	9.8501	TCGA-C5-A3HL-01
CESC (G1=18, G2=135, G3=118)	G3	6.9476	TCGA-EA-A3Y4-01
CESC (G1=18, G2=135, G3=118)	G2	10.7597	TCGA-UC-A7PF-01
CESC (G1=18, G2=135, G3=118)	G3	8.259	TCGA-VS-A9UB-01
CESC (G1=18, G2=135, G3=118)	G1	6.6621	TCGA-UC-A7PI-01
CESC (G1=18, G2=135, G3=118)	G1	6.3201	TCGA-DG-A2KL-01
CESC (G1=18, G2=135, G3=118)	G2	6.7785	TCGA-JW-AAVH-01
CESC (G1=18, G2=135, G3=118)	G1	6.7372	TCGA-MY-A5BF-01
CESC (G1=18, G2=135, G3=118)	G2	9.6325	TCGA-Q1-A5R1-01
CESC (G1=18, G2=135, G3=118)	G2	3.8187	TCGA-FU-A57G-01
CESC (G1=18, G2=135, G3=118)	G2	7.7013	TCGA-C5-A1BQ-01
CESC (G1=18, G2=135, G3=118)	G2	7.8357	TCGA-C5-A2M1-01
CESC (G1=18, G2=135, G3=118)	G3	11.557	TCGA-R2-A69V-01
CESC (G1=18, G2=135, G3=118)	G2	8.3869	TCGA-EA-A5ZF-01
CESC (G1=18, G2=135, G3=118)	G3	9.965	TCGA-FU-A23L-01
CESC (G1=18, G2=135, G3=118)	G3	10.8204	TCGA-DS-A1OA-01
CESC (G1=18, G2=135, G3=118)	G3	9.6456	TCGA-EK-A2H1-01
CESC (G1=18, G2=135, G3=118)	G3	9.1064	TCGA-LP-A4AU-01
CESC (G1=18, G2=135, G3=118)	G3	11.9988	TCGA-VS-A9U7-01
CESC (G1=18, G2=135, G3=118)	G1	5.465	TCGA-C5-A2LS-01
CESC (G1=18, G2=135, G3=118)	G3	11.2179	TCGA-MA-AA3Y-01
CESC (G1=18, G2=135, G3=118)	G2	13.0865	TCGA-DG-A2KM-01
CESC (G1=18, G2=135, G3=118)	G2	9.4194	TCGA-C5-A3HF-01
CESC (G1=18, G2=135, G3=118)	G3	10.3448	TCGA-C5-A2LT-01
CESC (G1=18, G2=135, G3=118)	G2	9.6968	TCGA-C5-A1BK-01
CESC (G1=18, G2=135, G3=118)	G2	9.6709	TCGA-UC-A7PD-01
CESC (G1=18, G2=135, G3=118)	G1	6.7977	TCGA-MY-A5BD-01
CESC (G1=18, G2=135, G3=118)	G2	11.0263	TCGA-VS-A9UZ-01
CESC (G1=18, G2=135, G3=118)	G3	10.7755	TCGA-DS-A1OD-01
CESC (G1=18, G2=135, G3=118)	G3	10.8302	TCGA-EK-A2RC-01
CESC (G1=18, G2=135, G3=118)	G3	7.1174	TCGA-JX-A3Q8-01
CESC (G1=18, G2=135, G3=118)	G1	6.5174	TCGA-JW-A5VL-01
CESC (G1=18, G2=135, G3=118)	G2	8.6913	TCGA-DS-A7WI-01
CESC (G1=18, G2=135, G3=118)	G2	9.4557	TCGA-EA-A44S-01
CESC (G1=18, G2=135, G3=118)	G3	5.7312	TCGA-VS-A957-01
CESC (G1=18, G2=135, G3=118)	G2	1.1117	TCGA-JW-A5VH-01
CESC (G1=18, G2=135, G3=118)	G2	6.3625	TCGA-EA-A3HR-01
CESC (G1=18, G2=135, G3=118)	G2	10.2958	TCGA-EA-A3QE-01
CESC (G1=18, G2=135, G3=118)	G3	4.425	TCGA-WL-A834-01
CESC (G1=18, G2=135, G3=118)	G2	10.2908	TCGA-C5-A901-01
CESC (G1=18, G2=135, G3=118)	G2	2.043	TCGA-FU-A3HY-01
CESC (G1=18, G2=135, G3=118)	G3	8.0332	TCGA-C5-A1M6-01
CESC (G1=18, G2=135, G3=118)	G2	7.3703	TCGA-VS-A9V4-01
CESC (G1=18, G2=135, G3=118)	G2	10.3733	TCGA-VS-A8Q8-01
CESC (G1=18, G2=135, G3=118)	G2	6.7448	TCGA-DS-A0VN-01
CESC (G1=18, G2=135, G3=118)	G2	8.9245	TCGA-MU-A8JM-01
CESC (G1=18, G2=135, G3=118)	G2	10.5006	TCGA-C5-A2LY-01
CESC (G1=18, G2=135, G3=118)	G3	10.6133	TCGA-FU-A23K-01
CESC (G1=18, G2=135, G3=118)	G3	11.71	TCGA-EA-A6QX-01
CESC (G1=18, G2=135, G3=118)	G2	7.2673	TCGA-C5-A7CH-01
CESC (G1=18, G2=135, G3=118)	G2	4.9284	TCGA-EK-A2RN-01
CESC (G1=18, G2=135, G3=118)	G3	10.4317	TCGA-EK-A2RJ-01
CESC (G1=18, G2=135, G3=118)	G2	9.4746	TCGA-C5-A1BM-01
CESC (G1=18, G2=135, G3=118)	G2	9.262	TCGA-DS-A7WH-01
CESC (G1=18, G2=135, G3=118)	G3	9.2647	TCGA-ZJ-AAX4-01
CESC (G1=18, G2=135, G3=118)	G2	9.544	TCGA-C5-A7CK-01
CESC (G1=18, G2=135, G3=118)	G2	10.723	TCGA-VS-A8EK-01
CESC (G1=18, G2=135, G3=118)	G2	9.3222	TCGA-EA-A1QS-01
CESC (G1=18, G2=135, G3=118)	G2	7.5098	TCGA-FU-A3WB-01
CESC (G1=18, G2=135, G3=118)	G2	8.6799	TCGA-FU-A3TQ-01
CESC (G1=18, G2=135, G3=118)	G3	11.2553	TCGA-C5-A8XI-01
CESC (G1=18, G2=135, G3=118)	G3	3.755	TCGA-C5-A1BN-01
CESC (G1=18, G2=135, G3=118)	G3	7.8053	TCGA-IR-A3LA-01
CESC (G1=18, G2=135, G3=118)	G2	8.0241	TCGA-VS-A94X-01
CESC (G1=18, G2=135, G3=118)	G3	11.26	TCGA-MA-AA42-01
CESC (G1=18, G2=135, G3=118)	G2	5.8805	TCGA-C5-A8YQ-01
CESC (G1=18, G2=135, G3=118)	G3	2.1606	TCGA-C5-A7X5-01
CESC (G1=18, G2=135, G3=118)	G3	11.627	TCGA-VS-A9U5-01
CESC (G1=18, G2=135, G3=118)	G2	10.7346	TCGA-C5-A1M7-01
CESC (G1=18, G2=135, G3=118)	G2	7.5997	TCGA-C5-A905-01
CESC (G1=18, G2=135, G3=118)	G3	10.2702	TCGA-Q1-A5R2-01
CESC (G1=18, G2=135, G3=118)	G3	5.2631	TCGA-EK-A3GJ-01
CESC (G1=18, G2=135, G3=118)	G2	7.9881	TCGA-MU-A51Y-01
CESC (G1=18, G2=135, G3=118)	G3	10.4345	TCGA-LP-A4AX-01
CESC (G1=18, G2=135, G3=118)	G2	12.1925	TCGA-VS-A94Z-01
CESC (G1=18, G2=135, G3=118)	G3	2.3871	TCGA-ZJ-AAXB-01
CESC (G1=18, G2=135, G3=118)	G2	12.743	TCGA-C5-A1MQ-01
CESC (G1=18, G2=135, G3=118)	G1	10.668	TCGA-EX-A1H6-01
CESC (G1=18, G2=135, G3=118)	G3	9.2157	TCGA-ZJ-AAXF-01
CESC (G1=18, G2=135, G3=118)	G2	11.4497	TCGA-VS-A9UM-01
CESC (G1=18, G2=135, G3=118)	G2	3.8391	TCGA-VS-A8EH-01
CESC (G1=18, G2=135, G3=118)	G3	12	TCGA-BI-A0VR-01
CESC (G1=18, G2=135, G3=118)	G2	2.2144	TCGA-EA-A5FO-01
CESC (G1=18, G2=135, G3=118)	G2	11.1302	TCGA-DR-A0ZM-01
CESC (G1=18, G2=135, G3=118)	G3	9.6483	TCGA-MA-AA43-01
CESC (G1=18, G2=135, G3=118)	G3	4.7269	TCGA-C5-A7UC-01
CESC (G1=18, G2=135, G3=118)	G2	13.3075	TCGA-C5-A7XC-01
CESC (G1=18, G2=135, G3=118)	G2	4.8038	TCGA-VS-A8QH-01
CESC (G1=18, G2=135, G3=118)	G3	6.7249	TCGA-LP-A5U3-01
CESC (G1=18, G2=135, G3=118)	G3	6.6135	TCGA-DS-A1O9-01
CESC (G1=18, G2=135, G3=118)	G1	8.232	TCGA-EA-A3HT-01
CESC (G1=18, G2=135, G3=118)	G3	6.4097	TCGA-IR-A3LC-01
CESC (G1=18, G2=135, G3=118)	G2	4.8729	TCGA-FU-A770-01
CESC (G1=18, G2=135, G3=118)	G2	4.3392	TCGA-VS-A8EC-01
CESC (G1=18, G2=135, G3=118)	G3	7.204	TCGA-4J-AA1J-01
CESC (G1=18, G2=135, G3=118)	G2	10.9769	TCGA-LP-A4AV-01
CESC (G1=18, G2=135, G3=118)	G2	6.2849	TCGA-EK-A2RL-01
CESC (G1=18, G2=135, G3=118)	G2	3.9673	TCGA-EK-A3GM-01
CESC (G1=18, G2=135, G3=118)	G2	6.8749	TCGA-VS-A9UC-01
CESC (G1=18, G2=135, G3=118)	G2	5.5862	TCGA-FU-A2QG-01
CESC (G1=18, G2=135, G3=118)	G3	4.1804	TCGA-EK-A2PM-01
CESC (G1=18, G2=135, G3=118)	G3	7.2286	TCGA-DS-A0VK-01
CESC (G1=18, G2=135, G3=118)	G2	9.5186	TCGA-VS-A94W-01
CESC (G1=18, G2=135, G3=118)	G3	4.6053	TCGA-C5-A1MK-01
CESC (G1=18, G2=135, G3=118)	G3	10.3232	TCGA-C5-A1MH-01
CESC (G1=18, G2=135, G3=118)	G3	6.3903	TCGA-C5-A0TN-01
CESC (G1=18, G2=135, G3=118)	G3	9.1522	TCGA-FU-A3TX-01
CESC (G1=18, G2=135, G3=118)	G2	9.7221	TCGA-Q1-A6DV-01
CESC (G1=18, G2=135, G3=118)	G3	6.7481	TCGA-C5-A1ML-01
CESC (G1=18, G2=135, G3=118)	G2	10.6637	TCGA-VS-A954-01
CESC (G1=18, G2=135, G3=118)	G2	8.207	TCGA-XS-A8TJ-01
CESC (G1=18, G2=135, G3=118)	G1	9.6864	TCGA-LP-A4AW-01
CESC (G1=18, G2=135, G3=118)	G3	6.5688	TCGA-JW-A5VK-01
CESC (G1=18, G2=135, G3=118)	G3	2.6602	TCGA-EK-A2H0-01
CESC (G1=18, G2=135, G3=118)	G1	6.9277	TCGA-EX-A449-01
CESC (G1=18, G2=135, G3=118)	G3	5.1494	TCGA-C5-A902-01
CESC (G1=18, G2=135, G3=118)	G2	6.3988	TCGA-MA-AA3X-01
CESC (G1=18, G2=135, G3=118)	G2	6.3078	TCGA-C5-A7CO-01
CESC (G1=18, G2=135, G3=118)	G3	9.3262	TCGA-C5-A2LV-01
CESC (G1=18, G2=135, G3=118)	G3	13.2155	TCGA-VS-A9UT-01
CESC (G1=18, G2=135, G3=118)	G2	11.2157	TCGA-ZJ-AAX8-01

## Sheet: Supplementary Table 16
Supplementary Table 16 IGLC6 mRNA expression in different clinical grades of CESC
	Grade	Expression	Sample Name
CESC(G1=18,G2=135,G3=118)	G2	-9.9658	TCGA-EK-A2RE-01
CESC(G1=18,G2=135,G3=118)	G3	-9.9658	TCGA-IR-A3L7-01
CESC(G1=18,G2=135,G3=118)	G2	2.2452	TCGA-C5-A1MF-01
CESC(G1=18,G2=135,G3=118)	G3	-1.7322	TCGA-EX-A3L1-01
CESC(G1=18,G2=135,G3=118)	G3	1.1382	TCGA-JW-A5VI-01
CESC(G1=18,G2=135,G3=118)	G2	-2.114	TCGA-EA-A1QT-01
CESC(G1=18,G2=135,G3=118)	G1	-9.9658	TCGA-UC-A7PG-01
CESC(G1=18,G2=135,G3=118)	G2	-9.9658	TCGA-EA-A97N-01
CESC(G1=18,G2=135,G3=118)	G3	0.4233	TCGA-EA-A3QD-01
CESC(G1=18,G2=135,G3=118)	G1	1.5316	TCGA-C5-A1ME-01
CESC(G1=18,G2=135,G3=118)	G3	-9.9658	TCGA-C5-A8YR-01
CESC(G1=18,G2=135,G3=118)	G3	2.7379	TCGA-FU-A40J-01
CESC(G1=18,G2=135,G3=118)	G2	1.125	TCGA-VS-A9V5-01
CESC(G1=18,G2=135,G3=118)	G3	1.1117	TCGA-MY-A913-01
CESC(G1=18,G2=135,G3=118)	G2	-1.6394	TCGA-VS-A8Q9-01
CESC(G1=18,G2=135,G3=118)	G2	0.1903	TCGA-DS-A0VL-01
CESC(G1=18,G2=135,G3=118)	G1	-0.8084	TCGA-VS-A9UU-01
CESC(G1=18,G2=135,G3=118)	G2	0.2881	TCGA-C5-A2LX-01
CESC(G1=18,G2=135,G3=118)	G2	-9.9658	TCGA-C5-A1M8-01
CESC(G1=18,G2=135,G3=118)	G2	1.884	TCGA-C5-A7CJ-01
CESC(G1=18,G2=135,G3=118)	G3	-9.9658	TCGA-GH-A9DA-01
CESC(G1=18,G2=135,G3=118)	G2	-2.3884	TCGA-EA-A5O9-01
CESC(G1=18,G2=135,G3=118)	G1	1.1897	TCGA-Q1-A73P-01
CESC(G1=18,G2=135,G3=118)	G3	-9.9658	TCGA-C5-A8XK-01
CESC(G1=18,G2=135,G3=118)	G2	-2.3884	TCGA-C5-A907-01
CESC(G1=18,G2=135,G3=118)	G2	0.9268	TCGA-VS-A9UD-01
CESC(G1=18,G2=135,G3=118)	G2	-0.1665	TCGA-C5-A7CM-01
CESC(G1=18,G2=135,G3=118)	G2	-1.2142	TCGA-VS-A9V2-01
CESC(G1=18,G2=135,G3=118)	G2	-0.2498	TCGA-C5-A8ZZ-01
CESC(G1=18,G2=135,G3=118)	G2	-9.9658	TCGA-ZJ-AAXI-01
CESC(G1=18,G2=135,G3=118)	G2	-0.5332	TCGA-VS-A9UQ-01
CESC(G1=18,G2=135,G3=118)	G3	2.5137	TCGA-EX-A69L-01
CESC(G1=18,G2=135,G3=118)	G2	-0.4719	TCGA-VS-A8QC-01
CESC(G1=18,G2=135,G3=118)	G3	1.674	TCGA-EA-A5ZE-01
CESC(G1=18,G2=135,G3=118)	G3	-0.6873	TCGA-JX-A5QV-01
CESC(G1=18,G2=135,G3=118)	G2	-9.9658	TCGA-EK-A2GZ-01
CESC(G1=18,G2=135,G3=118)	G3	-2.0529	TCGA-EK-A2R9-01
CESC(G1=18,G2=135,G3=118)	G2	-0.2845	TCGA-IR-A3LL-01
CESC(G1=18,G2=135,G3=118)	G2	1.3623	TCGA-C5-A1M5-01
CESC(G1=18,G2=135,G3=118)	G2	1.8078	TCGA-C5-A7X8-01
CESC(G1=18,G2=135,G3=118)	G1	0.3115	TCGA-EA-A3HS-01
CESC(G1=18,G2=135,G3=118)	G3	-9.9658	TCGA-C5-A1M9-01
CESC(G1=18,G2=135,G3=118)	G3	1.0642	TCGA-DG-A2KJ-01
CESC(G1=18,G2=135,G3=118)	G2	-1.4305	TCGA-Q1-A5R3-01
CESC(G1=18,G2=135,G3=118)	G2	1.3051	TCGA-HG-A2PA-01
CESC(G1=18,G2=135,G3=118)	G2	0.6608	TCGA-EA-A50E-01
CESC(G1=18,G2=135,G3=118)	G3	-9.9658	TCGA-EA-A556-01
CESC(G1=18,G2=135,G3=118)	G3	0.3573	TCGA-VS-A9V3-01
CESC(G1=18,G2=135,G3=118)	G2	-2.9324	TCGA-JX-A3PZ-01
CESC(G1=18,G2=135,G3=118)	G3	1.3397	TCGA-C5-A1MP-01
CESC(G1=18,G2=135,G3=118)	G2	-2.4659	TCGA-MU-A5YI-01
CESC(G1=18,G2=135,G3=118)	G3	-0.4719	TCGA-FU-A5XV-01
CESC(G1=18,G2=135,G3=118)	G3	1.9968	TCGA-EX-A8YF-01
CESC(G1=18,G2=135,G3=118)	G3	-0.4131	TCGA-IR-A3LB-01
CESC(G1=18,G2=135,G3=118)	G2	-9.9658	TCGA-EK-A2PI-01
CESC(G1=18,G2=135,G3=118)	G3	-2.9324	TCGA-HM-A6W2-01
CESC(G1=18,G2=135,G3=118)	G3	-9.9658	TCGA-EK-A2IR-01
CESC(G1=18,G2=135,G3=118)	G2	-9.9658	TCGA-IR-A3LF-01
CESC(G1=18,G2=135,G3=118)	G3	-1.1172	TCGA-HM-A4S6-01
CESC(G1=18,G2=135,G3=118)	G2	1.1641	TCGA-VS-A8QF-01
CESC(G1=18,G2=135,G3=118)	G2	1.5758	TCGA-VS-AA62-01
CESC(G1=18,G2=135,G3=118)	G2	-1.5522	TCGA-C5-A7UE-01
CESC(G1=18,G2=135,G3=118)	G2	-1.1172	TCGA-DS-A5RQ-01
CESC(G1=18,G2=135,G3=118)	G3	1.0007	TCGA-BI-A20A-01
CESC(G1=18,G2=135,G3=118)	G2	2.0535	TCGA-EA-A3HU-01
CESC(G1=18,G2=135,G3=118)	G3	-1.5522	TCGA-EK-A2RM-01
CESC(G1=18,G2=135,G3=118)	G3	0.517	TCGA-DG-A2KK-01
CESC(G1=18,G2=135,G3=118)	G2	0.8726	TCGA-C5-A1MI-01
CESC(G1=18,G2=135,G3=118)	G2	-2.8262	TCGA-JW-A852-01
CESC(G1=18,G2=135,G3=118)	G3	-9.9658	TCGA-EK-A2RA-01
CESC(G1=18,G2=135,G3=118)	G3	-9.9658	TCGA-EK-A2RB-01
CESC(G1=18,G2=135,G3=118)	G2	-9.9658	TCGA-C5-A1MJ-01
CESC(G1=18,G2=135,G3=118)	G3	1.5563	TCGA-MY-A5BE-01
CESC(G1=18,G2=135,G3=118)	G2	-1.8314	TCGA-C5-A1BE-01
CESC(G1=18,G2=135,G3=118)	G2	1.884	TCGA-ZJ-AAXT-01
CESC(G1=18,G2=135,G3=118)	G3	-0.0277	TCGA-LP-A7HU-01
CESC(G1=18,G2=135,G3=118)	G3	1.5854	TCGA-2W-A8YY-01
CESC(G1=18,G2=135,G3=118)	G2	1.3623	TCGA-EA-A411-01
CESC(G1=18,G2=135,G3=118)	G2	-9.9658	TCGA-C5-A1MN-01
CESC(G1=18,G2=135,G3=118)	G2	-9.9658	TCGA-C5-A2M2-01
CESC(G1=18,G2=135,G3=118)	G3	0.3796	TCGA-EK-A2PK-01
CESC(G1=18,G2=135,G3=118)	G2	-2.6349	TCGA-EA-A410-01
CESC(G1=18,G2=135,G3=118)	G2	0.9191	TCGA-VS-A952-01
CESC(G1=18,G2=135,G3=118)	G3	-3.0469	TCGA-EK-A2IP-01
CESC(G1=18,G2=135,G3=118)	G3	-0.7108	TCGA-EK-A2PG-01
CESC(G1=18,G2=135,G3=118)	G1	2.9637	TCGA-FU-A3YQ-01
CESC(G1=18,G2=135,G3=118)	G2	-0.5543	TCGA-DS-A1OB-01
CESC(G1=18,G2=135,G3=118)	G3	2.0673	TCGA-VS-A959-01
CESC(G1=18,G2=135,G3=118)	G3	0.7579	TCGA-EK-A2R7-01
CESC(G1=18,G2=135,G3=118)	G3	-0.1031	TCGA-JW-A5VJ-01
CESC(G1=18,G2=135,G3=118)	G3	1.1316	TCGA-C5-A7UH-01
CESC(G1=18,G2=135,G3=118)	G3	-9.9658	TCGA-EK-A3GN-01
CESC(G1=18,G2=135,G3=118)	G3	-0.3752	TCGA-DS-A3LQ-01
CESC(G1=18,G2=135,G3=118)	G2	4.4135	TCGA-ZJ-AAXU-01
CESC(G1=18,G2=135,G3=118)	G2	-0.2671	TCGA-VS-A9UY-01
CESC(G1=18,G2=135,G3=118)	G2	-9.9658	TCGA-ZJ-AAXA-01
CESC(G1=18,G2=135,G3=118)	G1	-9.9658	TCGA-EK-A2RO-01
CESC(G1=18,G2=135,G3=118)	G3	-1.1488	TCGA-DS-A0VM-01
CESC(G1=18,G2=135,G3=118)	G3	-0.5125	TCGA-EX-A1H5-01
CESC(G1=18,G2=135,G3=118)	G2	-9.9658	TCGA-FU-A3EO-01
CESC(G1=18,G2=135,G3=118)	G3	-9.9658	TCGA-EK-A2RK-01
CESC(G1=18,G2=135,G3=118)	G2	0.0158	TCGA-C5-A1BL-01
CESC(G1=18,G2=135,G3=118)	G2	-9.9658	TCGA-Q1-A73S-01
CESC(G1=18,G2=135,G3=118)	G3	0.5568	TCGA-PN-A8MA-01
CESC(G1=18,G2=135,G3=118)	G3	2.2175	TCGA-DS-A7WF-01
CESC(G1=18,G2=135,G3=118)	G2	3.0774	TCGA-C5-A7X3-01
CESC(G1=18,G2=135,G3=118)	G3	1.0573	TCGA-HM-A3JK-01
CESC(G1=18,G2=135,G3=118)	G2	0.8246	TCGA-VS-A9V1-01
CESC(G1=18,G2=135,G3=118)	G3	-9.9658	TCGA-FU-A3HZ-01
CESC(G1=18,G2=135,G3=118)	G2	-1.5951	TCGA-EA-A78R-01
CESC(G1=18,G2=135,G3=118)	G3	-1.2481	TCGA-JW-A5VG-01
CESC(G1=18,G2=135,G3=118)	G3	-9.9658	TCGA-C5-A8YT-01
CESC(G1=18,G2=135,G3=118)	G2	-9.9658	TCGA-ZX-AA5X-01
CESC(G1=18,G2=135,G3=118)	G2	1.7446	TCGA-VS-A958-01
CESC(G1=18,G2=135,G3=118)	G3	0.24	TCGA-VS-A8EL-01
CESC(G1=18,G2=135,G3=118)	G2	1.1447	TCGA-C5-A2LZ-01
CESC(G1=18,G2=135,G3=118)	G3	2.7972	TCGA-VS-A950-01
CESC(G1=18,G2=135,G3=118)	G3	-2.8262	TCGA-IR-A3LK-01
CESC(G1=18,G2=135,G3=118)	G2	0.8327	TCGA-DS-A1OC-01
CESC(G1=18,G2=135,G3=118)	G3	0.1903	TCGA-C5-A3HE-01
CESC(G1=18,G2=135,G3=118)	G3	0.0158	TCGA-MA-AA3W-01
CESC(G1=18,G2=135,G3=118)	G3	1.0503	TCGA-VS-A9UL-01
CESC(G1=18,G2=135,G3=118)	G2	-2.0529	TCGA-VS-A9UO-01
CESC(G1=18,G2=135,G3=118)	G2	-9.9658	TCGA-C5-A7CL-01
CESC(G1=18,G2=135,G3=118)	G2	-3.1714	TCGA-FU-A3NI-01
CESC(G1=18,G2=135,G3=118)	G3	-9.9658	TCGA-EA-A439-01
CESC(G1=18,G2=135,G3=118)	G3	-9.9658	TCGA-VS-A9V0-01
CESC(G1=18,G2=135,G3=118)	G3	-0.0725	TCGA-EK-A3GK-01
CESC(G1=18,G2=135,G3=118)	G2	1.1641	TCGA-C5-A7CG-01
CESC(G1=18,G2=135,G3=118)	G2	1.2271	TCGA-C5-A1BI-01
CESC(G1=18,G2=135,G3=118)	G3	1.2394	TCGA-HM-A3JJ-01
CESC(G1=18,G2=135,G3=118)	G3	3.5047	TCGA-C5-A7UI-01
CESC(G1=18,G2=135,G3=118)	G2	0.9419	TCGA-ZJ-AAXD-01
CESC(G1=18,G2=135,G3=118)	G3	-9.9658	TCGA-EK-A2R8-01
CESC(G1=18,G2=135,G3=118)	G3	0.058	TCGA-VS-A9UP-01
CESC(G1=18,G2=135,G3=118)	G1	-1.4305	TCGA-C5-A1BF-01
CESC(G1=18,G2=135,G3=118)	G3	1.5806	TCGA-EX-A69M-01
CESC(G1=18,G2=135,G3=118)	G2	-9.9658	TCGA-EA-A5ZD-01
CESC(G1=18,G2=135,G3=118)	G2	0.2998	TCGA-JX-A3Q0-01
CESC(G1=18,G2=135,G3=118)	G3	1.4547	TCGA-BI-A0VS-01
CESC(G1=18,G2=135,G3=118)	G3	-0.2328	TCGA-VS-A8EJ-01
CESC(G1=18,G2=135,G3=118)	G3	-2.7274	TCGA-DR-A0ZL-01
CESC(G1=18,G2=135,G3=118)	G2	-9.9658	TCGA-MA-AA41-01
CESC(G1=18,G2=135,G3=118)	G2	-3.1714	TCGA-EA-A3HQ-01
CESC(G1=18,G2=135,G3=118)	G3	-0.9686	TCGA-LP-A5U2-01
CESC(G1=18,G2=135,G3=118)	G2	0.9343	TCGA-EA-A43B-01
CESC(G1=18,G2=135,G3=118)	G2	-9.9658	TCGA-C5-A3HD-01
CESC(G1=18,G2=135,G3=118)	G2	-9.9658	TCGA-IR-A3LI-01
CESC(G1=18,G2=135,G3=118)	G2	-9.9658	TCGA-EA-A4BA-01
CESC(G1=18,G2=135,G3=118)	G2	-0.5332	TCGA-C5-A3HL-01
CESC(G1=18,G2=135,G3=118)	G3	-9.9658	TCGA-EA-A3Y4-01
CESC(G1=18,G2=135,G3=118)	G2	-0.0877	TCGA-UC-A7PF-01
CESC(G1=18,G2=135,G3=118)	G3	-0.8339	TCGA-VS-A9UB-01
CESC(G1=18,G2=135,G3=118)	G1	-0.4325	TCGA-UC-A7PI-01
CESC(G1=18,G2=135,G3=118)	G1	-2.7274	TCGA-DG-A2KL-01
CESC(G1=18,G2=135,G3=118)	G2	-9.9658	TCGA-JW-AAVH-01
CESC(G1=18,G2=135,G3=118)	G1	-9.9658	TCGA-MY-A5BF-01
CESC(G1=18,G2=135,G3=118)	G2	-0.4131	TCGA-Q1-A5R1-01
CESC(G1=18,G2=135,G3=118)	G2	-9.9658	TCGA-FU-A57G-01
CESC(G1=18,G2=135,G3=118)	G2	-1.3921	TCGA-C5-A1BQ-01
CESC(G1=18,G2=135,G3=118)	G2	-0.394	TCGA-C5-A2M1-01
CESC(G1=18,G2=135,G3=118)	G3	1.2934	TCGA-R2-A69V-01
CESC(G1=18,G2=135,G3=118)	G2	-1.8314	TCGA-EA-A5ZF-01
CESC(G1=18,G2=135,G3=118)	G3	0.7493	TCGA-FU-A23L-01
CESC(G1=18,G2=135,G3=118)	G3	2.3953	TCGA-DS-A1OA-01
CESC(G1=18,G2=135,G3=118)	G3	2.2452	TCGA-EK-A2H1-01
CESC(G1=18,G2=135,G3=118)	G3	-0.8084	TCGA-LP-A4AU-01
CESC(G1=18,G2=135,G3=118)	G3	0.4016	TCGA-VS-A9U7-01
CESC(G1=18,G2=135,G3=118)	G1	-9.9658	TCGA-C5-A2LS-01
CESC(G1=18,G2=135,G3=118)	G3	0.7321	TCGA-MA-AA3Y-01
CESC(G1=18,G2=135,G3=118)	G2	4.1409	TCGA-DG-A2KM-01
CESC(G1=18,G2=135,G3=118)	G2	1.0433	TCGA-C5-A3HF-01
CESC(G1=18,G2=135,G3=118)	G3	0.3346	TCGA-C5-A2LT-01
CESC(G1=18,G2=135,G3=118)	G2	1.8119	TCGA-C5-A1BK-01
CESC(G1=18,G2=135,G3=118)	G2	-1.685	TCGA-UC-A7PD-01
CESC(G1=18,G2=135,G3=118)	G1	-9.9658	TCGA-MY-A5BD-01
CESC(G1=18,G2=135,G3=118)	G2	3.29	TCGA-VS-A9UZ-01
CESC(G1=18,G2=135,G3=118)	G3	0.6145	TCGA-DS-A1OD-01
CESC(G1=18,G2=135,G3=118)	G3	0.099	TCGA-EK-A2RC-01
CESC(G1=18,G2=135,G3=118)	G3	-9.9658	TCGA-JX-A3Q8-01
CESC(G1=18,G2=135,G3=118)	G1	-9.9658	TCGA-JW-A5VL-01
CESC(G1=18,G2=135,G3=118)	G2	-0.9406	TCGA-DS-A7WI-01
CESC(G1=18,G2=135,G3=118)	G2	-0.0725	TCGA-EA-A44S-01
CESC(G1=18,G2=135,G3=118)	G3	-9.9658	TCGA-VS-A957-01
CESC(G1=18,G2=135,G3=118)	G2	-9.9658	TCGA-JW-A5VH-01
CESC(G1=18,G2=135,G3=118)	G2	-9.9658	TCGA-EA-A3HR-01
CESC(G1=18,G2=135,G3=118)	G2	0.1903	TCGA-EA-A3QE-01
CESC(G1=18,G2=135,G3=118)	G3	-9.9658	TCGA-WL-A834-01
CESC(G1=18,G2=135,G3=118)	G2	0.4125	TCGA-C5-A901-01
CESC(G1=18,G2=135,G3=118)	G2	-9.9658	TCGA-FU-A3HY-01
CESC(G1=18,G2=135,G3=118)	G3	-1.1811	TCGA-C5-A1M6-01
CESC(G1=18,G2=135,G3=118)	G2	-1.5522	TCGA-VS-A9V4-01
CESC(G1=18,G2=135,G3=118)	G2	-2.5479	TCGA-VS-A8Q8-01
CESC(G1=18,G2=135,G3=118)	G2	-3.3076	TCGA-DS-A0VN-01
CESC(G1=18,G2=135,G3=118)	G2	-9.9658	TCGA-MU-A8JM-01
CESC(G1=18,G2=135,G3=118)	G2	0.3115	TCGA-C5-A2LY-01
CESC(G1=18,G2=135,G3=118)	G3	-0.5543	TCGA-FU-A23K-01
CESC(G1=18,G2=135,G3=118)	G3	3.0145	TCGA-EA-A6QX-01
CESC(G1=18,G2=135,G3=118)	G2	-2.6349	TCGA-C5-A7CH-01
CESC(G1=18,G2=135,G3=118)	G2	-9.9658	TCGA-EK-A2RN-01
CESC(G1=18,G2=135,G3=118)	G3	-3.1714	TCGA-EK-A2RJ-01
CESC(G1=18,G2=135,G3=118)	G2	-0.1031	TCGA-C5-A1BM-01
CESC(G1=18,G2=135,G3=118)	G2	-9.9658	TCGA-DS-A7WH-01
CESC(G1=18,G2=135,G3=118)	G3	-0.9406	TCGA-ZJ-AAX4-01
CESC(G1=18,G2=135,G3=118)	G2	1.736	TCGA-C5-A7CK-01
CESC(G1=18,G2=135,G3=118)	G2	0.6969	TCGA-VS-A8EK-01
CESC(G1=18,G2=135,G3=118)	G2	-1.5522	TCGA-EA-A1QS-01
CESC(G1=18,G2=135,G3=118)	G2	0.2277	TCGA-FU-A3WB-01
CESC(G1=18,G2=135,G3=118)	G2	-0.9971	TCGA-FU-A3TQ-01
CESC(G1=18,G2=135,G3=118)	G3	2.1798	TCGA-C5-A8XI-01
CESC(G1=18,G2=135,G3=118)	G3	-2.3884	TCGA-C5-A1BN-01
CESC(G1=18,G2=135,G3=118)	G3	-0.9132	TCGA-IR-A3LA-01
CESC(G1=18,G2=135,G3=118)	G2	-9.9658	TCGA-VS-A94X-01
CESC(G1=18,G2=135,G3=118)	G3	1.8363	TCGA-MA-AA42-01
CESC(G1=18,G2=135,G3=118)	G2	-2.7274	TCGA-C5-A8YQ-01
CESC(G1=18,G2=135,G3=118)	G3	-9.9658	TCGA-C5-A7X5-01
CESC(G1=18,G2=135,G3=118)	G3	1.642	TCGA-VS-A9U5-01
CESC(G1=18,G2=135,G3=118)	G2	2.4597	TCGA-C5-A1M7-01
CESC(G1=18,G2=135,G3=118)	G2	-1.0262	TCGA-C5-A905-01
CESC(G1=18,G2=135,G3=118)	G3	-2.5479	TCGA-Q1-A5R2-01
CESC(G1=18,G2=135,G3=118)	G3	-9.9658	TCGA-EK-A3GJ-01
CESC(G1=18,G2=135,G3=118)	G2	0.7579	TCGA-MU-A51Y-01
CESC(G1=18,G2=135,G3=118)	G3	1.1117	TCGA-LP-A4AX-01
CESC(G1=18,G2=135,G3=118)	G2	-0.1031	TCGA-VS-A94Z-01
CESC(G1=18,G2=135,G3=118)	G3	-9.9658	TCGA-ZJ-AAXB-01
CESC(G1=18,G2=135,G3=118)	G2	3.2737	TCGA-C5-A1MQ-01
CESC(G1=18,G2=135,G3=118)	G1	1.2934	TCGA-EX-A1H6-01
CESC(G1=18,G2=135,G3=118)	G3	-0.9971	TCGA-ZJ-AAXF-01
CESC(G1=18,G2=135,G3=118)	G2	1.8801	TCGA-VS-A9UM-01
CESC(G1=18,G2=135,G3=118)	G2	-9.9658	TCGA-VS-A8EH-01
CESC(G1=18,G2=135,G3=118)	G3	2.6019	TCGA-BI-A0VR-01
CESC(G1=18,G2=135,G3=118)	G2	-9.9658	TCGA-EA-A5FO-01
CESC(G1=18,G2=135,G3=118)	G2	0.5069	TCGA-DR-A0ZM-01
CESC(G1=18,G2=135,G3=118)	G3	0.4125	TCGA-MA-AA43-01
CESC(G1=18,G2=135,G3=118)	G3	-2.5479	TCGA-C5-A7UC-01
CESC(G1=18,G2=135,G3=118)	G2	-0.2498	TCGA-C5-A7XC-01
CESC(G1=18,G2=135,G3=118)	G2	-9.9658	TCGA-VS-A8QH-01
CESC(G1=18,G2=135,G3=118)	G3	-9.9658	TCGA-LP-A5U3-01
CESC(G1=18,G2=135,G3=118)	G3	-2.114	TCGA-DS-A1O9-01
CESC(G1=18,G2=135,G3=118)	G1	-9.9658	TCGA-EA-A3HT-01
CESC(G1=18,G2=135,G3=118)	G3	-3.0469	TCGA-IR-A3LC-01
CESC(G1=18,G2=135,G3=118)	G2	-9.9658	TCGA-FU-A770-01
CESC(G1=18,G2=135,G3=118)	G2	-2.6349	TCGA-VS-A8EC-01
CESC(G1=18,G2=135,G3=118)	G3	-2.2447	TCGA-4J-AA1J-01
CESC(G1=18,G2=135,G3=118)	G2	-0.3201	TCGA-LP-A4AV-01
CESC(G1=18,G2=135,G3=118)	G2	-9.9658	TCGA-EK-A2RL-01
CESC(G1=18,G2=135,G3=118)	G2	-9.9658	TCGA-EK-A3GM-01
CESC(G1=18,G2=135,G3=118)	G2	-2.4659	TCGA-VS-A9UC-01
CESC(G1=18,G2=135,G3=118)	G2	-9.9658	TCGA-FU-A2QG-01
CESC(G1=18,G2=135,G3=118)	G3	-9.9658	TCGA-EK-A2PM-01
CESC(G1=18,G2=135,G3=118)	G3	-1.5522	TCGA-DS-A0VK-01
CESC(G1=18,G2=135,G3=118)	G2	1.0433	TCGA-VS-A94W-01
CESC(G1=18,G2=135,G3=118)	G3	-9.9658	TCGA-C5-A1MK-01
CESC(G1=18,G2=135,G3=118)	G3	2.7615	TCGA-C5-A1MH-01
CESC(G1=18,G2=135,G3=118)	G3	-9.9658	TCGA-C5-A0TN-01
CESC(G1=18,G2=135,G3=118)	G3	-1.8314	TCGA-FU-A3TX-01
CESC(G1=18,G2=135,G3=118)	G2	-1.4305	TCGA-Q1-A6DV-01
CESC(G1=18,G2=135,G3=118)	G3	-9.9658	TCGA-C5-A1ML-01
CESC(G1=18,G2=135,G3=118)	G2	-0.3752	TCGA-VS-A954-01
CESC(G1=18,G2=135,G3=118)	G2	-0.5756	TCGA-XS-A8TJ-01
CESC(G1=18,G2=135,G3=118)	G1	1.5514	TCGA-LP-A4AW-01
CESC(G1=18,G2=135,G3=118)	G3	-9.9658	TCGA-JW-A5VK-01
CESC(G1=18,G2=135,G3=118)	G3	-9.9658	TCGA-EK-A2H0-01
CESC(G1=18,G2=135,G3=118)	G1	-9.9658	TCGA-EX-A449-01
CESC(G1=18,G2=135,G3=118)	G3	-9.9658	TCGA-C5-A902-01
CESC(G1=18,G2=135,G3=118)	G2	-2.6349	TCGA-MA-AA3X-01
CESC(G1=18,G2=135,G3=118)	G2	-2.9324	TCGA-C5-A7CO-01
CESC(G1=18,G2=135,G3=118)	G3	-3.3076	TCGA-C5-A2LV-01
CESC(G1=18,G2=135,G3=118)	G3	3.4596	TCGA-VS-A9UT-01
CESC(G1=18,G2=135,G3=118)	G2	1.1577	TCGA-ZJ-AAX8-01
CESC(G1=18,G2=135,G3=118)	G2	-1.3548	TCGA-C5-A1BJ-01

## Sheet: Supplementary Table 17
Supplementary Table 17 IGLC7 mRNA expression in different clinical grades of CESC
	Grade		Expression	Sample Name
CESC (G1=18, G2=135, G3=118)	G2	-2.9324		TCGA-EK-A2RE-01
CESC (G1=18, G2=135, G3=118)	G3	-3.6259		TCGA-IR-A3L7-01
CESC (G1=18, G2=135, G3=118)	G2	7.1302		TCGA-C5-A1MF-01
CESC (G1=18, G2=135, G3=118)	G3	2.8321		TCGA-EX-A3L1-01
CESC (G1=18, G2=135, G3=118)	G3	-9.9658		TCGA-JW-A5VI-01
CESC (G1=18, G2=135, G3=118)	G2	-9.9658		TCGA-EA-A1QT-01
CESC (G1=18, G2=135, G3=118)	G1	4.7971		TCGA-UC-A7PG-01
CESC (G1=18, G2=135, G3=118)	G2	0.8327		TCGA-EA-A97N-01
CESC (G1=18, G2=135, G3=118)	G3	6.2114		TCGA-EA-A3QD-01
CESC (G1=18, G2=135, G3=118)	G1	4.4277		TCGA-C5-A1ME-01
CESC (G1=18, G2=135, G3=118)	G3	-9.9658		TCGA-C5-A8YR-01
CESC (G1=18, G2=135, G3=118)	G3	2.5561		TCGA-FU-A40J-01
CESC (G1=18, G2=135, G3=118)	G2	0.9419		TCGA-VS-A9V5-01
CESC (G1=18, G2=135, G3=118)	G3	1.5563		TCGA-MY-A913-01
CESC (G1=18, G2=135, G3=118)	G2	-1.5522		TCGA-VS-A8Q9-01
CESC (G1=18, G2=135, G3=118)	G2	0.24		TCGA-DS-A0VL-01
CESC (G1=18, G2=135, G3=118)	G1	3.417		TCGA-VS-A9UU-01
CESC (G1=18, G2=135, G3=118)	G2	2.59		TCGA-C5-A2LX-01
CESC (G1=18, G2=135, G3=118)	G2	0.7664		TCGA-C5-A1M8-01
CESC (G1=18, G2=135, G3=118)	G2	5.6488		TCGA-C5-A7CJ-01
CESC (G1=18, G2=135, G3=118)	G3	1.6604		TCGA-GH-A9DA-01
CESC (G1=18, G2=135, G3=118)	G2	-1.9379		TCGA-EA-A5O9-01
CESC (G1=18, G2=135, G3=118)	G1	4.4751		TCGA-Q1-A73P-01
CESC (G1=18, G2=135, G3=118)	G3	1.9786		TCGA-C5-A8XK-01
CESC (G1=18, G2=135, G3=118)	G2	-9.9658		TCGA-C5-A907-01
CESC (G1=18, G2=135, G3=118)	G2	-2.7274		TCGA-VS-A9UD-01
CESC (G1=18, G2=135, G3=118)	G2	2.9802		TCGA-C5-A7CM-01
CESC (G1=18, G2=135, G3=118)	G2	1.6558		TCGA-VS-A9V2-01
CESC (G1=18, G2=135, G3=118)	G2	3.741		TCGA-C5-A8ZZ-01
CESC (G1=18, G2=135, G3=118)	G2	2.9128		TCGA-ZJ-AAXI-01
CESC (G1=18, G2=135, G3=118)	G2	2.694		TCGA-VS-A9UQ-01
CESC (G1=18, G2=135, G3=118)	G3	5.3263		TCGA-EX-A69L-01
CESC (G1=18, G2=135, G3=118)	G2	4.8968		TCGA-VS-A8QC-01
CESC (G1=18, G2=135, G3=118)	G3	3.5657		TCGA-EA-A5ZE-01
CESC (G1=18, G2=135, G3=118)	G3	3.4075		TCGA-JX-A5QV-01
CESC (G1=18, G2=135, G3=118)	G2	0.0854		TCGA-EK-A2GZ-01
CESC (G1=18, G2=135, G3=118)	G3	0.9419		TCGA-EK-A2R9-01
CESC (G1=18, G2=135, G3=118)	G2	3.8847		TCGA-IR-A3LL-01
CESC (G1=18, G2=135, G3=118)	G2	7.3672		TCGA-C5-A1M5-01
CESC (G1=18, G2=135, G3=118)	G2	4.9887		TCGA-C5-A7X8-01
CESC (G1=18, G2=135, G3=118)	G1	5.0466		TCGA-EA-A3HS-01
CESC (G1=18, G2=135, G3=118)	G3	-4.2934		TCGA-C5-A1M9-01
CESC (G1=18, G2=135, G3=118)	G3	4.837		TCGA-DG-A2KJ-01
CESC (G1=18, G2=135, G3=118)	G2	3.603		TCGA-Q1-A5R3-01
CESC (G1=18, G2=135, G3=118)	G2	5.2664		TCGA-HG-A2PA-01
CESC (G1=18, G2=135, G3=118)	G2	1.9749		TCGA-EA-A50E-01
CESC (G1=18, G2=135, G3=118)	G3	-3.0469		TCGA-EA-A556-01
CESC (G1=18, G2=135, G3=118)	G3	-0.2671		TCGA-VS-A9V3-01
CESC (G1=18, G2=135, G3=118)	G2	1.0983		TCGA-JX-A3PZ-01
CESC (G1=18, G2=135, G3=118)	G3	0.605		TCGA-C5-A1MP-01
CESC (G1=18, G2=135, G3=118)	G2	-0.8863		TCGA-MU-A5YI-01
CESC (G1=18, G2=135, G3=118)	G3	3.6759		TCGA-FU-A5XV-01
CESC (G1=18, G2=135, G3=118)	G3	5.24		TCGA-EX-A8YF-01
CESC (G1=18, G2=135, G3=118)	G3	1.1641		TCGA-IR-A3LB-01
CESC (G1=18, G2=135, G3=118)	G2	-0.6416		TCGA-EK-A2PI-01
CESC (G1=18, G2=135, G3=118)	G3	-2.7274		TCGA-HM-A6W2-01
CESC (G1=18, G2=135, G3=118)	G3	-1.0862		TCGA-EK-A2IR-01
CESC (G1=18, G2=135, G3=118)	G2	0.099		TCGA-IR-A3LF-01
CESC (G1=18, G2=135, G3=118)	G3	2.5213		TCGA-HM-A4S6-01
CESC (G1=18, G2=135, G3=118)	G2	3.417		TCGA-VS-A8QF-01
CESC (G1=18, G2=135, G3=118)	G2	6.0061		TCGA-VS-AA62-01
CESC (G1=18, G2=135, G3=118)	G2	2.7029		TCGA-C5-A7UE-01
CESC (G1=18, G2=135, G3=118)	G2	1.1641		TCGA-DS-A5RQ-01
CESC (G1=18, G2=135, G3=118)	G3	3.1987		TCGA-BI-A20A-01
CESC (G1=18, G2=135, G3=118)	G2	3.6312		TCGA-EA-A3HU-01
CESC (G1=18, G2=135, G3=118)	G3	3.4451		TCGA-EK-A2RM-01
CESC (G1=18, G2=135, G3=118)	G3	4.8375		TCGA-DG-A2KK-01
CESC (G1=18, G2=135, G3=118)	G2	3.9051		TCGA-C5-A1MI-01
CESC (G1=18, G2=135, G3=118)	G2	-1.685		TCGA-JW-A852-01
CESC (G1=18, G2=135, G3=118)	G3	0.9115		TCGA-EK-A2RA-01
CESC (G1=18, G2=135, G3=118)	G3	-1.2481		TCGA-EK-A2RB-01
CESC (G1=18, G2=135, G3=118)	G2	1.3567		TCGA-C5-A1MJ-01
CESC (G1=18, G2=135, G3=118)	G3	1.3956		TCGA-MY-A5BE-01
CESC (G1=18, G2=135, G3=118)	G2	2.3135		TCGA-C5-A1BE-01
CESC (G1=18, G2=135, G3=118)	G2	9.106		TCGA-ZJ-AAXT-01
CESC (G1=18, G2=135, G3=118)	G3	3.0876		TCGA-LP-A7HU-01
CESC (G1=18, G2=135, G3=118)	G3	3.6555		TCGA-2W-A8YY-01
CESC (G1=18, G2=135, G3=118)	G2	4.4108		TCGA-EA-A411-01
CESC (G1=18, G2=135, G3=118)	G2	-3.3076		TCGA-C5-A1MN-01
CESC (G1=18, G2=135, G3=118)	G2	3.7345		TCGA-C5-A2M2-01
CESC (G1=18, G2=135, G3=118)	G3	1.8404		TCGA-EK-A2PK-01
CESC (G1=18, G2=135, G3=118)	G2	0.8568		TCGA-EA-A410-01
CESC (G1=18, G2=135, G3=118)	G2	6.2478		TCGA-VS-A952-01
CESC (G1=18, G2=135, G3=118)	G3	-1.0559		TCGA-EK-A2IP-01
CESC (G1=18, G2=135, G3=118)	G3	2.0325		TCGA-EK-A2PG-01
CESC (G1=18, G2=135, G3=118)	G1	6.8453		TCGA-FU-A3YQ-01
CESC (G1=18, G2=135, G3=118)	G2	3.831		TCGA-DS-A1OB-01
CESC (G1=18, G2=135, G3=118)	G3	2.4518		TCGA-VS-A959-01
CESC (G1=18, G2=135, G3=118)	G3	3.453		TCGA-EK-A2R7-01
CESC (G1=18, G2=135, G3=118)	G3	0.2642		TCGA-JW-A5VJ-01
CESC (G1=18, G2=135, G3=118)	G3	3.6612		TCGA-C5-A7UH-01
CESC (G1=18, G2=135, G3=118)	G3	-9.9658		TCGA-EK-A3GN-01
CESC (G1=18, G2=135, G3=118)	G3	-2.9324		TCGA-DS-A3LQ-01
CESC (G1=18, G2=135, G3=118)	G2	7.1097		TCGA-ZJ-AAXU-01
CESC (G1=18, G2=135, G3=118)	G2	2.0569		TCGA-VS-A9UY-01
CESC (G1=18, G2=135, G3=118)	G2	-2.8262		TCGA-ZJ-AAXA-01
CESC (G1=18, G2=135, G3=118)	G1	-2.5479		TCGA-EK-A2RO-01
CESC (G1=18, G2=135, G3=118)	G3	0.2029		TCGA-DS-A0VM-01
CESC (G1=18, G2=135, G3=118)	G3	6.8669		TCGA-EX-A1H5-01
CESC (G1=18, G2=135, G3=118)	G2	-1.2142		TCGA-FU-A3EO-01
CESC (G1=18, G2=135, G3=118)	G3	-4.035		TCGA-EK-A2RK-01
CESC (G1=18, G2=135, G3=118)	G2	4.1466		TCGA-C5-A1BL-01
CESC (G1=18, G2=135, G3=118)	G2	-0.5125		TCGA-Q1-A73S-01
CESC (G1=18, G2=135, G3=118)	G3	4.2181		TCGA-PN-A8MA-01
CESC (G1=18, G2=135, G3=118)	G3	2.7657		TCGA-DS-A7WF-01
CESC (G1=18, G2=135, G3=118)	G2	7.6259		TCGA-C5-A7X3-01
CESC (G1=18, G2=135, G3=118)	G3	6.5089		TCGA-HM-A3JK-01
CESC (G1=18, G2=135, G3=118)	G2	7.894		TCGA-VS-A9V1-01
CESC (G1=18, G2=135, G3=118)	G3	-0.5125		TCGA-FU-A3HZ-01
CESC (G1=18, G2=135, G3=118)	G2	0.8568		TCGA-EA-A78R-01
CESC (G1=18, G2=135, G3=118)	G3	0.0718		TCGA-JW-A5VG-01
CESC (G1=18, G2=135, G3=118)	G3	-9.9658		TCGA-C5-A8YT-01
CESC (G1=18, G2=135, G3=118)	G2	0.9343		TCGA-ZX-AA5X-01
CESC (G1=18, G2=135, G3=118)	G2	3.865		TCGA-VS-A958-01
CESC (G1=18, G2=135, G3=118)	G3	3.186		TCGA-VS-A8EL-01
CESC (G1=18, G2=135, G3=118)	G2	3.9663		TCGA-C5-A2LZ-01
CESC (G1=18, G2=135, G3=118)	G3	-3.1714		TCGA-VS-A950-01
CESC (G1=18, G2=135, G3=118)	G3	1.0293		TCGA-IR-A3LK-01
CESC (G1=18, G2=135, G3=118)	G2	4.5946		TCGA-DS-A1OC-01
CESC (G1=18, G2=135, G3=118)	G3	7.4376		TCGA-C5-A3HE-01
CESC (G1=18, G2=135, G3=118)	G3	4.9607		TCGA-MA-AA3W-01
CESC (G1=18, G2=135, G3=118)	G3	-0.8339		TCGA-VS-A9UL-01
CESC (G1=18, G2=135, G3=118)	G2	0.1388		TCGA-VS-A9UO-01
CESC (G1=18, G2=135, G3=118)	G2	-1.3183		TCGA-C5-A7CL-01
CESC (G1=18, G2=135, G3=118)	G2	-9.9658		TCGA-FU-A3NI-01
CESC (G1=18, G2=135, G3=118)	G3	4.6358		TCGA-EA-A439-01
CESC (G1=18, G2=135, G3=118)	G3	-2.0529		TCGA-VS-A9V0-01
CESC (G1=18, G2=135, G3=118)	G3	3.0688		TCGA-EK-A3GK-01
CESC (G1=18, G2=135, G3=118)	G2	4.096		TCGA-C5-A7CG-01
CESC (G1=18, G2=135, G3=118)	G2	1.787		TCGA-C5-A1BI-01
CESC (G1=18, G2=135, G3=118)	G3	3.8095		TCGA-HM-A3JJ-01
CESC (G1=18, G2=135, G3=118)	G3	9.3722		TCGA-C5-A7UI-01
CESC (G1=18, G2=135, G3=118)	G2	0.4967		TCGA-ZJ-AAXD-01
CESC (G1=18, G2=135, G3=118)	G3	-2.5479		TCGA-EK-A2R8-01
CESC (G1=18, G2=135, G3=118)	G3	-0.8599		TCGA-VS-A9UP-01
CESC (G1=18, G2=135, G3=118)	G1	-0.6416		TCGA-C5-A1BF-01
CESC (G1=18, G2=135, G3=118)	G3	3.9051		TCGA-EX-A69M-01
CESC (G1=18, G2=135, G3=118)	G2	-0.4921		TCGA-EA-A5ZD-01
CESC (G1=18, G2=135, G3=118)	G2	2.9857		TCGA-JX-A3Q0-01
CESC (G1=18, G2=135, G3=118)	G3	5.8944		TCGA-BI-A0VS-01
CESC (G1=18, G2=135, G3=118)	G3	-0.3752		TCGA-VS-A8EJ-01
CESC (G1=18, G2=135, G3=118)	G3	0.7748		TCGA-DR-A0ZL-01
CESC (G1=18, G2=135, G3=118)	G2	4.439		TCGA-MA-AA41-01
CESC (G1=18, G2=135, G3=118)	G2	3.7867		TCGA-EA-A3HQ-01
CESC (G1=18, G2=135, G3=118)	G3	1.7828		TCGA-LP-A5U2-01
CESC (G1=18, G2=135, G3=118)	G2	5.4165		TCGA-EA-A43B-01
CESC (G1=18, G2=135, G3=118)	G2	-3.6259		TCGA-C5-A3HD-01
CESC (G1=18, G2=135, G3=118)	G2	-9.9658		TCGA-IR-A3LI-01
CESC (G1=18, G2=135, G3=118)	G2	-3.458		TCGA-EA-A4BA-01
CESC (G1=18, G2=135, G3=118)	G2	3.4291		TCGA-C5-A3HL-01
CESC (G1=18, G2=135, G3=118)	G3	-4.6082		TCGA-EA-A3Y4-01
CESC (G1=18, G2=135, G3=118)	G2	3.3379		TCGA-UC-A7PF-01
CESC (G1=18, G2=135, G3=118)	G3	4.1812		TCGA-VS-A9UB-01
CESC (G1=18, G2=135, G3=118)	G1	-1.0262		TCGA-UC-A7PI-01
CESC (G1=18, G2=135, G3=118)	G1	1.8201		TCGA-DG-A2KL-01
CESC (G1=18, G2=135, G3=118)	G2	1.0151		TCGA-JW-AAVH-01
CESC (G1=18, G2=135, G3=118)	G1	-1.5951		TCGA-MY-A5BF-01
CESC (G1=18, G2=135, G3=118)	G2	7.4379		TCGA-Q1-A5R1-01
CESC (G1=18, G2=135, G3=118)	G2	-9.9658		TCGA-FU-A57G-01
CESC (G1=18, G2=135, G3=118)	G2	0.8488		TCGA-C5-A1BQ-01
CESC (G1=18, G2=135, G3=118)	G2	0.537		TCGA-C5-A2M1-01
CESC (G1=18, G2=135, G3=118)	G3	2.6278		TCGA-R2-A69V-01
CESC (G1=18, G2=135, G3=118)	G2	0.7146		TCGA-EA-A5ZF-01
CESC (G1=18, G2=135, G3=118)	G3	4.2654		TCGA-FU-A23L-01
CESC (G1=18, G2=135, G3=118)	G3	5.0126		TCGA-DS-A1OA-01
CESC (G1=18, G2=135, G3=118)	G3	4.2795		TCGA-EK-A2H1-01
CESC (G1=18, G2=135, G3=118)	G3	1.6093		TCGA-LP-A4AU-01
CESC (G1=18, G2=135, G3=118)	G3	4.835		TCGA-VS-A9U7-01
CESC (G1=18, G2=135, G3=118)	G1	0.6239		TCGA-C5-A2LS-01
CESC (G1=18, G2=135, G3=118)	G3	-1.3921		TCGA-MA-AA3Y-01
CESC (G1=18, G2=135, G3=118)	G2	8.7047		TCGA-DG-A2KM-01
CESC (G1=18, G2=135, G3=118)	G2	1.7316		TCGA-C5-A3HF-01
CESC (G1=18, G2=135, G3=118)	G3	2.5876		TCGA-C5-A2LT-01
CESC (G1=18, G2=135, G3=118)	G2	0.9268		TCGA-C5-A1BK-01
CESC (G1=18, G2=135, G3=118)	G2	6.0372		TCGA-UC-A7PD-01
CESC (G1=18, G2=135, G3=118)	G1	-1.1488		TCGA-MY-A5BD-01
CESC (G1=18, G2=135, G3=118)	G2	5.6996		TCGA-VS-A9UZ-01
CESC (G1=18, G2=135, G3=118)	G3	6.5226		TCGA-DS-A1OD-01
CESC (G1=18, G2=135, G3=118)	G3	3.716		TCGA-EK-A2RC-01
CESC (G1=18, G2=135, G3=118)	G3	-0.8599		TCGA-JX-A3Q8-01
CESC (G1=18, G2=135, G3=118)	G1	-1.3183		TCGA-JW-A5VL-01
CESC (G1=18, G2=135, G3=118)	G2	-0.4921		TCGA-DS-A7WI-01
CESC (G1=18, G2=135, G3=118)	G2	1.3791		TCGA-EA-A44S-01
CESC (G1=18, G2=135, G3=118)	G3	-0.4131		TCGA-VS-A957-01
CESC (G1=18, G2=135, G3=118)	G2	-9.9658		TCGA-JW-A5VH-01
CESC (G1=18, G2=135, G3=118)	G2	1.0847		TCGA-EA-A3HR-01
CESC (G1=18, G2=135, G3=118)	G2	6.7677		TCGA-EA-A3QE-01
CESC (G1=18, G2=135, G3=118)	G3	-9.9658		TCGA-WL-A834-01
CESC (G1=18, G2=135, G3=118)	G2	5.9074		TCGA-C5-A901-01
CESC (G1=18, G2=135, G3=118)	G2	-9.9658		TCGA-FU-A3HY-01
CESC (G1=18, G2=135, G3=118)	G3	2.4675		TCGA-C5-A1M6-01
CESC (G1=18, G2=135, G3=118)	G2	0.0854		TCGA-VS-A9V4-01
CESC (G1=18, G2=135, G3=118)	G2	2.5683		TCGA-VS-A8Q8-01
CESC (G1=18, G2=135, G3=118)	G2	0.3907		TCGA-DS-A0VN-01
CESC (G1=18, G2=135, G3=118)	G2	1.9601		TCGA-MU-A8JM-01
CESC (G1=18, G2=135, G3=118)	G2	5.1318		TCGA-C5-A2LY-01
CESC (G1=18, G2=135, G3=118)	G3	6.009		TCGA-FU-A23K-01
CESC (G1=18, G2=135, G3=118)	G3	6.7743		TCGA-EA-A6QX-01
CESC (G1=18, G2=135, G3=118)	G2	-3.458		TCGA-C5-A7CH-01
CESC (G1=18, G2=135, G3=118)	G2	-1.2481		TCGA-EK-A2RN-01
CESC (G1=18, G2=135, G3=118)	G3	2.0147		TCGA-EK-A2RJ-01
CESC (G1=18, G2=135, G3=118)	G2	2.8117		TCGA-C5-A1BM-01
CESC (G1=18, G2=135, G3=118)	G2	2.5288		TCGA-DS-A7WH-01
CESC (G1=18, G2=135, G3=118)	G3	-0.8863		TCGA-ZJ-AAX4-01
CESC (G1=18, G2=135, G3=118)	G2	4.0799		TCGA-C5-A7CK-01
CESC (G1=18, G2=135, G3=118)	G2	6.139		TCGA-VS-A8EK-01
CESC (G1=18, G2=135, G3=118)	G2	5.585		TCGA-EA-A1QS-01
CESC (G1=18, G2=135, G3=118)	G2	-0.8599		TCGA-FU-A3WB-01
CESC (G1=18, G2=135, G3=118)	G2	6.8268		TCGA-FU-A3TQ-01
CESC (G1=18, G2=135, G3=118)	G3	6.4241		TCGA-C5-A8XI-01
CESC (G1=18, G2=135, G3=118)	G3	-0.4921		TCGA-C5-A1BN-01
CESC (G1=18, G2=135, G3=118)	G3	2.6738		TCGA-IR-A3LA-01
CESC (G1=18, G2=135, G3=118)	G2	-2.3147		TCGA-VS-A94X-01
CESC (G1=18, G2=135, G3=118)	G3	0.3796		TCGA-MA-AA42-01
CESC (G1=18, G2=135, G3=118)	G2	-2.6349		TCGA-C5-A8YQ-01
CESC (G1=18, G2=135, G3=118)	G3	-2.7274		TCGA-C5-A7X5-01
CESC (G1=18, G2=135, G3=118)	G3	6.9541		TCGA-VS-A9U5-01
CESC (G1=18, G2=135, G3=118)	G2	5.496		TCGA-C5-A1M7-01
CESC (G1=18, G2=135, G3=118)	G2	1.595		TCGA-C5-A905-01
CESC (G1=18, G2=135, G3=118)	G3	2.7357		TCGA-Q1-A5R2-01
CESC (G1=18, G2=135, G3=118)	G3	-9.9658		TCGA-EK-A3GJ-01
CESC (G1=18, G2=135, G3=118)	G2	2.0844		TCGA-MU-A51Y-01
CESC (G1=18, G2=135, G3=118)	G3	2.6602		TCGA-LP-A4AX-01
CESC (G1=18, G2=135, G3=118)	G2	0.5666		TCGA-VS-A94Z-01
CESC (G1=18, G2=135, G3=118)	G3	-9.9658		TCGA-ZJ-AAXB-01
CESC (G1=18, G2=135, G3=118)	G2	7.5785		TCGA-C5-A1MQ-01
CESC (G1=18, G2=135, G3=118)	G1	5.1676		TCGA-EX-A1H6-01
CESC (G1=18, G2=135, G3=118)	G3	-0.6193		TCGA-ZJ-AAXF-01
CESC (G1=18, G2=135, G3=118)	G2	3.7688		TCGA-VS-A9UM-01
CESC (G1=18, G2=135, G3=118)	G2	-9.9658		TCGA-VS-A8EH-01
CESC (G1=18, G2=135, G3=118)	G3	6.878		TCGA-BI-A0VR-01
CESC (G1=18, G2=135, G3=118)	G2	-2.8262		TCGA-EA-A5FO-01
CESC (G1=18, G2=135, G3=118)	G2	5.7225		TCGA-DR-A0ZM-01
CESC (G1=18, G2=135, G3=118)	G3	1.6234		TCGA-MA-AA43-01
CESC (G1=18, G2=135, G3=118)	G3	1.0711		TCGA-C5-A7UC-01
CESC (G1=18, G2=135, G3=118)	G2	2.1574		TCGA-C5-A7XC-01
CESC (G1=18, G2=135, G3=118)	G2	-9.9658		TCGA-VS-A8QH-01
CESC (G1=18, G2=135, G3=118)	G3	-0.6873		TCGA-LP-A5U3-01
CESC (G1=18, G2=135, G3=118)	G3	-1.8314		TCGA-DS-A1O9-01
CESC (G1=18, G2=135, G3=118)	G1	2.4934		TCGA-EA-A3HT-01
CESC (G1=18, G2=135, G3=118)	G3	-4.035		TCGA-IR-A3LC-01
CESC (G1=18, G2=135, G3=118)	G2	-0.9686		TCGA-FU-A770-01
CESC (G1=18, G2=135, G3=118)	G2	-1.1811		TCGA-VS-A8EC-01
CESC (G1=18, G2=135, G3=118)	G3	0.4552		TCGA-4J-AA1J-01
CESC (G1=18, G2=135, G3=118)	G2	4.6759		TCGA-LP-A4AV-01
CESC (G1=18, G2=135, G3=118)	G2	0.24		TCGA-EK-A2RL-01
CESC (G1=18, G2=135, G3=118)	G2	-1.8314		TCGA-EK-A3GM-01
CESC (G1=18, G2=135, G3=118)	G2	2.4779		TCGA-VS-A9UC-01
CESC (G1=18, G2=135, G3=118)	G2	-0.7588		TCGA-FU-A2QG-01
CESC (G1=18, G2=135, G3=118)	G3	-9.9658		TCGA-EK-A2PM-01
CESC (G1=18, G2=135, G3=118)	G3	2.8361		TCGA-DS-A0VK-01
CESC (G1=18, G2=135, G3=118)	G2	4.067		TCGA-VS-A94W-01
CESC (G1=18, G2=135, G3=118)	G3	-3.458		TCGA-C5-A1MK-01
CESC (G1=18, G2=135, G3=118)	G3	0.679		TCGA-C5-A1MH-01
CESC (G1=18, G2=135, G3=118)	G3	-9.9658		TCGA-C5-A0TN-01
CESC (G1=18, G2=135, G3=118)	G3	-3.816		TCGA-FU-A3TX-01
CESC (G1=18, G2=135, G3=118)	G2	6.3205		TCGA-Q1-A6DV-01
CESC (G1=18, G2=135, G3=118)	G3	4.2965		TCGA-C5-A1ML-01
CESC (G1=18, G2=135, G3=118)	G2	4.2995		TCGA-VS-A954-01
CESC (G1=18, G2=135, G3=118)	G2	1.7617		TCGA-XS-A8TJ-01
CESC (G1=18, G2=135, G3=118)	G1	1.4652		TCGA-LP-A4AW-01
CESC (G1=18, G2=135, G3=118)	G3	-3.6259		TCGA-JW-A5VK-01
CESC (G1=18, G2=135, G3=118)	G3	-0.7108		TCGA-EK-A2H0-01
CESC (G1=18, G2=135, G3=118)	G1	1.2147		TCGA-EX-A449-01
CESC (G1=18, G2=135, G3=118)	G3	-9.9658		TCGA-C5-A902-01
CESC (G1=18, G2=135, G3=118)	G2	-2.4659		TCGA-MA-AA3X-01
CESC (G1=18, G2=135, G3=118)	G2	-1.7809		TCGA-C5-A7CO-01
CESC (G1=18, G2=135, G3=118)	G3	5.318		TCGA-C5-A2LV-01
CESC (G1=18, G2=135, G3=118)	G3	1.0915		TCGA-VS-A9UT-01
CESC (G1=18, G2=135, G3=118)	G2	5.6091		TCGA-ZJ-AAX8-01
CESC (G1=18, G2=135, G3=118)	G2	-0.0425		TCGA-C5-A1BJ-01

[truncated: 23 more sheets: Supplementary Table 18, Supplementary Table 19, Supplementary Table 20, Supplementary Table 21, Supplementary Table 22, Supplementary Table 23, Supplementary Table 24, Supplementary Table 25, Supplementary Table 26, Supplementary Table 27, Supplementary Table 28, Supplementary Table 29, Supplementary Table 30, Supplementary Table 31, Supplementary Table 32, Supplementary Table 33, Supplementary Table 34, Supplementary Table 35, Supplementary Table 36, Supplementary Table 37 …]
