# Supplementary material for: Functional analysis of tumor-derived immunoglobulin lambda and its interacting proteins in cervical cancer
Source: BMC Cancer. 2023 Oct 2;23:929. doi: 10.1186/s12885-023-11426-9 (PMC10544594; doi:10.1186/s12885-023-11426-9)
Supplement: Supplementary file 9 — Additional file 9: Supplementary Table 40. OS analysis of patients with CESC. Supplementary Table 41. Kaplan Meier analysis of the correlation between IGLC1 gene expression and OS of patients with CESC. Supplementary Table 42. Kaplan Meier analysis of the correlation between IGLC2 gene expression and OS of patients with CESC. Supplementary Table 43. Kaplan Meier analysis of the correlation between IGLC3 gene expression and OS of patients with CESC. Supplementary Table 44. Kaplan Meier analysis of the correlation between IGLC6 gene expression and OS of patients with CESC. Supplementary Table 45. Kaplan Meier analysis of the correlation between IGLC7 gene expression and OS of patients with CESC. Supplementary Table 46. DSS analysis of patients with CESC. Supplementary Table 47. Kaplan Meier analysis of the correlation between IGLC1 gene expression and Dss of patients with CESC. Supplementary Table 48. Kaplan Meier analysis of the correlation between IGLC2 gene expression and Dss of patients with CESC. Supplementary Table 49. Kaplan Meier analysis of the correlation between IGLC3 gene expression and Dss of patients with CESC. Supplementary Table 50. Kaplan Meier analysis of the correlation between IGLC6 gene expression and Dss of patients with CESC. Supplementary Table 51. Kaplan Meier analysis of the correlation between IGLC7 gene expression and Dss of patients with CESC. Supplementary Table 52. DFI analysis of patients with CESC. Supplementary Table 53. Kaplan Meier analysis of the correlation between IGLC1 gene expression and DFI of patients with CESC. Supplementary Table 54. Kaplan Meier analysis of the correlation between IGLC2 gene expression and DFI of patients with CESC. Supplementary Table 55. Kaplan Meier analysis of the correlation between IGLC3 gene expression and DFI of patients with CESC. Supplementary Table 56. Kaplan Meier analysis of the correlation between IGLC6 gene expression and DFI of patients with CESC. Supplementary Table 57. Kaplan Meier analys [file 12885_2023_11426_MOESM9_ESM.xlsx]

## Sheet: Supplementary Table 40
Supplementary Table 40 OS analysis of patients with CESC
	Cancer Code	pvalue	HR	Lower	Upper	Hazard Ratio (95%CI)
IGLC1	TCGA-CESC (N=273)	0.02	0.907232	0.834773	0.985981	0.91
						(0.83,0.99)
IGLC2	TCGA-CESC (N=273)	0.05	0.917354	0.842058	0.999383	0.92 (0.84,1.00)
IGLC3	TCGA-CESC (N=273)	0.04	0.919936	0.850305	0.995269	0.92 (0.85,1.00)
IGLC4	TCGA-CESC (N=273)	0.75	1.04019	0.815079	1.32746	1.04 (0.82,1.33)
IGLC5	TCGA-CESC (N=273)	0.18	0.928905	0.831811	1.03733	0.93 (0.83,1.04)
IGLC6	TCGA-CESC (N=273)	0.19	0.967351	0.92038	1.01672	0.97 (0.92,1.02)
IGLC7	TCGA-CESC (N=273)	0.05	0.947275	0.898036	0.999215	0.95 (0.90,1.00)

## Sheet: Supplementary Table 41
Supplementary Table 41 Kaplan Meier analysis of the correlation between IGLC1 gene expression and OS of patients with CESC
Overall survival	Dead status	IGLC1
385	1	2.05
62	0	-9.9658
111	1	-0.9132
138	1	3.2343
1834	0	-9.9658
1183	1	2.2452
119	1	1.4065
98	1	-9.9658
243	0	8.6459
860	0	6.031
537	1	1.105
199	1	2.5061
3978	1	-9.9658
418	0	-0.8084
2988	1	-2.0529
1222	0	-9.9658
1201	0	-0.3383
1130	0	-3.458
596	0	-9.9658
771	1	4.5503
438	0	-1.1811
242	0	-0.013
577	1	4.0278
510	1	-9.9658
737	1	-0.3752
405	1	4.6474
82	1	1.4808
1631	0	1.3051
241	1	-9.9658
98	1	-3.0469
1721	0	-9.9658
179	0	2.0979
3200	1	0.8408
273	0	-0.013
105	0	-4.6082
343	1	-4.2934
411	0	-2.114
2761	0	9.2389
1500	0	-3.1714
444	1	-4.6082
1011	1	2.4279
108	1	5.3031
82	1	-1.3183
542	0	0.3573
3013	0	0.6425
1026	0	-9.9658
222	0	3.5994
2893	0	-2.1779
316	1	-1.7322
292	0	-9.9658
535	1	-0.9406
500	0	-0.7108
214	1	4.048
372	0	-2.8262
837	0	0.1648
503	0	3.9543
175	1	2.9966
506	1	2.0673
1004	0	-2.0529
394	1	4.9421
1021	0	-9.9658
832	0	0.7579
492	1	7.4267
505	1	0.4016
533	0	-0.9686
1058	0	-3.3076
204	0	1.4441
184	0	-1.7322
758	0	1.6327
2918	0	-4.6082
351	1	-9.9658
417	0	-3.458
718	0	-4.6082
388	1	-9.9658
916	0	0.3685
194	0	-3.0469
1245	0	-9.9658
301	0	-0.8084
571	0	-3.6259
313	1	6.1839
1448	1	-2.2447
1164	0	-9.9658
146	1	-1.1811
457	0	-3.0469
900	0	-2.4659
531	1	-9.9658
1458	1	-9.9658
1201	0	-9.9658
650	0	3.8228
2289	0	2.3077
961	1	-3.1714
627	0	-1.2142
1078	0	-1.5522
1494	0	-9.9658
2918	0	-2.3884
629	0	-0.5332
2289	0	-9.9658
1335	1	1.9601
419	0	2.328
414	0	2.2452
854	0	-1.3548
803	1	4.3807
1209	1	-2.4659
3253	0	-9.9658
5546	0	-1.5522
1251	1	-9.9658
454	0	-0.3752
1106	1	0.1257
2235	1	-1.685
485	1	2.2633
2126	1	0.3231
1062	1	1.683
416	0	-9.9658
286	0	3.9589
760	0	-9.9658
914	0	2.3308
455	0	-9.9658
686	0	0.044
468	1	-9.9658
199	0	-9.9658
599	0	-3.0469
1796	0	4.4693
862	0	-0.8863
547	1	1.9712
1421	0	-1.0862
68	1	0.679
908	0	-2.0529
544	0	-0.3201
286	0	-0.9971
458	0	-2.3884
414	0	-3.816
4412	1	1.3956
433	0	-1.4699
559	1	-9.9658
1217	0	-4.2934
443	0	0.1648
317	1	1.5165
2493	0	1.2394
993	0	1.3956
1426	0	-9.9658
257	0	-1.0559
946	0	-9.9658
571	0	2.2573
270	1	0.7058
4113	0	-9.9658
279	1	-0.2159
502	0	-3.3076
1585	1	-2.8262
360	1	3.9431
1314	0	5.1433
64	1	7.6472
407	0	0.5069
395	1	-2.9324
1453	0	-4.2934
231	1	-2.4659
77	0	-0.7834
37	0	2.9948
395	0	-9.9658
5166	1	-0.0277
486	0	-0.7834
454	1	2.5061
1578	1	0.0014
489	1	-4.2934
317	0	-9.9658
736	0	2.2573
2107	0	5.6439
566	0	-3.458
336	0	-3.458
738	0	-3.0469
174	0	-1.4699
328	0	2.1313
326	0	0.3907
919	0	4.447
1147	0	-9.9658
908	0	6.3968
234	1	8.7227
515	0	-1.2142
727	1	5.5565
154	1	5.6557
508	0	-2.4659
150	1	1.0711
805	0	5.3089
403	0	-9.9658
1337	0	-9.9658
3571	1	-1.1172
87	1	3.3661
609	0	1.3567
114	1	2.2113
953	0	-0.6193
3574	0	-9.9658
516	0	-2.4659
1886	1	0.03
242	1	-1.9379
492	0	-1.6394
83	1	0.517
1257	0	-1.8314
48	0	-1.7809
155	0	-9.9658
1354	0	-2.0529
2585	0	-0.5973
835	0	1.7575
561	1	0.3115
1262	1	-9.9658
167	0	1.8363
1040	0	-3.1714
926	0	-9.9658
889	0	-9.9658
800	0	-3.0469
914	0	-9.9658
629	0	-3.816
1242	1	-3.3076
2835	1	-9.9658
268	0	5.7788
111	1	-0.2159
175	1	-9.9658
427	0	1.2271
228	1	2.694
576	0	-3.458
878	0	0.3796
939	0	-9.9658
792	0	2.5413
1320	0	-9.9658
333	1	-1.5951
148	1	-9.9658
2381	0	-9.9658
378	1	2.0535
951	0	6.7011
2565	0	3.9552
639	1	-9.9658
1650	0	-3.6259
37	1	-3.816
737	1	-0.4131
1152	1	0.346
622	0	-3.6259
567	0	-9.9658
992	0	4.429
2282	1	-9.9658
1115	0	-2.5479
509	0	-3.458
260	0	0.2029
1706	0	-5.0116
656	0	-3.816
2702	0	-9.9658
287	0	-0.6416
362	1	7.04
448	1	1.9264
1891	1	-9.9658
1250	0	2.0742
2052	1	-9.9658
1339	1	0.7321
607	1	-9.9658
564	0	-9.9658
3470	1	-9.9658
342	1	-2.9324
1588	0	-1.9379
182	0	-3.816
1173	0	-1.9942
448	1	2.7972
678	0	-0.0725
1540	0	0.03
142	1	1.5902
349	1	2.9469
4695	1	-9.9658
456	1	-1.9942
313	0	-1.7322
651	0	-3.6259
933	1	-9.9658
1806	0	-9.9658
342	0	-2.4659
63	0	-9.9658
533	0	-3.3076
814	1	-1.8836
388	1	1.3791
164	1	2.8681
675	1	-3.458
958	0	-1.2481
954	1	-1.0862
55	0	-2.9324
721	0	-9.9658
1359	0	4.2714
777	0	-0.9686
204	0	-3.1714
84	0	1.0007
567	0	0.4761
962	0	0.1903
122	0	-9.9658
360	1	1.54395
487	0	-2.1779
203	0	-1.8836
466	0	0.517
494	0	-1.4699
706	0	-0.8863
1033	1	5.2392
169	0	-2.3147
178	1	7.57045
1120	0	1.4652
526	0	-9.9658
1943	0	0.1257
2869	0	-9.9658
1227	0	-9.9658
1458	0	-9.9658
1470	0	-9.9658
427	1	-9.9658
532	0	6.4408
487	0	-2.3884
854	0	1.9073
1069	0	-2.3884
2433	1	-9.9658
1491	1	-0.5125
454	1	1.3791
724	0	-3.458
112	0	-1.2481
608	0	-0.3022
908	0	-1.1488
585	1	-3.816
442	0	-4.6082
584	0	-3.3076
550	1	3.1112
538	1	1.4652
4752	0	3.4318
419	1	-1.6394
964	0	-3.6259
4229	1	-2.114
846	0	-9.9658
537	1	-2.1779
323	1	-0.394
294	0	-0.4521
775	1	-9.9658
2860	0	0.4552
743	0	-0.013
648	1	-0.1504
826	0	-0.3201
1062	1	1.8801
598	1	2.2663
578	1	-1.5522
821	1	-1.0862
1032	0	1.5514
480	1	-0.4719
1220	1	-1.9942
76	0	-1.685
1139	0	-9.9658
155	1	1.0642
114	0	-9.9658
1401	0	-0.9132
1229	0	-3.6259
735	0	-9.9658
435	1	-1.685
863	0	0.2522
274	0	-9.9658
886	1	-0.0877
1294	0	1.0222
50	0	-9.9658
3733	0	1.196
438	0	-0.4521
467	0	3.2944
1426	0	0.058
455	0	-9.9658
638	0	-9.9658
585	0	-1.8836
935	0	-9.9658
1076	0	-9.9658
1567	0	-9.9658
3725	0	-0.3566
343	0	-1.1488
335	1	8.815
408	0	-2.9324
604	0	-9.9658
1469	0	-2.8262
157	1	8.2373
442	0	-2.3147
1191	0	-9.9658
563	0	-2.3147
368	0	-3.458
242	0	-9.9658
232	1	0.1903
1762	1	-9.9658
715	0	1.0642
134	0	-3.458
605	1	-3.3076
1024	1	2.5536
205	1	-1.1811
677	0	1.6281
194	1	-9.9658
868	0	0.8164
611	0	3.2236
139	0	2.2842
492	1	-1.6394
633	0	-1.0862
77	1	0.4657
95	0	-9.9658
630	0	1.0642
36	1	3.9819
576	1	3.5523
1219	0	0.346
461	0	1.0779
449	0	1.2934
685	0	0.3346
72	0	-0.5543
181	0	-0.8599
357	1	2.676
300	1	6.7702
218	0	6.2604
497	0	-1.3548
485	1	-2.5479
329	1	-2.2447
139	0	-4.6082
682	1	-2.6349
566	0	-1.3548
415	0	-0.0574
1213	0	-0.4521
1393	0	-0.9406
3761	0	-9.9658
406	1	2.8462
315	1	0.4233
39	0	2.9356
2875	1	-1.8836
76	1	4.7619
153	0	-0.4521
693	0	0.1648
354	1	-0.9132
2219	0	-9.9658
955	0	-9.9658
1382	0	-9.9658
249	0	2.3843
454	0	-1.0262
494	0	-9.9658
592	1	-3.6259
254	1	3.9384
1547	1	-9.9658
754	0	-3.1714
190	0	-0.2159
1426	1	-0.8863
94	1	-9.9658
384	1	3.0217
4445	1	-2.2447
651	0	2.4934
2379	1	-9.9658
372	0	-3.6259
880	1	0.3573
166	0	-0.7588
548	1	-9.9658
478	0	-2.6349
1300	0	0.6969
648	1	-9.9658
788	1	0.1519
178	1	7.2614
269	1	4.8007
1236	0	-9.9658
1127	0	3.5399
1279	0	4.499
615	0	-1.3548
194	0	-1.9942
512	0	-9.9658
632	1	-5.5735
73	0	0.1903
588	0	-4.2934
1553	0	-9.9658
883	1	0.1903
1277	0	4.7825
714	0	-0.2159
58	0	-9.9658
4084	1	-1.8836
742	1	1.642
279	0	-9.9658
1752	0	-9.9658
124	1	0.2522
405	0	-9.9658
968	0	-9.9658
655	0	0.605
1112	0	2.667
819	1	-1.0262
162	1	1.0642
1120	1	-2.2447
467	0	-9.9658
2650	0	-3.6259
1233	1	0.7233
1915	1	7.3468
1387	0	1.674
1666	1	0.9716
1519	0	-9.9658
2602	0	-5.0116
582	0	4.1178
90	0	-3.816
1116	0	-9.9658
96	1	3.3966
162	0	-1.7809
722	1	-2.5479
240	1	-3.6259
2660	1	-0.394
2286	1	2.7826
74	0	0.6239
214	0	2.4332
5255	0	-3.458
434	0	1.0363
2287	0	-9.9658
97	1	-0.0574
609	0	-2.6349
442	1	0.1388
230	0	0.2029
772	0	0.547
138	1	1.2394
452	0	0.4447
382	1	-1.8836
933	0	-3.458
987	1	-0.8863
795	0	-3.6259
992	0	0.6517
1120	1	-2.2447
2772	0	-0.6416
466	1	-9.9658
442	0	-3.816
1137	0	-9.9658
2078	0	0.7058
1412	0	-9.9658
82	0	-1.8836
62	0	-2.3147
814	1	-9.9658
337	0	-0.7588
648	1	-2.2447
748	0	-9.9658
431	0	-2.0529
1397	0	-9.9658
113	1	7.1546
2000	1	0.0854
3000	0	5.1027
460	1	-0.7834
398	1	-2.3884
1012	0	0.1903
225	1	3.0791
611	0	-9.9658
1301	0	-0.1345
455	1	3.0637
1428	0	0.8568
432	1	0.5955
1989	0	-9.9658
706	0	-9.9658
269	1	-9.9658
984	1	-0.0277
2907	1	0.8408
964	0	-2.0529
1189	0	-9.9658
6423	0	4.0807
451	0	-9.9658
4068	1	-9.9658
245	1	-3.3076
70	0	-4.2934
623	0	4.0383
775	1	3.2617
1099	0	-3.6259
569	0	-0.5332
438	1	-9.9658
569	0	-2.8262
354	0	-9.9658
932	0	-2.1779
785	0	-9.9658
1537	1	0.3115
604	0	0.2277
1079	0	-1.5951
419	1	-3.1714
828	1	-1.5951
772	1	-0.6873
384	0	0.4967
1351	1	-2.0529
1868	0	-9.9658
461	0	-2.6349
442	0	-2.5479
523	0	-2.8262
210	0	-9.9658
671	0	-2.9324
1137	1	0.6699
1210	0	-2.9324
1341	0	-9.9658
530	0	-9.9658
949	0	-2.8262
956	0	-3.3076
1481	1	-1.8836
33	1	8.6347
2218	0	-0.6643
333	0	0.9716
320	0	-2.4659
207	0	-1.2481
218	0	-1.4305
919	1	6.4192
491	0	4.3583
133	1	1.8996
224	1	1.2023
544	1	4.0295
160	0	-3.1714
414	1	2.8779
372	1	-9.9658
532	1	3.5473
231	0	0.8164
796	0	2.4985
347	1	-1.2142
1399	0	-9.9658
787	0	-9.9658
846	0	-1.1172
566	0	-9.9658
470	0	0.6608
187	0	0.2522
1294	0	-6.5064
573	0	-2.3147
471	0	-0.8339
482	0	3.208
2681	1	2.5876
72	0	-1.7809
1525	1	-9.9658
543	1	-1.8836
962	1	1.8036
544	0	-0.0277
548	0	1.7575
145	0	1.4011
512	1	-2.8262
380	1	1.8078
239	1	-2.2447
758	1	-2.5479
522	0	-3.458
1828	0	-2.9324
705	0	-0.9971

## Sheet: Supplementary Table 42
Supplementary Table 42 Kaplan Meier analysis of the correlation between IGLC2 gene expression and OS of patients with CESC
Overall survival	Dead status	IGLC2
385	1	3.9901
62	0	-9.9658
111	1	0.5763
138	1	4.0558
1834	0	-3.0469
1183	1	3.3235
119	1	2.3536
98	1	-0.6643
243	0	11.2415
860	0	5.1244
537	1	3.0876
199	1	5.4864
3978	1	-2.1779
418	0	0.9419
2988	1	1.1833
1222	0	-1.4699
1201	0	1.7053
1130	0	-0.8339
596	0	-9.9658
771	1	6.5525
438	0	-0.1828
242	0	-0.1993
577	1	7.5785
510	1	-0.6193
737	1	1.7532
405	1	7.695
82	1	2.9784
1631	0	1.642
241	1	-0.3383
98	1	-0.7834
1721	0	-9.9658
179	0	3.4609
3200	1	0.0854
273	0	0.517
105	0	-9.9658
343	1	-0.1504
411	0	1.0573
2761	0	8.7848
1500	0	-2.0529
444	1	-0.9406
1011	1	3.5262
108	1	6.9134
82	1	-0.9971
542	0	-1.1172
3013	0	1.8918
1026	0	-0.6416
222	0	4.9892
2893	0	-9.9658
316	1	1.6045
292	0	-9.9658
535	1	1.2576
500	0	0.1648
214	1	5.3674
372	0	-0.3201
837	0	3.3307
503	0	5.8146
175	1	3.3163
506	1	2.2842
1004	0	-0.1828
394	1	6.5359
1021	0	-0.5332
832	0	2.4332
492	1	8.2788
505	1	3.3478
533	0	1.4911
1058	0	-1.685
204	0	4.0091
184	0	0.0158
758	0	2.8422
2918	0	1.4065
351	1	-0.9686
417	0	-4.2934
718	0	-3.3076
388	1	-3.3076
916	0	1.0079
194	0	-0.3752
1245	0	-9.9658
301	0	1.6281
571	0	-0.394
313	1	6.3642
1448	1	-0.0877
1164	0	-9.9658
146	1	0.9642
457	0	0.4967
900	0	0.3231
531	1	-3.3076
1458	1	-1.9379
1201	0	-0.9406
650	0	5.8143
2289	0	3.287
961	1	-1.5522
627	0	1.5758
1078	0	-0.9686
1494	0	-1.8836
2918	0	-0.4521
629	0	0.8488
2289	0	-1.9942
1335	1	2.9032
419	0	3.222
414	0	2.1247
854	0	-1.1811
803	1	4.3227
1209	1	-2.4659
3253	0	-1.8836
5546	0	0.4761
1251	1	-9.9658
454	0	1.7702
1106	1	1.0363
2235	1	-1.3183
485	1	3.5754
2126	1	0.0014
1062	1	2.3251
416	0	-4.2934
286	0	5.9108
760	0	-3.1714
914	0	2.0638
455	0	-9.9658
686	0	1.8484
468	1	-2.114
199	0	-1.5522
599	0	0.1257
1796	0	2.8819
862	0	2.1378
547	1	5.3089
1421	0	-1.7809
68	1	2.4779
908	0	-9.9658
544	0	-0.3566
286	0	1.0711
458	0	-3.458
414	0	-2.3884
4412	1	2.0638
433	0	-2.9324
559	1	-3.458
1217	0	-1.7322
443	0	1.4859
317	1	3.7836
2493	0	1.0711
993	0	1.4065
1426	0	-2.3147
257	0	-1.3921
946	0	-1.0559
571	0	3.0217
270	1	0.8961
4113	0	-0.6643
279	1	2.667
502	0	-9.9658
1585	1	1.0079
360	1	5.4604
1314	0	7.2228
64	1	8.29
407	0	2.982
395	1	-1.2481
1453	0	0.3231
231	1	-1.5105
77	0	1.6093
37	0	5.0523
395	0	-1.7322
5166	1	1.8564
486	0	0.3796
454	1	4.0748
1578	1	1.6093
489	1	-1.5522
317	0	-9.9658
736	0	5.0436
2107	0	6.3363
566	0	-2.4659
336	0	-1.2481
738	0	-0.5973
174	0	-9.9658
328	0	3.867
326	0	1.9415
919	0	6.1167
1147	0	-9.9658
908	0	8.7769
234	1	8.3597
515	0	-0.3383
727	1	6.9982
154	1	5.2277
508	0	-1.6394
150	1	2.5972
805	0	6.7177
403	0	-0.4921
1337	0	-2.6349
3571	1	-0.7834
87	1	5.3844
609	0	4.0816
114	1	3.0978
953	0	-0.4921
3574	0	-1.6394
516	0	-0.2845
1886	1	2.0183
242	1	0.099
492	0	0.2154
83	1	1.9822
1257	0	-9.9658
48	0	0.5271
155	0	-0.4131
1354	0	-0.4719
2585	0	-0.8599
835	0	-0.4521
561	1	1.2271
1262	1	-1.2142
167	0	2.7073
1040	0	0.8726
926	0	-9.9658
889	0	-9.9658
800	0	-0.5756
914	0	-9.9658
629	0	-3.816
1242	1	-9.9658
2835	1	-9.9658
268	0	5.7374
111	1	1.2815
175	1	-1.9379
427	0	3.7367
228	1	3.242
576	0	-0.6416
878	0	1.4911
939	0	-3.6259
792	0	3.8591
1320	0	-9.9658
333	1	-9.9658
148	1	-2.5479
2381	0	1.9302
378	1	3.5791
951	0	7.9083
2565	0	5.3075
639	1	-4.2934
1650	0	-1.4305
37	1	-0.3201
737	1	-0.4921
1152	1	2.2237
622	0	-0.3022
567	0	-9.9658
992	0	5.6656
2282	1	-3.3076
1115	0	-0.4521
509	0	-2.4659
260	0	3.5387
1706	0	-3.816
656	0	-1.0862
2702	0	-9.9658
287	0	0.8568
362	1	8.9461
448	1	3.3731
1891	1	-0.7108
1250	0	2.0569
2052	1	-1.685
1339	1	-1.0262
607	1	-0.7346
564	0	-2.6349
3470	1	-4.2934
342	1	-3.816
1588	0	-0.0877
182	0	-9.9658
1173	0	-1.4305
448	1	3.7421
678	0	0.7999
1540	0	2.4805
142	1	3.5827
349	1	2.4753
4695	1	-1.7322
456	1	1.674
313	0	-0.5756
651	0	-1.7322
933	1	-3.0469
1806	0	-4.2934
342	0	0.8805
63	0	-9.9658
533	0	-2.9324
814	1	1.0363
388	1	2.7721
164	1	2.3451
675	1	-2.1779
958	0	0.8164
954	1	0.3573
55	0	-9.9658
721	0	1.4808
1359	0	4.2929
777	0	-0.8863
204	0	-2.7274
84	0	0.6239
567	0	0.1648
962	0	2.5511
122	0	-0.2328
360	1	1.10499
487	0	0.7407
203	0	0.1124
466	0	2.3953
494	0	-0.4921
706	0	0.6608
1033	1	6.6952
169	0	-3.3076
178	1	7.62642
1120	0	2.0004
526	0	-9.9658
1943	0	1.1706
2869	0	-9.9658
1227	0	-9.9658
1458	0	-1.7322
1470	0	-1.685
427	1	0.1257
532	0	7.0474
487	0	-0.8084
854	0	-3.458
1069	0	-2.3884
2433	1	-4.035
1491	1	-2.4659
454	1	2.4597
724	0	-9.9658
112	0	-9.9658
608	0	0.2029
908	0	-0.4325
585	1	1.3511
442	0	-1.1172
584	0	-3.3076
550	1	4.433
538	1	0.547
4752	0	6.1665
419	1	-0.0725
964	0	-1.5522
4229	1	0.0158
846	0	-9.9658
537	1	0.1776
323	1	0.9115
294	0	-0.5332
775	1	-2.8262
2860	0	3.1637
743	0	1.2271
648	1	0.5271
826	0	1.0573
1062	1	3.3506
598	1	3.9599
578	1	0.4865
821	1	0.9789
1032	0	2.9802
480	1	-0.8599
1220	1	-0.8863
76	0	-2.6349
1139	0	-9.9658
155	1	1.8604
114	0	-9.9658
1401	0	-1.5951
1229	0	-1.2142
735	0	-3.0469
435	1	-0.6873
863	0	-0.8863
274	0	-1.9379
886	1	2.7931
1294	0	1.6234
50	0	-1.1172
3733	0	1.3454
438	0	-0.013
467	0	3.9819
1426	0	-0.2845
455	0	-2.0529
638	0	-9.9658
585	0	-0.5756
935	0	-9.9658
1076	0	-1.6394
1567	0	-2.3884
3725	0	-0.3201
343	0	-1.9942
335	1	8.9117
408	0	-0.3566
604	0	-1.8836
1469	0	-3.816
157	1	10.5789
442	0	-0.7108
1191	0	-9.9658
563	0	-9.9658
368	0	-9.9658
242	0	-2.5479
232	1	0.7664
1762	1	-9.9658
715	0	1.5013
134	0	-9.9658
605	1	-4.2934
1024	1	5.0964
205	1	-9.9658
677	0	2.6962
194	1	-1.5522
868	0	1.9111
611	0	2.7784
139	0	4.0739
492	1	-0.1828
633	0	-1.7809
77	1	-0.013
95	0	0.3346
630	0	2.4386
36	1	5.9598
576	1	6.0985
1219	0	0.4233
461	0	3.3119
449	0	3.1426
685	0	1.8036
72	0	0.9716
181	0	-1.1811
357	1	6.6187
300	1	7.5649
218	0	8.11
497	0	-9.9658
485	1	0.3115
329	1	-0.0574
139	0	-2.1779
682	1	-2.2447
566	0	0.2154
415	0	-0.5543
1213	0	-0.5543
1393	0	0.3115
3761	0	-9.9658
406	1	3.2112
315	1	2.6138
39	0	4.17
2875	1	-1.8836
76	1	6.7827
153	0	1.2147
693	0	1.766
354	1	-2.3147
2219	0	-9.9658
955	0	-9.9658
1382	0	-3.6259
249	0	3.3061
454	0	-0.3383
494	0	-2.4659
592	1	-0.1504
254	1	3.8837
1547	1	-1.9379
754	0	-2.8262
190	0	-0.7108
1426	1	0.9343
94	1	-2.5479
384	1	4.4654
4445	1	-0.8084
651	0	3.1327
2379	1	-0.8084
372	0	-2.5479
880	1	0.4761
166	0	-2.2447
548	1	0.1648
478	0	0.679
1300	0	1.6187
648	1	-1.0262
788	1	1.7185
178	1	8.7477
269	1	5.7947
1236	0	-3.3076
1127	0	5.1752
1279	0	5.0739
615	0	-0.2159
194	0	-0.6873
512	0	-1.0862
632	1	-0.4921
73	0	1.6234
588	0	-2.0529
1553	0	-9.9658
883	1	2.971
1277	0	4.6329
714	0	1.4388
58	0	-9.9658
4084	1	1.1184
742	1	3.7345
279	0	-3.3076
1752	0	-9.9658
124	1	2.5112
405	0	-9.9658
968	0	-2.1779
655	0	1.0222
1112	0	0.2881
819	1	0.8805
162	1	0.9343
1120	1	0.8883
467	0	-0.8084
2650	0	-1.2481
1233	1	1.6045
1915	1	8.7452
1387	0	1.9111
1666	1	2.5363
1519	0	-0.394
2602	0	1.8282
582	0	6.5958
90	0	-5.0116
1116	0	-2.7274
96	1	3.1604
162	0	-0.1993
722	1	0.4552
240	1	1.2815
2660	1	-0.394
2286	1	4.748
74	0	1.177
214	0	5.1433
5255	0	0.7321
434	0	2.5036
2287	0	-2.5479
97	1	1.2934
609	0	-9.9658
442	1	1.7273
230	0	1.3735
772	0	2.6043
138	1	0.2762
452	0	4.0082
382	1	0.4657
933	0	-9.9658
987	1	-1.9379
795	0	-0.3022
992	0	1.5998
1120	1	-3.3076
2772	0	-1.5951
466	1	-2.3147
442	0	-9.9658
1137	0	-9.9658
2078	0	3.1045
1412	0	-9.9658
82	0	-0.7108
62	0	-9.9658
814	1	-0.8863
337	0	-1.4699
648	1	-0.9686
748	0	-3.6259
431	0	0.8488
1397	0	-9.9658
113	1	7.9605
2000	1	-0.013
3000	0	5.8515
460	1	0.7579
398	1	-9.9658
1012	0	1.8524
225	1	3.2096
611	0	-9.9658
1301	0	2.5948
455	1	0.1388
1428	0	0.8961
432	1	1.7229
1989	0	-9.9658
706	0	-9.9658
269	1	-1.8314
984	1	-1.2828
2907	1	1.5216
964	0	0.0014
1189	0	-1.7322
6423	0	4.1409
451	0	-1.2142
4068	1	-0.3022
245	1	0.8164
70	0	0.0014
623	0	4.4115
775	1	4.6571
1099	0	-2.5479
569	0	1.105
438	1	-9.9658
569	0	1.4388
354	0	-2.114
932	0	-0.1345
785	0	-9.9658
1537	1	-0.1993
604	0	2.2603
1079	0	-3.458
419	1	-1.2142
828	1	0.0854
772	1	-0.013
384	0	2.8178
1351	1	-1.8836
1868	0	-9.9658
461	0	-0.1665
442	0	-9.9658
523	0	1.0222
210	0	-2.4659
671	0	-1.8836
1137	1	2.236
1210	0	-0.9686
1341	0	-1.9379
530	0	-3.6259
949	0	-0.7346
956	0	-0.3566
1481	1	-3.458
33	1	9.3188
2218	0	1.1382
333	0	2.9655
320	0	-3.458
207	0	-0.1993
218	0	1.3454
919	1	5.6744
491	0	6.1847
133	1	0.8961
224	1	2.7487
544	1	5.8888
160	0	-0.5543
414	1	5.467
372	1	-9.9658
532	1	4.1772
231	0	1.5415
796	0	3.2018
347	1	-0.4131
1399	0	-2.9324
787	0	-9.9658
846	0	1.2271
566	0	-9.9658
470	0	2.7227
187	0	0.0158
1294	0	-0.6873
573	0	-2.9324
471	0	0.2154
482	0	4.0436
2681	1	3.8551
72	0	-0.3566
1525	1	-2.4659
543	1	1.5758
962	1	3.5449
544	0	-9.9658
548	0	1.6649
145	0	2.9911
512	1	-1.9942
380	1	3.9175
239	1	0.3685
758	1	-0.4921
522	0	-3.458
1828	0	-0.1504
705	0	-1.6394

## Sheet: Supplementary Table 43
Supplementary Table 43 Kaplan Meier analysis of the correlation between IGLC3 gene expression and OS of patients with CESC
Overall survival	Dead status	IGLC3
385	1	3.7688
62	0	-2.3884
111	1	-0.9971
138	1	3.8531
1834	0	-3.0469
1183	1	5.6622
119	1	2.9375
98	1	-1.1488
243	0	8.944
860	0	5.532
537	1	0.434
199	1	4.7154
3978	1	-9.9658
418	0	-2.7274
2988	1	-1.3183
1222	0	-3.458
1201	0	1.9786
1130	0	-9.9658
596	0	-9.9658
771	1	6.6579
438	0	1.2271
242	0	0.2522
577	1	7.6925
510	1	-2.9324
737	1	1.949
405	1	5.5066
82	1	0.7058
1631	0	0.9038
241	1	-1.5522
98	1	-9.9658
1721	0	-1.5522
179	0	1.1382
3200	1	0.2998
273	0	0.8647
105	0	-9.9658
343	1	-0.4719
411	0	-0.7108
2761	0	8.1134
1500	0	-0.2498
444	1	-3.458
1011	1	1.9859
108	1	5.9127
82	1	-2.3147
542	0	-1.7322
3013	0	-0.9686
1026	0	-2.6349
222	0	4.652
2893	0	-9.9658
316	1	-1.6394
292	0	-9.9658
535	1	0.4761
500	0	-0.4131
214	1	4.9117
372	0	-9.9658
837	0	0.8327
503	0	4.6793
175	1	2.9929
506	1	-0.1504
1004	0	-2.1779
394	1	5.7549
1021	0	-1.2828
832	0	1.4808
492	1	7.4028
505	1	1.9675
533	0	0.1648
1058	0	-9.9658
204	0	2.8482
184	0	-1.0862
758	0	1.7009
2918	0	-0.9132
351	1	-2.9324
417	0	-4.2934
718	0	-2.3147
388	1	-9.9658
916	0	-1.2142
194	0	0.0854
1245	0	-3.816
301	0	-0.6416
571	0	-0.2159
313	1	6.5884
1448	1	-0.0877
1164	0	-9.9658
146	1	-1.9379
457	0	-1.3921
900	0	-0.5543
531	1	-9.9658
1458	1	-0.2498
1201	0	-1.2828
650	0	4.5583
2289	0	1.9111
961	1	-9.9658
627	0	-0.1665
1078	0	-2.5479
1494	0	-9.9658
2918	0	-3.3076
629	0	0.5568
2289	0	-9.9658
1335	1	3.4102
419	0	2.7805
414	0	1.2085
854	0	-0.5973
803	1	3.6277
1209	1	-1.1488
3253	0	-9.9658
5546	0	-0.394
1251	1	-9.9658
454	0	0.1388
1106	1	1.0007
2235	1	-1.3183
485	1	1.1641
2126	1	-0.8863
1062	1	2.0878
416	0	-4.2934
286	0	4.7507
760	0	-2.1779
914	0	0.9191
455	0	-9.9658
686	0	-1.9942
468	1	-2.114
199	0	-0.9971
599	0	-9.9658
1796	0	1.0847
862	0	-9.9658
547	1	3.5584
1421	0	-1.7809
68	1	0.5568
908	0	-9.9658
544	0	-2.1779
286	0	-3.1714
458	0	-9.9658
414	0	-9.9658
4412	1	2.0979
433	0	-9.9658
559	1	-3.458
1217	0	-2.7274
443	0	-1.5105
317	1	2.6873
2493	0	-1.5951
993	0	-0.2328
1426	0	-2.3147
257	0	-9.9658
946	0	-3.0469
571	0	1.8918
270	1	-0.0425
4113	0	-9.9658
279	1	1.2023
502	0	-9.9658
1585	1	-2.0529
360	1	3.6861
1314	0	5.7418
64	1	8.2081
407	0	0.346
395	1	-0.3201
1453	0	-9.9658
231	1	-9.9658
77	0	1.1706
37	0	4.5243
395	0	-0.4131
5166	1	1.3454
486	0	0.058
454	1	3.8808
1578	1	0.2881
489	1	-1.5522
317	0	-9.9658
736	0	4.2366
2107	0	4.8739
566	0	-0.6193
336	0	-3.3076
738	0	-2.5479
174	0	-2.2447
328	0	3.3549
326	0	-2.3147
919	0	4.5423
1147	0	-2.3147
908	0	6.2959
234	1	3.1426
515	0	-0.9132
727	1	6.083
154	1	4.5398
508	0	-2.2447
150	1	1.0779
805	0	6.0792
403	0	0.7916
1337	0	-9.9658
3571	1	-1.1811
87	1	4.2571
609	0	2.5852
114	1	2.971
953	0	-1.7322
3574	0	-1.6394
516	0	-9.9658
1886	1	0.6517
242	1	-0.2498
492	0	-3.3076
83	1	0.6332
1257	0	-9.9658
48	0	1.5115
155	0	-0.4131
1354	0	-1.685
2585	0	-0.8599
835	0	0.6699
561	1	0.8647
1262	1	-9.9658
167	0	1.7744
1040	0	0.7999
926	0	-9.9658
889	0	-9.9658
800	0	-0.5756
914	0	-9.9658
629	0	-9.9658
1242	1	-2.3147
2835	1	-9.9658
268	0	5.4709
111	1	0.2029
175	1	-0.3566
427	0	1.9302
228	1	3.242
576	0	-2.9324
878	0	1.8957
939	0	-9.9658
792	0	3.5718
1320	0	-9.9658
333	1	-0.6193
148	1	-9.9658
2381	0	0.4447
378	1	2.7826
951	0	8.0134
2565	0	4.2173
639	1	-4.2934
1650	0	-2.3884
37	1	-3.458
737	1	-0.1665
1152	1	0.4552
622	0	-2.3147
567	0	-9.9658
992	0	3.3647
2282	1	-9.9658
1115	0	-1.8836
509	0	-9.9658
260	0	1.7532
1706	0	-2.1779
656	0	-9.9658
2702	0	-9.9658
287	0	-1.5951
362	1	8.1707
448	1	2.036
1891	1	-9.9658
1250	0	2.6715
2052	1	-2.7274
1339	1	-0.0425
607	1	-2.0529
564	0	-2.6349
3470	1	-4.2934
342	1	-3.816
1588	0	-0.7834
182	0	-9.9658
1173	0	-9.9658
448	1	3.8013
678	0	0.4865
1540	0	2.7721
142	1	3.3264
349	1	2.118
4695	1	-3.6259
456	1	1.2576
313	0	-3.1714
651	0	-1.2481
933	1	-3.0469
1806	0	-4.2934
342	0	0.099
63	0	-9.9658
533	0	0.099
814	1	-0.394
388	1	1.9527
164	1	3.8621
675	1	-1.6394
958	0	-9.9658
954	1	-9.9658
55	0	-2.9324
721	0	1.8683
1359	0	3.7752
777	0	-2.9324
204	0	-1.7322
84	0	-0.9686
567	0	-0.6643
962	0	-0.4521
122	0	-9.9658
360	1	1.0115
487	0	-0.0425
203	0	-0.5332
466	0	1.4808
494	0	-3.3076
706	0	-0.1504
1033	1	5.8092
169	0	-3.3076
178	1	7.69439
1120	0	1.6785
526	0	-3.3076
1943	0	0.9038
2869	0	-9.9658
1227	0	-9.9658
1458	0	-2.3147
1470	0	-9.9658
427	1	0.7146
532	0	6.6416
487	0	-1.7809
854	0	-3.458
1069	0	-9.9658
2433	1	-4.035
1491	1	-3.458
454	1	2.9674
724	0	-9.9658
112	0	-9.9658
608	0	-0.3752
908	0	-1.9942
585	1	-0.3022
442	0	-9.9658
584	0	-3.3076
550	1	5.0549
538	1	-1.4699
4752	0	7.4266
419	1	-2.6349
964	0	-1.2142
4229	1	-1.8314
846	0	-9.9658
537	1	-1.3921
323	1	-2.114
294	0	-0.8339
775	1	-1.2828
2860	0	0.434
743	0	0.4233
648	1	-0.4719
826	0	0.058
1062	1	3.1892
598	1	3.5161
578	1	-0.9971
821	1	-1.9942
1032	0	1.4859
480	1	-0.8084
1220	1	-3.458
76	0	-0.1031
1139	0	-9.9658
155	1	0.6517
114	0	-9.9658
1401	0	-0.1993
1229	0	-1.5522
735	0	-9.9658
435	1	-9.9658
863	0	-0.4719
274	0	-9.9658
886	1	0.688
1294	0	0.6699
50	0	-9.9658
3733	0	1.8722
438	0	1.642
467	0	2.1147
1426	0	-0.1345
455	0	-2.0529
638	0	-9.9658
585	0	-1.3183
935	0	-9.9658
1076	0	-9.9658
1567	0	-3.3076
3725	0	-1.1172
343	0	-1.685
335	1	8.9845
408	0	-1.7809
604	0	-9.9658
1469	0	-9.9658
157	1	7.9523
442	0	-0.7108
1191	0	-3.458
563	0	-9.9658
368	0	-1.4305
242	0	-9.9658
232	1	-0.8084
1762	1	-2.3147
715	0	2.4985
134	0	-9.9658
605	1	-4.2934
1024	1	3.8198
205	1	-1.9379
677	0	3.2885
194	1	-2.114
868	0	0.7321
611	0	1.8524
139	0	2.9167
492	1	-1.0262
633	0	4.4621
77	1	1.1382
95	0	-2.2447
630	0	2.1444
36	1	5.431
576	1	5.1077
1219	0	1.4859
461	0	1.5563
449	0	0.517
685	0	0.4447
72	0	-0.5332
181	0	-0.5973
357	1	3.5947
300	1	6.0708
218	0	7.0376
497	0	-9.9658
485	1	-1.6394
329	1	-3.0469
139	0	-9.9658
682	1	-3.1714
566	0	-2.5479
415	0	-2.8262
1213	0	-0.1828
1393	0	0.2029
3761	0	-9.9658
406	1	2.1509
315	1	1.4011
39	0	3.5669
2875	1	-9.9658
76	1	6.1579
153	0	0.3685
693	0	1.5064
354	1	-0.4921
2219	0	-9.9658
955	0	-9.9658
1382	0	-9.9658
249	0	1.2815
454	0	-9.9658
494	0	-9.9658
592	1	-0.8339
254	1	4.0506
1547	1	-9.9658
754	0	-1.7809
190	0	0.1519
1426	1	0.1903
94	1	-2.5479
384	1	6.4473
4445	1	-1.5522
651	0	1.8484
2379	1	-2.114
372	0	-3.6259
880	1	1.8996
166	0	-0.6416
548	1	-1.3548
478	0	-2.4659
1300	0	1.1382
648	1	-9.9658
788	1	-1.0559
178	1	7.8542
269	1	5.8248
1236	0	-9.9658
1127	0	3.6771
1279	0	3.9137
615	0	-1.2142
194	0	-9.9658
512	0	-9.9658
632	1	-0.4921
73	0	-1.7809
588	0	-1.0559
1553	0	-9.9658
883	1	0.8246
1277	0	3.6939
714	0	0.1519
58	0	-9.9658
4084	1	0.4233
742	1	2.8137
279	0	-3.3076
1752	0	-0.9406
124	1	1.0915
405	0	-1.8836
968	0	-3.1714
655	0	1.125
1112	0	1.9712
819	1	-9.9658
162	1	-0.2328
1120	1	0.2154
467	0	-3.1714
2650	0	-1.5951
1233	1	1.5216
1915	1	7.4637
1387	0	1.0151
1666	1	1.7097
1519	0	-9.9658
2602	0	0.7233
582	0	5.5607
90	0	-5.0116
1116	0	-9.9658
96	1	2.6556
162	0	-2.7274
722	1	-0.9132
240	1	0.9568
2660	1	-1.3921
2286	1	3.7127
74	0	-0.1665
214	0	4.7507
5255	0	-3.1714
434	0	0.8805
2287	0	-9.9658
97	1	0.2154
609	0	-9.9658
442	1	-0.0425
230	0	0.03
772	0	0.8805
138	1	-0.1828
452	0	0.5955
382	1	-1.0862
933	0	-9.9658
987	1	0.6517
795	0	-9.9658
992	0	1.5998
1120	1	-9.9658
2772	0	-2.1779
466	1	-3.3076
442	0	-9.9658
1137	0	-9.9658
2078	0	1.5366
1412	0	-9.9658
82	0	0.4967
62	0	-2.3147
814	1	-1.8836
337	0	-1.4699
648	1	-9.9658
748	0	-9.9658
431	0	0.0014
1397	0	-2.114
113	1	6.7461
2000	1	-0.5973
3000	0	6.1077
460	1	-0.5543
398	1	-2.5479
1012	0	1.0573
225	1	2.8681
611	0	-9.9658
1301	0	0.9568
455	1	2.4779
1428	0	0.5763
432	1	0.517
1989	0	-9.9658
706	0	-9.9658
269	1	-3.458
984	1	-2.8262
2907	1	-0.2328
964	0	-1.7322
1189	0	-0.9971
6423	0	2.9875
451	0	-9.9658
4068	1	-1.2828
245	1	-3.1714
70	0	2.4805
623	0	4.3002
775	1	3.9847
1099	0	-1.5951
569	0	-0.2671
438	1	-9.9658
569	0	-2.5479
354	0	-9.9658
932	0	-1.3548
785	0	-0.5332
1537	1	-1.4305
604	0	2.6114
1079	0	-3.458
419	1	-3.1714
828	1	-1.5105
772	1	-1.4305
384	0	0.9862
1351	1	-0.5543
1868	0	-1.2142
461	0	-1.6394
442	0	-9.9658
523	0	-1.0862
210	0	-0.9132
671	0	-0.4921
1137	1	0.6145
1210	0	-9.9658
1341	0	-9.9658
530	0	0.2762
949	0	-9.9658
956	0	0.2277
1481	1	-9.9658
33	1	9.4227
2218	0	-1.685
333	0	2.4035
320	0	-9.9658
207	0	-1.4305
218	0	-0.6416
919	1	5.2442
491	0	4.5336
133	1	1.4962
224	1	2.4279
544	1	3.6335
160	0	-3.1714
414	1	4.0118
372	1	-3.458
532	1	3.2236
231	0	1.6281
796	0	3.6018
347	1	-3.1714
1399	0	-2.9324
787	0	-9.9658
846	0	-0.4521
566	0	-9.9658
470	0	0.8805
187	0	0.0158
1294	0	-2.7274
573	0	-2.9324
471	0	0.0718
482	0	3.3773
2681	1	3.4958
72	0	-9.9658
1525	1	-1.8836
543	1	0.0014
962	1	2.5924
544	0	-1.8314
548	0	0.9115
145	0	1.4281
512	1	-3.0469
380	1	1.9675
239	1	-1.9379
758	1	-0.9686
522	0	-9.9658
1828	0	0.3346
705	0	-2.6349

## Sheet: Supplementary Table 44
Supplementary Table 44 Kaplan Meier analysis of the correlation between IGLC6 gene expression and OS of patients with CESC
Overall survival	Dead status	IGLC6
385	1	-9.9658
62	0	-9.9658
111	1	-9.9658
138	1	-9.9658
1834	0	-9.9658
1183	1	-9.9658
119	1	-9.9658
98	1	-9.9658
243	0	1.3225
860	0	-2.3884
537	1	-9.9658
199	1	-9.9658
3978	1	-9.9658
418	0	-9.9658
2988	1	-9.9658
1222	0	-9.9658
1201	0	-9.9658
1130	0	-9.9658
596	0	-9.9658
771	1	0.4125
438	0	-9.9658
242	0	-9.9658
577	1	-9.9658
510	1	-9.9658
737	1	-9.9658
405	1	-2.6349
82	1	-9.9658
1631	0	-9.9658
241	1	-9.9658
98	1	-9.9658
1721	0	-9.9658
179	0	-9.9658
3200	1	-9.9658
273	0	-9.9658
105	0	-9.9658
343	1	-9.9658
411	0	-9.9658
2761	0	-0.7588
1500	0	-9.9658
444	1	-9.9658
1011	1	-9.9658
108	1	-9.9658
82	1	-9.9658
542	0	-9.9658
3013	0	-9.9658
1026	0	-9.9658
222	0	-9.9658
2893	0	-9.9658
316	1	-9.9658
292	0	-9.9658
535	1	-9.9658
500	0	-9.9658
214	1	-9.9658
372	0	-9.9658
837	0	-9.9658
503	0	-9.9658
175	1	-9.9658
506	1	-9.9658
1004	0	-9.9658
394	1	-9.9658
1021	0	-9.9658
832	0	-9.9658
492	1	-2.8262
505	1	-9.9658
533	0	-9.9658
1058	0	-9.9658
204	0	-9.9658
184	0	-9.9658
758	0	-9.9658
2918	0	-9.9658
351	1	-9.9658
417	0	-9.9658
718	0	-9.9658
388	1	-9.9658
916	0	-9.9658
194	0	-9.9658
1245	0	-9.9658
301	0	-9.9658
571	0	-9.9658
313	1	-9.9658
1448	1	-9.9658
1164	0	-9.9658
146	1	-9.9658
457	0	-9.9658
900	0	-9.9658
531	1	-9.9658
1458	1	-9.9658
1201	0	-9.9658
650	0	-9.9658
2289	0	-9.9658
961	1	-9.9658
627	0	-9.9658
1078	0	-9.9658
1494	0	-9.9658
2918	0	-9.9658
629	0	-9.9658
2289	0	-9.9658
1335	1	-2.4659
419	0	-9.9658
414	0	-9.9658
854	0	-9.9658
803	1	-9.9658
1209	1	-9.9658
3253	0	-9.9658
5546	0	-9.9658
1251	1	-9.9658
454	0	-9.9658
1106	1	-9.9658
2235	1	-9.9658
485	1	-9.9658
2126	1	-9.9658
1062	1	-9.9658
416	0	-9.9658
286	0	-9.9658
760	0	-9.9658
914	0	-9.9658
455	0	-9.9658
686	0	-9.9658
468	1	-9.9658
199	0	-9.9658
599	0	-9.9658
1796	0	-9.9658
862	0	-9.9658
547	1	-9.9658
1421	0	-9.9658
68	1	-9.9658
908	0	-9.9658
544	0	-9.9658
286	0	-9.9658
458	0	-9.9658
414	0	-9.9658
4412	1	-9.9658
433	0	-9.9658
559	1	-9.9658
1217	0	-9.9658
443	0	-9.9658
317	1	-9.9658
2493	0	-9.9658
993	0	-9.9658
1426	0	-9.9658
257	0	-9.9658
946	0	-9.9658
571	0	-9.9658
270	1	-9.9658
4113	0	-9.9658
279	1	-9.9658
502	0	-9.9658
1585	1	-9.9658
360	1	-9.9658
1314	0	-9.9658
64	1	-9.9658
407	0	-9.9658
395	1	-9.9658
1453	0	-9.9658
231	1	-9.9658
77	0	-9.9658
37	0	-9.9658
395	0	-9.9658
5166	1	-9.9658
486	0	-9.9658
454	1	-9.9658
1578	1	-2.3884
489	1	-9.9658
317	0	-9.9658
736	0	-9.9658
2107	0	-2.1779
566	0	-9.9658
336	0	-9.9658
738	0	-9.9658
174	0	-9.9658
328	0	-9.9658
326	0	-9.9658
919	0	0.8883
1147	0	-9.9658
908	0	-2.6349
234	1	-9.9658
515	0	-9.9658
727	1	-9.9658
154	1	-9.9658
508	0	-9.9658
150	1	-9.9658
805	0	-9.9658
403	0	-9.9658
1337	0	-9.9658
3571	1	-9.9658
87	1	-9.9658
609	0	-9.9658
114	1	-9.9658
953	0	-9.9658
3574	0	-9.9658
516	0	-9.9658
1886	1	-9.9658
242	1	-9.9658
492	0	-9.9658
83	1	-9.9658
1257	0	-9.9658
48	0	-9.9658
155	0	-9.9658
1354	0	-9.9658
2585	0	-9.9658
835	0	-9.9658
561	1	-9.9658
1262	1	-9.9658
167	0	-9.9658
1040	0	-9.9658
926	0	-9.9658
889	0	-9.9658
800	0	-9.9658
914	0	-9.9658
629	0	-9.9658
1242	1	-9.9658
2835	1	-9.9658
268	0	-2.3884
111	1	-9.9658
175	1	-9.9658
427	0	-9.9658
228	1	-9.9658
576	0	-9.9658
878	0	-9.9658
939	0	-9.9658
792	0	-9.9658
1320	0	-9.9658
333	1	-9.9658
148	1	-9.9658
2381	0	-9.9658
378	1	-9.9658
951	0	-1.3183
2565	0	-9.9658
639	1	-9.9658
1650	0	-9.9658
37	1	-9.9658
737	1	-9.9658
1152	1	-9.9658
622	0	-9.9658
567	0	-9.9658
992	0	-9.9658
2282	1	-9.9658
1115	0	-9.9658
509	0	-9.9658
260	0	-9.9658
1706	0	-9.9658
656	0	-9.9658
2702	0	-9.9658
287	0	-9.9658
362	1	-9.9658
448	1	-9.9658
1891	1	-9.9658
1250	0	-9.9658
2052	1	-9.9658
1339	1	-9.9658
607	1	-9.9658
564	0	-9.9658
3470	1	-9.9658
342	1	-9.9658
1588	0	-9.9658
182	0	-9.9658
1173	0	-9.9658
448	1	-9.9658
678	0	-9.9658
1540	0	-9.9658
142	1	-9.9658
349	1	-9.9658
4695	1	-9.9658
456	1	-2.4659
313	0	-9.9658
651	0	-9.9658
933	1	-9.9658
1806	0	-9.9658
342	0	-2.5479
63	0	-9.9658
533	0	-9.9658
814	1	-9.9658
388	1	-9.9658
164	1	-9.9658
675	1	-9.9658
958	0	-9.9658
954	1	-9.9658
55	0	-9.9658
721	0	-9.9658
1359	0	-9.9658
777	0	-9.9658
204	0	-9.9658
84	0	-9.9658
567	0	-9.9658
962	0	-9.9658
122	0	-2.2447
360	1	-9.9658
487	0	-9.9658
203	0	-9.9658
466	0	-9.9658
494	0	-9.9658
706	0	-9.9658
1033	1	-9.9658
169	0	-9.9658
178	1	-9.9658
1120	0	-9.9658
526	0	-9.9658
1943	0	-9.9658
2869	0	-9.9658
1227	0	-9.9658
1458	0	-9.9658
1470	0	-9.9658
427	1	-9.9658
532	0	-9.9658
487	0	-9.9658
854	0	-9.9658
1069	0	-9.9658
2433	1	-9.9658
1491	1	-9.9658
454	1	-9.9658
724	0	-9.9658
112	0	-9.9658
608	0	-9.9658
908	0	-9.9658
585	1	-9.9658
442	0	-9.9658
584	0	-9.9658
550	1	-9.9658
538	1	-9.9658
4752	0	-9.9658
419	1	-9.9658
964	0	-9.9658
4229	1	-9.9658
846	0	-9.9658
537	1	-9.9658
323	1	-9.9658
294	0	-9.9658
775	1	-9.9658
2860	0	-9.9658
743	0	-9.9658
648	1	-9.9658
826	0	-2.6349
1062	1	-9.9658
598	1	-9.9658
578	1	-9.9658
821	1	-9.9658
1032	0	-9.9658
480	1	-9.9658
1220	1	-9.9658
76	0	-9.9658
1139	0	-9.9658
155	1	-9.9658
114	0	-9.9658
1401	0	-9.9658
1229	0	-9.9658
735	0	-9.9658
435	1	-9.9658
863	0	-9.9658
274	0	-9.9658
886	1	-9.9658
1294	0	-9.9658
50	0	-9.9658
3733	0	-9.9658
438	0	-9.9658
467	0	-9.9658
1426	0	-9.9658
455	0	-9.9658
638	0	-9.9658
585	0	-9.9658
935	0	-9.9658
1076	0	-9.9658
1567	0	-9.9658
3725	0	-9.9658
343	0	-9.9658
335	1	-1.2828
408	0	-9.9658
604	0	-9.9658
1469	0	-9.9658
157	1	-9.9658
442	0	-9.9658
1191	0	-9.9658
563	0	-9.9658
368	0	-9.9658
242	0	-9.9658
232	1	-9.9658
1762	1	-9.9658
715	0	-1.7322
134	0	-9.9658
605	1	-9.9658
1024	1	-9.9658
205	1	-9.9658
677	0	-9.9658
194	1	-9.9658
868	0	-9.9658
611	0	-9.9658
139	0	-9.9658
492	1	-9.9658
633	0	-9.9658
77	1	-9.9658
95	0	-9.9658
630	0	-9.9658
36	1	-9.9658
576	1	-9.9658
1219	0	-1.4305
461	0	-9.9658
449	0	-9.9658
685	0	-9.9658
72	0	-9.9658
181	0	-9.9658
357	1	-9.9658
300	1	-9.9658
218	0	-2.6349
497	0	-9.9658
485	1	-9.9658
329	1	-9.9658
139	0	-9.9658
682	1	-9.9658
566	0	-9.9658
415	0	-9.9658
1213	0	-9.9658
1393	0	-9.9658
3761	0	-9.9658
406	1	-9.9658
315	1	-9.9658
39	0	-9.9658
2875	1	-9.9658
76	1	-1.3548
153	0	-9.9658
693	0	-9.9658
354	1	-9.9658
2219	0	-9.9658
955	0	-9.9658
1382	0	-9.9658
249	0	-9.9658
454	0	-9.9658
494	0	-9.9658
592	1	-9.9658
254	1	-2.4659
1547	1	-9.9658
754	0	-9.9658
190	0	-9.9658
1426	1	-9.9658
94	1	-9.9658
384	1	-9.9658
4445	1	-9.9658
651	0	-9.9658
2379	1	-9.9658
372	0	-9.9658
880	1	-9.9658
166	0	-9.9658
548	1	-9.9658
478	0	-9.9658
1300	0	-9.9658
648	1	-9.9658
788	1	-9.9658
178	1	-1.5951
269	1	-9.9658
1236	0	-9.9658
1127	0	-9.9658
1279	0	-9.9658
615	0	-9.9658
194	0	-9.9658
512	0	-9.9658
632	1	-9.9658
73	0	-9.9658
588	0	-9.9658
1553	0	-9.9658
883	1	-9.9658
1277	0	-9.9658
714	0	-9.9658
58	0	-9.9658
4084	1	-2.6349
742	1	-9.9658
279	0	-9.9658
1752	0	-9.9658
124	1	-9.9658
405	0	-9.9658
968	0	-9.9658
655	0	-9.9658
1112	0	-9.9658
819	1	-9.9658
162	1	-9.9658
1120	1	-9.9658
467	0	-9.9658
2650	0	-9.9658
1233	1	-9.9658
1915	1	-9.9658
1387	0	-9.9658
1666	1	-9.9658
1519	0	-9.9658
2602	0	-9.9658
582	0	-0.1993
90	0	-9.9658
1116	0	-9.9658
96	1	-9.9658
162	0	-9.9658
722	1	-9.9658
240	1	-9.9658
2660	1	-9.9658
2286	1	-2.4659
74	0	-9.9658
214	0	-9.9658
5255	0	-9.9658
434	0	-9.9658
2287	0	-9.9658
97	1	-9.9658
609	0	-9.9658
442	1	-9.9658
230	0	-2.3884
772	0	-9.9658
138	1	-9.9658
452	0	-9.9658
382	1	-9.9658
933	0	-9.9658
987	1	-9.9658
795	0	-9.9658
992	0	-9.9658
1120	1	-9.9658
2772	0	-9.9658
466	1	-9.9658
442	0	-9.9658
1137	0	-9.9658
2078	0	-9.9658
1412	0	-9.9658
82	0	-9.9658
62	0	-9.9658
814	1	-9.9658
337	0	-9.9658
648	1	-9.9658
748	0	-9.9658
431	0	-9.9658
1397	0	-9.9658
113	1	-9.9658
2000	1	-9.9658
3000	0	-9.9658
460	1	-9.9658
398	1	-9.9658
1012	0	-9.9658
225	1	-9.9658
611	0	-9.9658
1301	0	-9.9658
455	1	-9.9658
1428	0	-9.9658
432	1	-9.9658
1989	0	-9.9658
706	0	-9.9658
269	1	-9.9658
984	1	-9.9658
2907	1	-9.9658
964	0	-9.9658
1189	0	-9.9658
6423	0	-2.7274
451	0	-9.9658
4068	1	-9.9658
245	1	-9.9658
70	0	-9.9658
623	0	-9.9658
775	1	-9.9658
1099	0	-9.9658
569	0	-9.9658
438	1	-9.9658
569	0	-9.9658
354	0	-9.9658
932	0	-9.9658
785	0	-9.9658
1537	1	-9.9658
604	0	-9.9658
1079	0	-9.9658
419	1	-9.9658
828	1	-9.9658
772	1	-9.9658
384	0	-9.9658
1351	1	-9.9658
1868	0	-9.9658
461	0	-9.9658
442	0	-9.9658
523	0	-9.9658
210	0	-9.9658
671	0	-9.9658
1137	1	-9.9658
1210	0	-9.9658
1341	0	-9.9658
530	0	-9.9658
949	0	-9.9658
956	0	-9.9658
1481	1	-9.9658
33	1	-0.9971
2218	0	-9.9658
333	0	-9.9658
320	0	-9.9658
207	0	-9.9658
218	0	-9.9658
919	1	-1.4699
491	0	-9.9658
133	1	-9.9658
224	1	-9.9658
544	1	-9.9658
160	0	-9.9658
414	1	-9.9658
372	1	-9.9658
532	1	-9.9658
231	0	-9.9658
796	0	-9.9658
347	1	-9.9658
1399	0	-9.9658
787	0	-9.9658
846	0	-9.9658
566	0	-9.9658
470	0	-9.9658
187	0	-9.9658
1294	0	-9.9658
573	0	-9.9658
471	0	-9.9658
482	0	-9.9658
2681	1	-9.9658
72	0	-9.9658
1525	1	-9.9658
543	1	-9.9658
962	1	-9.9658
544	0	-9.9658
548	0	-9.9658
145	0	-9.9658
512	1	-9.9658
380	1	-9.9658
239	1	-9.9658
758	1	-9.9658
522	0	-9.9658
1828	0	-9.9658
705	0	-9.9658

## Sheet: Supplementary Table 45
Supplementary Table 45 Kaplan Meier analysis of the correlation between IGLC7 gene expression and OS of patients with CESC
Overall survival	Dead status	IGLC7
385	1	-9.9658
62	0	-9.9658
111	1	-9.9658
138	1	-9.9658
1834	0	-9.9658
1183	1	-3.0469
119	1	-0.5125
98	1	-9.9658
243	0	2.5852
860	0	1.3397
537	1	-9.9658
199	1	-9.9658
3978	1	-9.9658
418	0	-9.9658
2988	1	-9.9658
1222	0	-9.9658
1201	0	-9.9658
1130	0	-9.9658
596	0	-9.9658
771	1	1.8879
438	0	-9.9658
242	0	-1.3183
577	1	-9.9658
510	1	-1.8314
737	1	-9.9658
405	1	-1.2142
82	1	-9.9658
1631	0	-9.9658
241	1	-9.9658
98	1	-9.9658
1721	0	-9.9658
179	0	-9.9658
3200	1	-9.9658
273	0	-9.9658
105	0	-9.9658
343	1	-9.9658
411	0	-9.9658
2761	0	-0.4325
1500	0	-9.9658
444	1	-9.9658
1011	1	-9.9658
108	1	-2.4659
82	1	-9.9658
542	0	-9.9658
3013	0	-9.9658
1026	0	-9.9658
222	0	-0.4325
2893	0	-9.9658
316	1	-9.9658
292	0	-9.9658
535	1	-9.9658
500	0	-9.9658
214	1	0.7999
372	0	-9.9658
837	0	-9.9658
503	0	-0.7108
175	1	-3.1714
506	1	-9.9658
1004	0	-9.9658
394	1	-1.0862
1021	0	-9.9658
832	0	-9.9658
492	1	-0.0877
505	1	-9.9658
533	0	-3.0469
1058	0	-9.9658
204	0	-2.7274
184	0	-9.9658
758	0	-3.458
2918	0	-9.9658
351	1	-9.9658
417	0	-9.9658
718	0	-9.9658
388	1	-9.9658
916	0	-9.9658
194	0	-9.9658
1245	0	-9.9658
301	0	-9.9658
571	0	-9.9658
313	1	0.3907
1448	1	-9.9658
1164	0	-9.9658
146	1	-9.9658
457	0	-9.9658
900	0	-9.9658
531	1	-9.9658
1458	1	-9.9658
1201	0	-9.9658
650	0	-3.1714
2289	0	-9.9658
961	1	-9.9658
627	0	-9.9658
1078	0	-9.9658
1494	0	-9.9658
2918	0	-9.9658
629	0	-9.9658
2289	0	-9.9658
1335	1	-9.9658
419	0	-9.9658
414	0	-9.9658
854	0	-9.9658
803	1	-9.9658
1209	1	-9.9658
3253	0	-9.9658
5546	0	-9.9658
1251	1	-9.9658
454	0	-9.9658
1106	1	-3.816
2235	1	-9.9658
485	1	-9.9658
2126	1	-9.9658
1062	1	-9.9658
416	0	-9.9658
286	0	-3.1714
760	0	-9.9658
914	0	-9.9658
455	0	-9.9658
686	0	-9.9658
468	1	-9.9658
199	0	-9.9658
599	0	-9.9658
1796	0	-9.9658
862	0	-9.9658
547	1	-3.816
1421	0	-2.2447
68	1	-9.9658
908	0	-9.9658
544	0	-9.9658
286	0	-9.9658
458	0	-3.3076
414	0	-9.9658
4412	1	-9.9658
433	0	-9.9658
559	1	-9.9658
1217	0	-9.9658
443	0	-9.9658
317	1	-9.9658
2493	0	-3.3076
993	0	-3.816
1426	0	-9.9658
257	0	-9.9658
946	0	-0.8863
571	0	-9.9658
270	1	-9.9658
4113	0	-9.9658
279	1	-9.9658
502	0	-9.9658
1585	1	-9.9658
360	1	-2.1779
1314	0	-9.9658
64	1	2.8602
407	0	-9.9658
395	1	-3.3076
1453	0	-9.9658
231	1	-9.9658
77	0	-9.9658
37	0	-9.9658
395	0	-9.9658
5166	1	-3.1714
486	0	-9.9658
454	1	-9.9658
1578	1	-9.9658
489	1	-9.9658
317	0	-9.9658
736	0	-1.9379
2107	0	-0.5973
566	0	-9.9658
336	0	-9.9658
738	0	-9.9658
174	0	-9.9658
328	0	-9.9658
326	0	-9.9658
919	0	-9.9658
1147	0	-9.9658
908	0	-0.5543
234	1	-1.7322
515	0	-9.9658
727	1	2.3308
154	1	0.537
508	0	-9.9658
150	1	-9.9658
805	0	-2.0529
403	0	-9.9658
1337	0	-9.9658
3571	1	-9.9658
87	1	-0.3022
609	0	1.7097
114	1	-9.9658
953	0	-9.9658
3574	0	-9.9658
516	0	-9.9658
1886	1	-9.9658
242	1	-9.9658
492	0	-9.9658
83	1	-9.9658
1257	0	-9.9658
48	0	-9.9658
155	0	-9.9658
1354	0	-9.9658
2585	0	-9.9658
835	0	-9.9658
561	1	-9.9658
1262	1	-9.9658
167	0	-2.6349
1040	0	-4.035
926	0	-9.9658
889	0	-9.9658
800	0	-9.9658
914	0	-9.9658
629	0	-9.9658
1242	1	-9.9658
2835	1	-9.9658
268	0	4.1579
111	1	-9.9658
175	1	-9.9658
427	0	-9.9658
228	1	-9.9658
576	0	-9.9658
878	0	-2.5479
939	0	-9.9658
792	0	-9.9658
1320	0	-9.9658
333	1	-9.9658
148	1	-9.9658
2381	0	-9.9658
378	1	-9.9658
951	0	-0.5543
2565	0	-9.9658
639	1	-9.9658
1650	0	-9.9658
37	1	-9.9658
737	1	-9.9658
1152	1	-9.9658
622	0	-9.9658
567	0	-9.9658
992	0	1.6875
2282	1	-9.9658
1115	0	-3.6259
509	0	-9.9658
260	0	-9.9658
1706	0	-9.9658
656	0	-9.9658
2702	0	-9.9658
287	0	-2.8262
362	1	0.4125
448	1	-9.9658
1891	1	-9.9658
1250	0	-0.7108
2052	1	-9.9658
1339	1	-9.9658
607	1	-9.9658
564	0	-9.9658
3470	1	-9.9658
342	1	-9.9658
1588	0	-1.8314
182	0	-9.9658
1173	0	-9.9658
448	1	-9.9658
678	0	-9.9658
1540	0	-9.9658
142	1	-1.6394
349	1	-9.9658
4695	1	-9.9658
456	1	-9.9658
313	0	-9.9658
651	0	-9.9658
933	1	-9.9658
1806	0	-9.9658
342	0	-9.9658
63	0	-9.9658
533	0	-9.9658
814	1	-9.9658
388	1	-9.9658
164	1	-9.9658
675	1	-9.9658
958	0	-9.9658
954	1	-9.9658
55	0	-9.9658
721	0	-9.9658
1359	0	-9.9658
777	0	-9.9658
204	0	-9.9658
84	0	-9.9658
567	0	-9.9658
962	0	-9.9658
122	0	-9.9658
360	1	-9.9658
487	0	-9.9658
203	0	-9.9658
466	0	-9.9658
494	0	-9.9658
706	0	-3.3076
1033	1	1.5266
169	0	-9.9658
178	1	-0.39403
1120	0	-9.9658
526	0	-9.9658
1943	0	-9.9658
2869	0	-9.9658
1227	0	-9.9658
1458	0	-9.9658
1470	0	-9.9658
427	1	-9.9658
532	0	1.2394
487	0	-9.9658
854	0	-9.9658
1069	0	-9.9658
2433	1	-9.9658
1491	1	-9.9658
454	1	-2.8262
724	0	-9.9658
112	0	-9.9658
608	0	-1.7322
908	0	-9.9658
585	1	-9.9658
442	0	-9.9658
584	0	-9.9658
550	1	-9.9658
538	1	-9.9658
4752	0	-9.9658
419	1	-2.5479
964	0	-9.9658
4229	1	-0.8084
846	0	-9.9658
537	1	-9.9658
323	1	-9.9658
294	0	-9.9658
775	1	-9.9658
2860	0	-9.9658
743	0	-9.9658
648	1	-9.9658
826	0	-9.9658
1062	1	-2.2447
598	1	-0.1187
578	1	-9.9658
821	1	-9.9658
1032	0	-9.9658
480	1	-3.1714
1220	1	-9.9658
76	0	-9.9658
1139	0	-9.9658
155	1	-9.9658
114	0	-9.9658
1401	0	-9.9658
1229	0	-9.9658
735	0	-9.9658
435	1	-9.9658
863	0	-9.9658
274	0	-9.9658
886	1	-9.9658
1294	0	-9.9658
50	0	-9.9658
3733	0	-9.9658
438	0	-9.9658
467	0	-9.9658
1426	0	-9.9658
455	0	-9.9658
638	0	-9.9658
585	0	-9.9658
935	0	-9.9658
1076	0	-9.9658
1567	0	-9.9658
3725	0	-9.9658
343	0	-9.9658
335	1	0.7832
408	0	-9.9658
604	0	-9.9658
1469	0	-9.9658
157	1	0.7916
442	0	-9.9658
1191	0	-9.9658
563	0	-9.9658
368	0	-9.9658
242	0	-9.9658
232	1	-9.9658
1762	1	-9.9658
715	0	-3.458
134	0	-9.9658
605	1	-9.9658
1024	1	-3.0469
205	1	-9.9658
677	0	-9.9658
194	1	-9.9658
868	0	-2.4659
611	0	-9.9658
139	0	-9.9658
492	1	-1.5105
633	0	-9.9658
77	1	-9.9658
95	0	-9.9658
630	0	-2.7274
36	1	-0.1345
576	1	-9.9658
1219	0	-2.3884
461	0	-9.9658
449	0	-9.9658
685	0	-9.9658
72	0	-9.9658
181	0	-9.9658
357	1	-9.9658
300	1	1.0363
218	0	-0.4719
497	0	-9.9658
485	1	-9.9658
329	1	-9.9658
139	0	-9.9658
682	1	-9.9658
566	0	-9.9658
415	0	-9.9658
1213	0	-9.9658
1393	0	-9.9658
3761	0	-9.9658
406	1	-9.9658
315	1	-9.9658
39	0	-1.9942
2875	1	-9.9658
76	1	1.3846
153	0	-9.9658
693	0	-0.7834
354	1	-9.9658
2219	0	-9.9658
955	0	-9.9658
1382	0	-9.9658
249	0	-9.9658
454	0	-9.9658
494	0	-9.9658
592	1	-9.9658
254	1	-9.9658
1547	1	-9.9658
754	0	-9.9658
190	0	-9.9658
1426	1	-9.9658
94	1	-9.9658
384	1	-9.9658
4445	1	-9.9658
651	0	-9.9658
2379	1	-9.9658
372	0	-9.9658
880	1	-0.8599
166	0	-9.9658
548	1	-9.9658
478	0	-9.9658
1300	0	-9.9658
648	1	-9.9658
788	1	-1.8836
178	1	3.0481
269	1	-1.1172
1236	0	-9.9658
1127	0	-3.3076
1279	0	-9.9658
615	0	-9.9658
194	0	-9.9658
512	0	-9.9658
632	1	-9.9658
73	0	-9.9658
588	0	-9.9658
1553	0	-9.9658
883	1	-9.9658
1277	0	-3.6259
714	0	2.081
58	0	-9.9658
4084	1	-9.9658
742	1	-9.9658
279	0	-9.9658
1752	0	-9.9658
124	1	-9.9658
405	0	-9.9658
968	0	-9.9658
655	0	-9.9658
1112	0	-9.9658
819	1	-9.9658
162	1	-9.9658
1120	1	-9.9658
467	0	-9.9658
2650	0	-9.9658
1233	1	-2.9324
1915	1	1.8683
1387	0	-9.9658
1666	1	-9.9658
1519	0	-9.9658
2602	0	-9.9658
582	0	-1.7809
90	0	-9.9658
1116	0	-9.9658
96	1	-9.9658
162	0	-9.9658
722	1	-9.9658
240	1	-9.9658
2660	1	-9.9658
2286	1	-9.9658
74	0	-9.9658
214	0	-2.4659
5255	0	-9.9658
434	0	-9.9658
2287	0	-9.9658
97	1	-9.9658
609	0	-9.9658
442	1	-9.9658
230	0	-9.9658
772	0	-9.9658
138	1	-3.1714
452	0	-1.5951
382	1	-9.9658
933	0	-9.9658
987	1	-9.9658
795	0	-9.9658
992	0	-9.9658
1120	1	-9.9658
2772	0	-9.9658
466	1	-9.9658
442	0	-9.9658
1137	0	-9.9658
2078	0	-9.9658
1412	0	-9.9658
82	0	-9.9658
62	0	-3.1714
814	1	-9.9658
337	0	-9.9658
648	1	-9.9658
748	0	-9.9658
431	0	-9.9658
1397	0	-9.9658
113	1	1.2992
2000	1	-9.9658
3000	0	-2.7274
460	1	-9.9658
398	1	-9.9658
1012	0	-9.9658
225	1	-1.0262
611	0	-9.9658
1301	0	-9.9658
455	1	-3.0469
1428	0	-9.9658
432	1	-9.9658
1989	0	-9.9658
706	0	-9.9658
269	1	-9.9658
984	1	-9.9658
2907	1	-9.9658
964	0	-9.9658
1189	0	-9.9658
6423	0	-9.9658
451	0	-9.9658
4068	1	-9.9658
245	1	-9.9658
70	0	-9.9658
623	0	-9.9658
775	1	-2.4659
1099	0	-9.9658
569	0	-9.9658
438	1	-9.9658
569	0	-9.9658
354	0	-9.9658
932	0	-9.9658
785	0	-9.9658
1537	1	-9.9658
604	0	-9.9658
1079	0	-9.9658
419	1	-9.9658
828	1	-9.9658
772	1	-9.9658
384	0	-9.9658
1351	1	-9.9658
1868	0	-9.9658
461	0	-9.9658
442	0	-9.9658
523	0	-9.9658
210	0	-9.9658
671	0	-9.9658
1137	1	-9.9658
1210	0	-9.9658
1341	0	-9.9658
530	0	-9.9658
949	0	-9.9658
956	0	-9.9658
1481	1	-9.9658
33	1	4.1748
2218	0	-9.9658
333	0	-3.3076
320	0	-9.9658
207	0	-9.9658
218	0	-9.9658
919	1	-1.2142
491	0	-0.394
133	1	-9.9658
224	1	-9.9658
544	1	-1.1172
160	0	-9.9658
414	1	-9.9658
372	1	-9.9658
532	1	-9.9658
231	0	-9.9658
796	0	-2.3147
347	1	-9.9658
1399	0	-9.9658
787	0	-9.9658
846	0	-9.9658
566	0	-9.9658
470	0	-9.9658
187	0	-9.9658
1294	0	-9.9658
573	0	-9.9658
471	0	-9.9658
482	0	-3.458
2681	1	-9.9658
72	0	-9.9658
1525	1	-9.9658
543	1	-9.9658
962	1	-1.5522
544	0	-9.9658
548	0	-9.9658
145	0	-1.2142
512	1	-9.9658
380	1	-9.9658
239	1	-9.9658
758	1	-9.9658
522	0	-9.9658
1828	0	-9.9658
705	0	-9.9658

## Sheet: Supplementary Table 46
Supplementary Table 46 DSS analysis of patients with CESC
	Cancer Code	pvalue		HR	Lower	Upper	Hazard Ratio(95%CI)
IGLC1	TCGA-CESC (N=269)	0.0078	0.882516		0.804404	0.968214	0.88 (0.80,0.97)
IGLC2	TCGA-CESC (N=269)	0.02	0.890246		0.81027	0.978115	0.89 (0.81,0.98)
IGLC3	TCGA-CESC (N=269)	0.02	0.899857		0.825024	0.981477	0.90 (0.83,0.98)
IGLC4	TCGA-CESC (N=269)	0.6	1.06592		0.834986	1.36072	1.07 (0.83,1.36)
IGLC5	TCGA-CESC (N=269)	0.33	0.94199		0.834894	1.06282	0.94 (0.83,1.06)
IGLC6	TCGA-CESC (N=269)	0.14	0.959118		0.907315	1.01388	0.96 (0.91,1.01)
IGLC7	TCGA-CESC (N=269)	0.03	0.93655		0.883227	0.993092	0.94 (0.88,0.99)

## Sheet: Supplementary Table 47
Supplementary Table 47 Kaplan Meier analysis of the correlation between IGLC1 gene expression and Dss of patients with CESC
Disease-specific survival	Dead status	IGLC1
4483	0	2.3308
369	0	9.3243
1617	0	10.3941
2056	0	4.5577
463	0	9.4923
1386	0	9.1716
747	0	10.7764
815	0	1.3623
1357	0	6.2232
370	1	6.9467
426	0	8.0385
494	1	8.0303
490	0	6.5399
1630	0	5.0348
1203	0	9.2897
284	0	9.8312
442	0	10.3025
2526	0	11.4279
919	0	6.2666
3097	0	10.9833
555	1	8.9249
788	0	5.6935
483	0	9.2877
3039	0	4.5632
619	0	10.24
555	0	8.2798
144	1	4.958
636	0	9.3361
275	1	5.5142
1263	0	8.9984
104	1	9.4232
602	0	10.6346
428	0	9.6679
350	1	9.9584
829	0	9.142
636	0	8.7822
383	0	6.4728
1243	0	3.6463
518	0	9.5196
1065	1	-0.3022
266	1	4.7285
227	1	6.9865
453	0	3.4933
540	0	9.2954
1099	0	5.4246
619	0	9.8075
1427	0	12.3953
642	1	5.2315
4467	0	8.7762
473	0	11.9371
2888	0	12.1528
2032	1	7.5305
586	0	4.6899
287	0	7.777
1246	0	6.8889
2949	0	7.5717
1800	0	10.9798
469	1	9.7505
512	0	6.648
720	0	9.6878
4385	0	5.7391
1013	0	10.8627
50	0	5.6565
2496	0	7.8652
1083	1	8.8966
540	0	5.6227
1320	0	8.7286
252	1	7.7908
321	0	9.447
1066	0	11.3015
2094	1	7.5976
397	0	10.4226
406	0	8.6772
533	0	9.9045
1245	0	4.1946
803	0	8.4402
1778	0	11.4218
202	0	3.8915
46	0	7.5735
861	0	11.5154
2114	0	6.7686
861	1	8.5392
552	0	6.392
652	0	8.5513
3988	0	9.0752
730	0	11.201
595	0	6.9899
109	0	10.4144
793	0	6.6212
699	0	9.3353
43	0	3.2572
524	0	9.2621
5271	0	9.4633
688	0	5.4761
3442	0	5.4787
1561	0	10.0358
90	0	9.4579
1103	0	2.6208
492	1	8.6873
747	0	11.2418
632	0	10.9659
454	0	7.0437
474	0	10.0013
410	0	6.2267
825	0	6.8925
834	0	7.6737
548	0	10.4932
1372	0	7.5181
633	1	3.4398
119	0	9.0573
1525	0	10.9592
3046	1	10.0527
3589	0	6.5145
1221	0	10.5735
908	1	5.3045
725	0	8.7843
685	0	10.1574
1688	0	4.1169
4738	0	9.4096
442	1	9.2283
1456	0	7.3102
471	1	6.1544
638	0	4.7296
573	0	2.2082
6408	0	10.416
1112	0	10.8617
44	0	6.7694
1444	0	7.9711
570	1	9.053
253	0	10.5701
830	0	6.9905
761	0	11.0366
6375	0	9.0891
1735	0	8.645
607	1	9.3423
579	0	4.9256
254	0	10.3193
791	0	12.2487
1582	0	2.7029
2493	0	1.595
729	0	8.6156
755	0	4.4149
1992	0	9.0937
621	0	10.2937
1122	0	5.7887
4172	0	7.7717
911	0	7.667
448	0	7.7661
1367	0	7.348
1078	0	3.4291
604	1	7.5923
542	0	9.5377
534	0	10.4492
1169	0	7.1426
596	0	10.8515
828	0	7.7147
348	1	5.2223
879	1	10.721
799	0	9.065
343	0	10.6655
1472	0	8.3872
1756	0	9.8162
1053	0	7.2744
1345	0	6.2538
52	1	5.4115
1946	0	13.1253
543	1	10.0006
259	0	10.718
2226	0	9.0981
715	1	5.7738
355	1	7.4904
1667	0	5.5964
157	1	11.2921
1394	0	6.5212
129	0	8.9676
474	0	5.5094
477	1	0.7579
100	1	1.1316
634	0	5.6902
81	0	8.7454
791	0	6.2945
863	0	9.6584
955	1	7.0791
132	1	5.5949
978	1	8.7516
3609	0	5.6982
607	0	9.5139
2383	0	9.3622
965	0	8.9306
372	0	11.0928
4694	0	6.2715
71	0	4.9691
53	0	10.3367
2520	0	8.7904
567	0	4.3435
533	0	7.173
4086	0	10.3116
829	1	10.1028
491	0	8.9628
795	0	8.8841
4879	0	7.2046
166	1	4.6445
482	0	12.2236
279	0	6.131
829	0	10.0406
506	1	6.8752
2044	0	11.1262
414	1	1.7912
1535	0	10.7319
1409	0	10.7951
499	0	10.054
854	0	8.2481
773	1	10.5343
34	0	7.1578
305	1	4.4582
380	0	10.491
2052	1	10.6163
1015	0	9.1313
57	0	4.4476
1031	0	12.6046
252	1	7.4349
5385	0	10.7099
1118	1	8.5617
241	0	9.7648
986	0	2.8994
1505	0	11.6046
1791	0	9.721
346	0	9.0991
523	0	3.3661
83	0	11.9892
1551	0	10.1195
1210	1	2.753
954	0	7.0448
3935	0	6.5517
659	1	11.1671
34	0	4.445
954	0	1.0503
1415	0	4.6047
2394	0	12.0503
542	0	6.0081
1106	0	8.3687
1453	1	6.1869
284	0	12.922
739	0	10.1395
940	0	5.0943
376	0	9.0906
447	0	6.3642
1243	0	9.5771
74	1	2.7615
1186	1	10.324
2669	0	7.4177
444	0	10.9371
2893	0	11.7785
1136	0	7.298
45	0	6.9233
491	0	9.0642
636	1	5.4192
951	1	10.7031
2234	0	8.3783
1714	0	10.2415
890	0	8.7256
485	0	9.0114
623	0	6.7262
1847	0	3.4061
149	0	3.162
617	0	6.2722
959	0	8.7933
4482	0	5.5586
3874	0	9.5638

## Sheet: Supplementary Table 48
Supplementary Table 48 Kaplan Meier analysis of the correlation between IGLC2 gene expression and Dss of patients with CESC
Disease-specific survival	Dead status	IGLC2
4483	0	3.3787
369	0	9.7215
1617	0	11.8099
2056	0	4.8365
463	0	10.872
1386	0	9.7911
747	0	11.2676
815	0	1.0433
1357	0	8.5927
370	1	7.6471
426	0	9.2157
494	1	8.9566
490	0	7.8346
1630	0	6.6113
1203	0	10.7727
284	0	11.6207
442	0	11.6823
2526	0	12.6865
919	0	7.5488
3097	0	10.7957
555	1	10.4586
788	0	8.2572
483	0	10.8033
3039	0	8.5145
619	0	13.5819
555	0	10.5573
144	1	6.0427
636	0	9.5835
275	1	7.949
1263	0	10.0907
104	1	11.1484
602	0	12.3088
428	0	10.5683
350	1	10.9911
829	0	10.8761
636	0	9.4299
383	0	7.7471
1243	0	7.192
518	0	10.7117
1065	1	0.8327
266	1	6.9516
227	1	9.3872
453	0	4.3958
540	0	11.941
1099	0	6.2034
619	0	11.3227
1427	0	13.1188
642	1	6.1781
4467	0	12.2291
473	0	13.7733
2888	0	12.2827
2032	1	8.716
586	0	5.2679
287	0	9.044
1246	0	7.9339
2949	0	8.9751
1800	0	12.9477
469	1	13.4653
512	0	9.1518
720	0	10.8164
4385	0	9.0629
1013	0	12.5105
50	0	8.1077
2496	0	9.7539
1083	1	11.5211
540	0	7.696
1320	0	10.7368
252	1	9.5225
321	0	10.1252
1066	0	13.9099
2094	1	8.6871
397	0	10.8071
406	0	9.8926
533	0	10.6616
1245	0	6.9299
803	0	8.2337
1778	0	10.5883
202	0	5.9064
46	0	7.9272
861	0	12.9426
2114	0	8.5546
861	1	9.4374
552	0	8.7186
652	0	10.311
3988	0	11.6067
730	0	12.4549
595	0	8.6823
109	0	12.2893
793	0	7.6937
699	0	10.2892
43	0	5.6088
524	0	11.8564
5271	0	10.7073
688	0	6.6558
3442	0	7.4186
1561	0	13.6417
90	0	12.9701
1103	0	4.9505
492	1	9.2287
747	0	11.9953
632	0	12.1186
454	0	8.7675
474	0	10.5017
410	0	8.3808
825	0	8.2435
834	0	9.6619
548	0	11.4809
1372	0	10.3739
633	1	4.0841
119	0	10.4618
1525	0	11.0888
3046	1	11.6609
3589	0	7.719
1221	0	14.4801
908	1	9.0707
725	0	10.851
685	0	11.4996
1688	0	7.7092
4738	0	10.0786
442	1	9.1349
1456	0	7.929
471	1	8.3865
638	0	7.2504
573	0	5.6747
6408	0	11.3667
1112	0	12.4146
44	0	8.8206
1444	0	10.3983
570	1	10.6118
253	0	12.1074
830	0	8.7353
761	0	10.9441
6375	0	10.0463
1735	0	10.8537
607	1	10.2733
579	0	6.1595
254	0	12.3903
791	0	12.4344
1582	0	5.1478
2493	0	3.3966
729	0	11.9685
755	0	4.0532
1992	0	10.6263
621	0	11.5458
1122	0	8.3601
4172	0	8.6385
911	0	9.8534
448	0	8.9809
1367	0	8.8173
1078	0	5.5892
604	1	10.4774
542	0	12.1143
534	0	10.3585
1169	0	7.9273
596	0	10.2318
828	0	8.8607
348	1	6.6251
879	1	11.8406
799	0	10.4629
343	0	10.4149
1472	0	11.1434
1756	0	11.5864
1053	0	8.0395
1345	0	5.2619
52	1	8.065
1946	0	12.865
543	1	11.7275
259	0	12.6295
2226	0	10.2593
715	1	8.1461
355	1	9.681
1667	0	8.1073
157	1	11.3735
1394	0	8.491
129	0	11.3446
474	0	7.5604
477	1	2.9911
100	1	2.4279
634	0	8.5825
81	0	10.1091
791	0	6.5554
863	0	10.6594
955	1	9.1337
132	1	7.7248
978	1	10.2273
3609	0	8.629
607	0	10.2632
2383	0	10.9444
965	0	9.8594
372	0	13.4743
4694	0	9.4242
71	0	6.5325
53	0	11.0463
2520	0	9.8031
567	0	6.0092
533	0	10.3134
4086	0	12.0539
829	1	11.3921
491	0	10.7227
795	0	10.0324
4879	0	8.5719
166	1	6.4833
482	0	13.8981
279	0	6.9816
829	0	12.4975
506	1	11.3914
2044	0	12.646
414	1	3.7453
1535	0	12.2281
1409	0	12.2108
499	0	10.5956
854	0	10.1884
773	1	11.6045
34	0	7.7183
305	1	5.5853
380	0	12.7488
2052	1	9.9927
1015	0	11.485
57	0	5.257
1031	0	14.2522
252	1	10.4692
5385	0	11.5929
1118	1	8.754
241	0	11.4235
986	0	5.1962
1505	0	12.4609
1791	0	10.6025
346	0	11.0663
523	0	5.6189
83	0	13.8293
1551	0	12.1841
1210	1	4.8934
954	0	9.5533
3935	0	7.36
659	1	10.6844
34	0	5.5223
954	0	2.5313
1415	0	6.64
2394	0	12.9796
542	0	8.124
1106	0	9.9942
1453	1	8.1075
284	0	13.7881
739	0	11.7939
940	0	6.2956
376	0	11.0818
447	0	8.3621
1243	0	10.1951
74	1	5.1052
1186	1	10.9774
2669	0	7.6926
444	0	12.7667
2893	0	12.267
1136	0	8.1747
45	0	10.0053
491	0	10.225
636	1	8.1639
951	1	12.8054
2234	0	9.7195
1714	0	11.6321
890	0	9.7269
485	0	10.3821
623	0	8.2301
1847	0	3.5923
149	0	7.0375
617	0	7.4048
959	0	9.8627
4482	0	7.131
3874	0	11.5957

## Sheet: Supplementary Table 49
Supplementary Table 49 Kaplan Meier analysis of the correlation between IGLC3 gene expression and Dss of patients with CESC
Disease-specific survival	Dead status	IGLC3
4483	0	1.0079
369	0	9.4557
1617	0	10.8091
2056	0	4.0619
463	0	9.1456
1386	0	8.3348
747	0	9.0903
815	0	2.2144
1357	0	7.1174
370	1	7.5981
426	0	8.7728
494	1	9.4691
490	0	7.3663
1630	0	5.2544
1203	0	9.3222
284	0	10.2031
442	0	10.8947
2526	0	11.8733
919	0	7.0699
3097	0	9.8299
555	1	9.8839
788	0	5.8687
483	0	9.3807
3039	0	7.3689
619	0	11.7697
555	0	9.5823
144	1	4.3492
636	0	8.9892
275	1	8.2566
1263	0	9.8213
104	1	9.554
602	0	11.2853
428	0	9.4539
350	1	10.3089
829	0	10.1398
636	0	9.1732
383	0	5.6026
1243	0	6.4691
518	0	10.2908
1065	1	-2.0529
266	1	6.6135
227	1	8.2496
453	0	3.5411
540	0	9.0519
1099	0	4.8177
619	0	10.2634
1427	0	13.716
642	1	7.3506
4467	0	8.4569
473	0	12.9601
2888	0	12.6674
2032	1	7.5178
586	0	3.8521
287	0	7.9703
1246	0	7.3762
2949	0	8.8353
1800	0	11.0368
469	1	10.6297
512	0	6.1611
720	0	10.9567
4385	0	8.7053
1013	0	10.9894
50	0	5.2149
2496	0	9.0962
1083	1	8.9912
540	0	8.1113
1320	0	9.1466
252	1	7.5844
321	0	8.0947
1066	0	11.9887
2094	1	7.8361
397	0	11.4295
406	0	9.3875
533	0	9.4853
1245	0	4.81
803	0	6.7764
1778	0	10.2713
202	0	5.0229
46	0	8.6001
861	0	11.7607
2114	0	6.6621
861	1	9.2839
552	0	6.7785
652	0	9.7465
3988	0	10.9619
730	0	11.71
595	0	7.6339
109	0	10.8843
793	0	6.3025
699	0	9.3032
43	0	3.6405
524	0	9.706
5271	0	9.8591
688	0	5.5952
3442	0	6.1948
1561	0	11.9147
90	0	11.8922
1103	0	3.2297
492	1	8.7202
747	0	11.1171
632	0	13.6108
454	0	7.9046
474	0	9.6325
410	0	7.5234
825	0	6.8749
834	0	7.6675
548	0	11.9568
1372	0	8.8
633	1	3.5035
119	0	7.0338
1525	0	10.0659
3046	1	10.9766
3589	0	5.9291
1221	0	11.1307
908	1	7.08
725	0	9.965
685	0	9.1983
1688	0	5.7312
4738	0	9.2344
442	1	9.9757
1456	0	7.4046
471	1	7.3731
638	0	5.5717
573	0	3.716
6408	0	10.1998
1112	0	10.9538
44	0	7.2552
1444	0	11.537
570	1	8.5757
253	0	8.9283
830	0	6.7616
761	0	10.2958
6375	0	9.6656
1735	0	9.841
607	1	9.7408
579	0	5.5862
254	0	11.2553
791	0	10.8832
1582	0	4.1228
2493	0	0.6608
729	0	10.4313
755	0	3.3814
1992	0	9.787
621	0	9.8501
1122	0	6.9476
4172	0	7.8053
911	0	8.259
448	0	7.5271
1367	0	6.3201
1078	0	3.8187
604	1	7.7013
542	0	11.2179
534	0	9.8756
1169	0	7.8357
596	0	11.557
828	0	8.3869
348	1	6.3903
879	1	10.8204
799	0	9.6456
343	0	9.1064
1472	0	11.9988
1756	0	11.0338
1053	0	7.2128
1345	0	5.465
52	1	7.2448
1946	0	13.0865
543	1	9.4194
259	0	11.26
2226	0	10.3448
715	1	5.8805
355	1	9.6709
1667	0	6.7977
157	1	9.3332
1394	0	8.3212
129	0	10.8302
474	0	6.5174
477	1	0.0014
100	1	1.1117
634	0	6.7372
81	0	8.6803
791	0	4.425
863	0	7.8487
955	1	8.0332
132	1	7.3703
978	1	10.3733
3609	0	6.7448
607	0	8.9245
2383	0	10.5006
965	0	8.5274
372	0	10.6133
4694	0	7.2673
71	0	4.9284
53	0	10.4317
2520	0	9.4746
567	0	7.0274
533	0	9.262
4086	0	9.544
829	1	10.723
491	0	7.5098
795	0	8.6799
4879	0	7.5997
166	1	3.755
482	0	13.2155
279	0	6.4856
829	0	11.4497
506	1	8.0241
2044	0	11.0263
414	1	2.1606
1535	0	11.627
1409	0	10.7346
499	0	10.2702
854	0	7.9881
773	1	11.4398
34	0	6.6017
305	1	5.2994
380	0	10.4345
2052	1	10.4686
1015	0	12.1925
57	0	3.6555
1031	0	12.743
252	1	8.6913
5385	0	9.6968
1118	1	7.2286
241	0	10.668
986	0	3.8391
1505	0	12
1791	0	11.1302
346	0	9.6483
523	0	4.7269
83	0	12.8294
1551	0	13.3075
1210	1	4.8038
954	0	8.232
3935	0	6.4097
659	1	9.9827
34	0	4.8729
954	0	2.043
1415	0	4.3392
2394	0	12.1301
542	0	7.204
1106	0	8.3001
1453	1	6.2849
284	0	12.7672
739	0	10.7912
940	0	6.3625
376	0	9.812
447	0	6.9277
1243	0	9.5186
74	1	4.6053
1186	1	10.3232
2669	0	6.5514
444	0	11.0401
2893	0	12.113
1136	0	9.433
45	0	9.1522
491	0	9.7221
636	1	6.7481
951	1	10.5904
2234	0	9.3262
1714	0	10.6637
890	0	8.207
485	0	8.5968
623	0	6.5688
1847	0	2.6602
149	0	5.1494
617	0	6.3988
959	0	9.5584
4482	0	6.3078
3874	0	10.7755

[truncated: 14 more sheets: Supplementary Table 50, Supplementary Table 51, Supplementary Table 52, Supplementary Table 53, Supplementary Table 54, Supplementary Table 55, Supplementary Table 56, Supplementary Table 57, Supplementary Table 58, Supplementary Table 59, Supplementary Table 60, Supplementary Table 61, Supplementary Table 62, Supplementary Table 63]
