# Supplementary material for: Functional analysis of tumor-derived immunoglobulin lambda and its interacting proteins in cervical cancer
Source: BMC Cancer. 2023 Oct 2;23:929. doi: 10.1186/s12885-023-11426-9 (PMC10544594; doi:10.1186/s12885-023-11426-9)
Supplement: Supplementary file 10 — Additional file 10: Supplementary Table 64. The pearson correlation coefficients (r) of 5 IGLCs. [file 12885_2023_11426_MOESM10_ESM.xlsx]

## Sheet: Sheet1
Supplementary Table 64 The pearson correlation coefficients (r) of 5 IGLCs
TYPE	GENE	IGLC1	IGLC2	IGLC3	IGLC6	IGLC7
chemokine	CCL5	0.471222	0.0370035	0.494925	0.0221082	0.148517
chemokine	CXCL9	0.367062	0.0540459	0.395547	-0.00868205	0.103199
chemokine	CCL19	0.596574	0.170117	0.590561	-0.0204807	0.198759
chemokine	CXCL13	0.386792	0.0100551	0.418419	0.144076	-0.064131
chemokine	CCL21	0.388712	0.135821	0.189084	0.227599	-0.01567
chemokine	CCL22	0.342672	-0.109406	0.247224	0.156167	0.0382549
chemokine	XCL1	0.190788	0.0454248	0.231523	0.132563	-0.00849947
chemokine	CXCL12	0.406733	0.0495082	0.25724	0.179271	0.0867924
chemokine	CCL2	0.265296	0.139491	0.414479	-0.00861903	-0.0132254
chemokine	CCL8	0.250007	0.128761	0.310254	0.0523618	-0.029593
chemokine	CCL3	0.196063	-0.0610972	0.385167	0.207665	-0.00591081
chemokine	CCL18	0.338155	0.0077291	0.348088	-0.10676	0.177157
chemokine	CCL11	0.373931	0.00878354	0.339678	-0.079661	0.238914
chemokine	CCL13	0.304231	0.239222	0.289824	-0.0051902	0.276169
chemokine	CCL23	0.252108	0.244783	0.286017	-0.0248841	0.23528
chemokine	CXCL10	0.268041	0.404094	0.4077	0.0158521	0.22615
chemokine	CXCL11	0.266201	-0.0229487	0.303839	0.0948072	0.0317275
chemokine	CCL4	0.336705	0.221649	0.265666	0.502754	0.0212903
chemokine	XCL2	0.354465	0.184562	0.376645	0.33136	-0.00525882
chemokine	CCL28	-0.0255436	0.495756	0.329133	0.307029	0.109083
chemokine	CCL27	0.00613048	0.387854	0.027966	0.414153	0.352376
chemokine	CCL15	0.0682921	0.568823	0.0559683	0.36403	0.276965
chemokine	CCL16	0.170501	0.401905	0.160028	0.408556	0.410064
chemokine	CXCL8	-0.139024	0.224573	0.398045	0.307652	0.310546
chemokine	CXCL5	0.0127815	0.376871	0.220773	0.307834	0.323045
chemokine	CXCL6	0.105394	0.223052	0.18817	0.383214	0.0734857
chemokine	CCL7	0.186446	0.392575	0.407359	0.116063	0.218977
chemokine	CCL20	-0.0923549	0.406439	0.27118	0.18759	0.236472
chemokine	CXCL2	-0.0180784	0.282198	0.252321	0.216148	0.161711
chemokine	CXCL1	0.00830616	0.295441	0.135716	0.301839	0.258866
chemokine	CXCL3	-0.0199355	0.19382	0.213992	0.321557	0.21336
chemokine	CCL24	0.130685	0.3872	-0.0727966	0.265721	0.193433
chemokine	CCL26	0.00223511	0.358891	0.0358101	0.250166	0.298877
chemokine	CXCL14	0.153663	0.290678	-0.0048677	0.265214	0.221623
chemokine	CCL25	0.384425	0.296612	-0.00726442	0.27886	0.219149
chemokine	CX3CL1	0.242228	0.3335	-0.00620447	0.198031	0.240802
chemokine	CXCL17	0.200126	0.39174	0.149298	0.295234	0.224237
chemokine	CCL14	0.402314	0.353231	-0.0293101	0.379414	0.22255
chemokine	CCL17	0.24895	0.265278	-0.115733	0.282558	0.120481
chemokine	CCL1	0.256098	0.257559	0.0604702	0.209865	0.161524
chemokine	CXCL16	0.235016	0.358238	0.114469	0.157342	0.173586
receptor	CCR9	0.111493	0.169366	0.182289	0.142963	0.252152
receptor	CXCR5	0.181788	0.156182	0.142182	0.242979	0.337058
receptor	CCR3	0.10522	0.282948	0.178037	0.108073	0.373678
receptor	CCR10	0.13168	0.129648	0.131033	0.087146	0.446314
receptor	CX3CR1	0.261159	0.19253	0.101613	0.0551082	0.399497
receptor	CXCR1	0.158995	0.079142	0.119184	0.126685	0.364854
receptor	CXCR2	0.131464	0.160904	0.288784	0.106513	0.384172
receptor	CXCR3	0.538974	0.572359	0.572622	0.490319	0.409562
receptor	CCR7	0.590286	0.610391	0.606676	0.580619	0.40267
receptor	XCR1	0.527301	0.522351	0.53673	0.47942	0.230682
receptor	CCR4	0.493289	0.524778	0.528924	0.445085	0.278779
receptor	CCR5	0.524548	0.641716	0.567901	0.480894	0.0726684
receptor	CCR2	0.610306	0.556788	0.631083	0.429062	0.0731501
receptor	CXCR6	0.528594	0.560024	0.553199	0.506808	0.0654299
receptor	CXCR4	0.416695	0.416118	0.393957	0.378475	0.131372
receptor	CCR8	0.255276	0.31021	0.440816	0.29295	0.045721
receptor	CCR1	0.371216	0.397871	0.286027	0.379602	0.115575
receptor	CCR6	0.432373	0.446032	0.438738	0.348533	0.237493
MHC	HLA-DOB	0.424655	0.428181	0.389199	0.330191	0.295108
MHC	HLA-DMB	0.299094	0.284201	0.304229	0.214782	0.211969
MHC	HLA-DQA1	0.339688	0.325996	0.353514	0.238727	0.208682
MHC	HLA-DRB1	0.368484	0.420771	0.384456	0.262837	0.302984
MHC	HLA-DMA	0.330291	0.376899	0.431192	0.270919	0.292509
MHC	HLA-DOA	0.377892	0.357977	0.332146	0.323873	0.280057
MHC	HLA-DPA1	0.359516	0.364595	0.367782	0.2837	0.255235
MHC	HLA-DPB1	0.425911	0.321252	0.361356	0.336306	0.278379
MHC	HLA-DRA	0.373024	0.37469	0.382326	0.285693	0.259545
MHC	HLA-G	0.112104	0.117834	0.104187	0.214203	0.242871
MHC	TAP2	0.127014	0.173779	0.152801	0.245922	0.205036
MHC	TAPBP	0.227528	0.271184	0.253402	0.227861	0.143867
MHC	TAP1	0.251301	0.356297	0.262713	0.171614	0.259664
MHC	HLA-A	0.207275	0.257855	0.212428	0.177546	0.253335
MHC	HLA-C	0.24242	0.212284	0.245686	0.237049	0.180668
MHC	HLA-DQA2	0.355398	0.303708	0.353533	0.0771118	0.217585
MHC	HLA-DQB1	0.286912	0.257371	0.282896	0.177519	0.1768
MHC	B2M	0.210186	0.242666	0.231825	0.161329	0.196658
MHC	HLA-F	0.235818	0.273583	0.21483	0.213867	0.0734295
MHC	HLA-B	0.245366	0.218426	0.254888	0.128995	0.0687308
MHC	HLA-E	0.299796	0.251656	0.310664	0.193831	0.171179
Immunoinhibitor	CTLA4	0.477953	0.134586	0.0985129	0.0130732	0.0269879
Immunoinhibitor	TIGIT	0.483063	0.102446	0.0635746	0.00995099	0.12918
Immunoinhibitor	CD96	0.490592	0.0755822	-0.0757931	0.135121	-0.0416542
Immunoinhibitor	PDCD1	0.499002	-0.0575478	-0.0165261	0.0673138	0.0883694
Immunoinhibitor	ADORA2A	0.409175	0.0628295	0.105595	0.0826375	-0.0867267
Immunoinhibitor	CSF1R	0.414185	-0.0272551	0.0451145	-0.0420407	0.411112
Immunoinhibitor	HAVCR2	0.428916	0.463558	0.421077	0.485183	0.370687
Immunoinhibitor	CD244	0.371759	0.305511	0.287732	0.372753	0.377418
Immunoinhibitor	PDCD1LG2	0.334867	0.250486	0.263853	0.407074	0.325732
Immunoinhibitor	IL10	0.285417	0.229002	0.257106	0.414856	0.388817
Immunoinhibitor	LGALS9	0.313621	0.277502	0.299809	0.45249	0.252449
Immunoinhibitor	IDO1	0.26633	0.515623	0.525239	0.273403	0.336914
Immunoinhibitor	BTLA	0.572906	0.5029	0.514113	0.310438	0.282374
Immunoinhibitor	LAG3	0.467652	0.498413	0.504257	0.237354	0.302329
Immunoinhibitor	TGFB1	0.0653071	0.538023	0.550126	0.403582	0.254987
Immunoinhibitor	CD274	0.276505	0.584071	0.271552	0.302591	0.184843
Immunoinhibitor	CD160	0.239282	0.476994	0.439196	0.286647	0.165778
Immunoinhibitor	KIR2DL1	0.249352	0.26669	0.456107	0.383516	0.282124
Immunoinhibitor	KIR2DL3	0.264082	0.294458	0.395141	0.379399	0.205737
Immunoinhibitor	VTCN1	0.021251	0.342816	0.354417	0.374909	0.029463
Immunoinhibitor	KDR	0.0914879	0.435687	0.302922	0.194687	0.207091
Immunoinhibitor	PVRL2	0.0359022	0.452029	0.287825	0.233624	0.152507
Immunoinhibitor	IL10RB	0.0794625	0.388498	0.588665	0.217498	0.165256
Immunoinhibitor	TGFBR1	-0.0640673	0.375852	0.492884	0.220665	0.166273
Immunostimulator	CD27	0.735458	0.749584	0.745753	0.633905	-0.154562
Immunostimulator	TNFRSF13B	0.737842	0.759039	0.756601	0.606003	-0.00549859
Immunostimulator	TNFRSF17	0.884156	0.895369	0.87208	0.746225	-0.146575
Immunostimulator	CD48	0.590966	0.617527	0.614941	0.380297	-0.107601
Immunostimulator	CD40LG	0.569575	0.602193	0.590824	0.464379	0.148613
Immunostimulator	ICOS	0.525686	0.598217	0.576529	0.500517	0.317206
Immunostimulator	KLRK1	0.466748	0.56879	0.481032	0.49062	0.0748287
Immunostimulator	LTA	0.526609	0.477209	0.551029	0.509346	0.107971
Immunostimulator	TNFRSF13C	0.275517	0.559309	-0.125051	0.434993	0.147128
Immunostimulator	TNFRSF4	0.524408	0.494007	-0.139355	0.299164	0.0799449
Immunostimulator	C10orf54	0.281718	0.468877	-0.0419347	0.372589	0.175481
Immunostimulator	CD80	0.356151	0.449535	0.106258	0.394153	0.163758
Immunostimulator	ENTPD1	0.451299	0.373866	0.0596222	0.293625	0.102252
Immunostimulator	TNFRSF8	0.399663	-0.108185	0.135574	0.420851	0.0208226
Immunostimulator	CD28	0.581139	-0.123577	0.0257597	0.378475	0.0531066
Immunostimulator	CXCR4	0.416695	-0.0284238	0.148238	0.232223	-0.0468597
Immunostimulator	TNFSF14	0.298426	0.259728	0.0265894	0.321926	0.149662
Immunostimulator	CD86	0.427861	0.174586	-0.0827946	0.292764	0.066483
Immunostimulator	IL2RA	0.449294	0.337182	-0.0665471	0.457301	0.0198057
Immunostimulator	TNFRSF9	0.339944	0.406439	0.355913	0.241011	0.297833
Immunostimulator	TNFSF13B	0.464203	0.257554	0.363796	0.196748	0.278779
Immunostimulator	CXCL12	0.406733	0.370946	0.236319	0.129595	0.269133
Immunostimulator	CD40	0.338938	0.416118	0.129419	0.251707	-0.0279353
Immunostimulator	KLRC1	0.255083	0.453953	0.229169	0.414983	0.20107
Immunostimulator	TMIGD2	0.363984	0.427176	0.210394	0.199637	0.152456
Immunostimulator	TNFRSF18	0.188529	0.574367	0.120051	0.383214	0.215966
Immunostimulator	CD70	0.097913	0.30519	0.190141	0.355146	0.219601
Immunostimulator	IL6	0.0673612	0.374389	0.162382	0.10819	0.306611
Immunostimulator	TMEM173	0.170747	0.406756	0.126004	0.171503	0.218977
Immunostimulator	MICB	0.172454	0.347553	0.0752345	0.0657331	0.241429
Immunostimulator	TNFSF18	0.122079	0.234069	0.288682	0.138772	0.13683
Immunostimulator	BTNL2	0.0994076	0.173565	0.444945	0.128734	0.153993
Immunostimulator	HHLA2	0.0397989	0.154613	0.26851	-0.0953098	0.288358
Immunostimulator	TNFRSF14	0.354676	0.0977259	0.375407	-0.12263	0.329636
Immunostimulator	TNFSF13	0.241163	0.10471	0.575541	0.0339794	0.300578
Immunostimulator	IL6R	0.102526	0.010459	0.438738	0.065243	0.301737
Immunostimulator	TNFSF4	0.212542	0.0572976	0.430814	-0.102741	0.300394
Immunostimulator	PVR	-0.143103	0.132121	0.312055	-0.0815678	0.545997
Immunostimulator	CD276	-0.151506	-0.0790228	0.611073	0.078844	0.588335
Immunostimulator	ULBP1	-0.022353	-0.0339126	0.448923	0.294281	0.604251
Immunostimulator	ICOSLG	0.0728341	0.119512	0.484939	0.190594	0.339124
Immunostimulator	TNFSF15	0.0809212	0.0739081	0.364128	0.12735	0.34414
Immunostimulator	TNFSF9	0.032815	0.114638	0.460948	0.0826282	0.398956
Immunostimulator	TNFRSF25	0.125553	0.238405	0.4077	0.100795	0.411588
Immunostimulator	NT5E	-0.0912199	0.196084	0.265728	0.0941742	0.384568
Immunostimulator	RAET1E	-0.0586362	0.142972	0.372952	0.00942358	0.406208
