# Supplementary material for: Functional analysis of tumor-derived immunoglobulin lambda and its interacting proteins in cervical cancer
Source: BMC Cancer. 2023 Oct 2;23:929. doi: 10.1186/s12885-023-11426-9 (PMC10544594; doi:10.1186/s12885-023-11426-9)
Supplement: Supplementary file 11 — Additional file 11: Supplementary Table 65. The correlation analysis between DNAss and IGLC1 expression. [file 12885_2023_11426_MOESM11_ESM.xlsx]

## Sheet: Sheet1
Supplementary Table 65 The correlation analysis between DNAss and IGLC1 expression
	DNAss	Expression	Sample Name
CESC (N=301)	0.260057	4.4476	TCGA-EK-A2RE-01
CESC (N=301)	0.192421	2.3308	TCGA-IR-A3L7-01
CESC (N=301)	0.265122	9.8312	TCGA-Q1-A73Q-01
CESC (N=301)	0.160447	10.3941	TCGA-C5-A1MF-01
CESC (N=301)	0.118693	4.5577	TCGA-ZJ-A8QQ-01
CESC (N=301)	0.132035	9.4923	TCGA-EX-A3L1-01
CESC (N=301)	0.165703	10.7764	TCGA-JW-A5VI-01
CESC (N=301)	0.379721	3.6463	TCGA-EA-A1QT-01
CESC (N=301)	0.251407	6.9467	TCGA-UC-A7PG-01
CESC (N=301)	0.277888	5.9932	TCGA-EA-A97N-01
CESC (N=301)	0.122751	10.4226	TCGA-EA-A3QD-01
CESC (N=301)	0.121479	9.8162	TCGA-C5-A1ME-01
CESC (N=301)	0.275469	2.7993	TCGA-C5-A8YR-01
CESC (N=301)	0.138482	8.0385	TCGA-FU-A40J-01
CESC (N=301)	0.155335	8.0303	TCGA-VS-A9V5-01
CESC (N=301)	0.149304	9.2621	TCGA-MY-A913-01
CESC (N=301)	0.169922	5.0348	TCGA-VS-A8Q9-01
CESC (N=301)	0.212514	8.7454	TCGA-DS-A0VL-01
CESC (N=301)	0.16285	10.3025	TCGA-VS-A9UU-01
CESC (N=301)	0.191004	3.8044	TCGA-ZJ-AAXN-01
CESC (N=301)	0.204296	8.7286	TCGA-VS-A9U6-01
CESC (N=301)	0.205522	11.4279	TCGA-C5-A2LX-01
CESC (N=301)	0.230562	6.2666	TCGA-C5-A1M8-01
CESC (N=301)	0.19645	10.9833	TCGA-C5-A7CJ-01
CESC (N=301)	0.146564	5.6227	TCGA-GH-A9DA-01
CESC (N=301)	0.226769	5.6935	TCGA-EA-A5O9-01
CESC (N=301)	0.0883098	9.2877	TCGA-Q1-A73P-01
CESC (N=301)	0.215223	4.5632	TCGA-C5-A8XK-01
CESC (N=301)	0.152227	7.7661	TCGA-C5-A907-01
CESC (N=301)	0.16446	10.1395	TCGA-VS-A9UD-01
CESC (N=301)	0.180435	10.24	TCGA-C5-A7CM-01
CESC (N=301)	0.189687	8.2798	TCGA-VS-A9V2-01
CESC (N=301)	0.201646	4.958	TCGA-VS-A94Y-01
CESC (N=301)	0.315698	9.3361	TCGA-C5-A8ZZ-01
CESC (N=301)	0.212542	5.4115	TCGA-VS-A9UJ-01
CESC (N=301)	0.276238	7.4225	TCGA-ZJ-AAXI-01
CESC (N=301)	0.211582	5.5142	TCGA-Q1-A6DT-01
CESC (N=301)	0.134586	8.9984	TCGA-VS-A9UQ-01
CESC (N=301)	0.198724	9.1716	TCGA-VS-A8EG-01
CESC (N=301)	0.218879	10.6346	TCGA-EX-A69L-01
CESC (N=301)	0.188095	9.6679	TCGA-Q1-A73O-01
CESC (N=301)	0.217003	9.9584	TCGA-VS-A8QC-01
CESC (N=301)	0.138413	9.142	TCGA-EA-A5ZE-01
CESC (N=301)	0.160142	10.9792	TCGA-ZJ-A8QO-01
CESC (N=301)	0.227301	8.7822	TCGA-JX-A5QV-01
CESC (N=301)	0.155434	6.4728	TCGA-EK-A2GZ-01
CESC (N=301)	0.1467	7.5143	TCGA-EK-A2R9-01
CESC (N=301)	0.137996	8.3687	TCGA-IR-A3LL-01
CESC (N=301)	0.232467	10.6163	TCGA-C5-A1M5-01
CESC (N=301)	0.0778918	11.9892	TCGA-C5-A7X8-01
CESC (N=301)	0.170164	8.7933	TCGA-EA-A3HS-01
CESC (N=301)	0.157979	12.0503	TCGA-IR-A3LH-01
CESC (N=301)	0.0917164	-0.3022	TCGA-C5-A1M9-01
CESC (N=301)	0.115368	11.7785	TCGA-DG-A2KJ-01
CESC (N=301)	0.231621	9.0114	TCGA-Q1-A5R3-01
CESC (N=301)	0.137237	10.5343	TCGA-HG-A2PA-01
CESC (N=301)	0.160923	6.9865	TCGA-EA-A50E-01
CESC (N=301)	0.235957	3.4933	TCGA-EA-A556-01
CESC (N=301)	0.219458	9.2954	TCGA-VS-A9V3-01
CESC (N=301)	0.182451	12.3953	TCGA-VS-A9UH-01
CESC (N=301)	0.217103	5.2315	TCGA-JX-A3PZ-01
CESC (N=301)	0.207349	10.4144	TCGA-C5-A1MP-01
CESC (N=301)	0.192304	7.2744	TCGA-MU-A5YI-01
CESC (N=301)	0.101008	5.4246	TCGA-VS-A8QA-01
CESC (N=301)	0.290151	9.447	TCGA-FU-A5XV-01
CESC (N=301)	0.151936	11.9371	TCGA-EX-A8YF-01
CESC (N=301)	0.280677	8.1731	TCGA-ZJ-A8QR-01
CESC (N=301)	0.0999475	7.5305	TCGA-IR-A3LB-01
CESC (N=301)	0.13324	4.6899	TCGA-EK-A2PI-01
CESC (N=301)	0.189558	7.777	TCGA-HM-A6W2-01
CESC (N=301)	0.195586	5.4787	TCGA-EK-A2IR-01
CESC (N=301)	0.0573226	7.5717	TCGA-IR-A3LF-01
CESC (N=301)	0.268152	7.0437	TCGA-HM-A4S6-01
CESC (N=301)	0.214612	10.9798	TCGA-VS-A8QF-01
CESC (N=301)	0.177673	9.7505	TCGA-VS-AA62-01
CESC (N=301)	0.237335	9.4096	TCGA-C5-A7UE-01
CESC (N=301)	0.227566	6.648	TCGA-DS-A5RQ-01
CESC (N=301)	0.161568	9.6878	TCGA-BI-A20A-01
CESC (N=301)	0.157457	10.8627	TCGA-EA-A3HU-01
CESC (N=301)	0.161005	5.6565	TCGA-EK-A2RM-01
CESC (N=301)	0.0964864	7.8652	TCGA-DG-A2KK-01
CESC (N=301)	0.143183	8.8966	TCGA-C5-A1MI-01
CESC (N=301)	0.196316	7.7908	TCGA-JW-A852-01
CESC (N=301)	0.278641	6.8889	TCGA-EK-A2RA-01
CESC (N=301)	0.218975	3.4894	TCGA-EK-A2RB-01
CESC (N=301)	0.179636	5.5985	TCGA-C5-A1MJ-01
CESC (N=301)	0.123757	11.3015	TCGA-MY-A5BE-01
CESC (N=301)	0.209311	7.5976	TCGA-C5-A1BE-01
CESC (N=301)	0.222894	8.2258	TCGA-ZJ-AAXT-01
CESC (N=301)	0.217964	8.6772	TCGA-LP-A7HU-01
CESC (N=301)	0.291492	9.9045	TCGA-2W-A8YY-01
CESC (N=301)	0.323707	11.2418	TCGA-EA-A411-01
CESC (N=301)	0.195834	4.1946	TCGA-C5-A1MN-01
CESC (N=301)	0.0895509	6.669	TCGA-C5-A2M2-01
CESC (N=301)	0.187093	9.9674	TCGA-EK-A2PK-01
CESC (N=301)	0.324857	8.4402	TCGA-EA-A410-01
CESC (N=301)	0.161402	11.4218	TCGA-VS-A952-01
CESC (N=301)	0.201312	3.8915	TCGA-EK-A2IP-01
CESC (N=301)	0.257823	7.5735	TCGA-EK-A2PG-01
CESC (N=301)	0.161077	11.5154	TCGA-FU-A3YQ-01
CESC (N=301)	0.263257	8.5392	TCGA-DS-A1OB-01
CESC (N=301)	0.168068	10.0358	TCGA-VS-A959-01
CESC (N=301)	0.232422	10.5639	TCGA-EK-A2R7-01
CESC (N=301)	0.203613	8.5513	TCGA-JW-A5VJ-01
CESC (N=301)	0.413478	9.0752	TCGA-C5-A7UH-01
CESC (N=301)	0.212598	6.9899	TCGA-MA-AA3Z-01
CESC (N=301)	0.1343	6.6212	TCGA-VS-A9UR-01
CESC (N=301)	0.213961	3.8269	TCGA-EK-A3GN-01
CESC (N=301)	0.215719	9.3353	TCGA-DS-A3LQ-01
CESC (N=301)	0.192809	12.7886	TCGA-ZJ-AAXU-01
CESC (N=301)	0.316561	8.9249	TCGA-VS-A9UY-01
CESC (N=301)	0.458641	3.2572	TCGA-ZJ-AAXA-01
CESC (N=301)	0.142214	3.7083	TCGA-EK-A2RO-01
CESC (N=301)	0.184803	6.5145	TCGA-DS-A0VM-01
CESC (N=301)	0.191903	9.8075	TCGA-EX-A1H5-01
CESC (N=301)	0.0715057	6.5399	TCGA-FU-A3EO-01
CESC (N=301)	0.188394	2.9839	TCGA-EK-A2RK-01
CESC (N=301)	0.277878	9.4633	TCGA-C5-A1BL-01
CESC (N=301)	0.383111	5.4761	TCGA-Q1-A73S-01
CESC (N=301)	0.251377	9.4579	TCGA-PN-A8MA-01
CESC (N=301)	0.209885	8.6873	TCGA-DS-A7WF-01
CESC (N=301)	0.222052	12.922	TCGA-C5-A7X3-01
CESC (N=301)	0.139009	10.9659	TCGA-HM-A3JK-01
CESC (N=301)	0.143715	10.4014	TCGA-ZJ-AAXJ-01
CESC (N=301)	0.143049	11.2921	TCGA-VS-A9V1-01
CESC (N=301)	0.386337	2.6208	TCGA-FU-A3HZ-01
CESC (N=301)	0.167609	6.2267	TCGA-EA-A78R-01
CESC (N=301)	0.183756	7.6737	TCGA-JW-A5VG-01
CESC (N=301)	0.199435	9.4232	TCGA-VS-A9UV-01
CESC (N=301)	0.148822	3.4398	TCGA-C5-A8YT-01
CESC (N=301)	0.158388	9.0573	TCGA-ZX-AA5X-01
CESC (N=301)	0.206762	10.9592	TCGA-VS-A958-01
CESC (N=301)	0.154125	9.0937	TCGA-VS-A8EL-01
CESC (N=301)	0.274692	4.7971	TCGA-ZJ-AB0I-01
CESC (N=301)	0.218339	10.0527	TCGA-C5-A2LZ-01
CESC (N=301)	0.287196	10.5735	TCGA-VS-A950-01
CESC (N=301)	0.2407	5.3045	TCGA-IR-A3LK-01
CESC (N=301)	0.262774	9.0906	TCGA-DS-A1OC-01
CESC (N=301)	0.123811	10.4932	TCGA-C5-A3HE-01
CESC (N=301)	0.199325	10.1574	TCGA-MA-AA3W-01
CESC (N=301)	0.203863	9.2283	TCGA-VS-A9UL-01
CESC (N=301)	0.10853	7.3102	TCGA-VS-A9UO-01
CESC (N=301)	0.192038	8.7762	TCGA-C5-A8XJ-01
CESC (N=301)	0.193456	6.1544	TCGA-C5-A7CL-01
CESC (N=301)	0.153459	4.7296	TCGA-FU-A3NI-01
CESC (N=301)	0.12847	8.9306	TCGA-EA-A439-01
CESC (N=301)	0.189607	2.2082	TCGA-VS-A9V0-01
CESC (N=301)	0.150341	7.8092	TCGA-EK-A3GK-01
CESC (N=301)	0.151282	10.416	TCGA-C5-A7CG-01
CESC (N=301)	0.211238	10.8617	TCGA-C5-A1BI-01
CESC (N=301)	0.185083	11.1671	TCGA-HM-A3JJ-01
CESC (N=301)	0.223129	12.1528	TCGA-C5-A7UI-01
CESC (N=301)	0.173212	8.938	TCGA-ZJ-AAXD-01
CESC (N=301)	0.162385	6.7694	TCGA-EK-A2R8-01
CESC (N=301)	0.18673	7.9711	TCGA-VS-A9UP-01
CESC (N=301)	0.122357	9.053	TCGA-C5-A1BF-01
CESC (N=301)	0.150399	10.5701	TCGA-EX-A69M-01
CESC (N=301)	0.207668	6.9905	TCGA-EA-A5ZD-01
CESC (N=301)	0.306874	9.0891	TCGA-JX-A3Q0-01
CESC (N=301)	0.221287	8.645	TCGA-BI-A0VS-01
CESC (N=301)	0.170033	9.3423	TCGA-VS-A8EJ-01
CESC (N=301)	0.177958	7.4177	TCGA-DR-A0ZL-01
CESC (N=301)	0.179358	6.131	TCGA-MA-AA41-01
CESC (N=301)	0.247678	7.298	TCGA-EA-A3HQ-01
CESC (N=301)	0.163898	7.0489	TCGA-LP-A5U2-01
CESC (N=301)	0.163128	12.2487	TCGA-EA-A43B-01
CESC (N=301)	0.146902	2.7029	TCGA-C5-A3HD-01
CESC (N=301)	0.149823	1.595	TCGA-IR-A3LI-01
CESC (N=301)	0.148613	8.6156	TCGA-VS-A8EI-01
CESC (N=301)	0.174121	4.4149	TCGA-EA-A4BA-01
CESC (N=301)	0.195124	10.2937	TCGA-C5-A3HL-01
CESC (N=301)	0.23296	5.7887	TCGA-EA-A3Y4-01
CESC (N=301)	0.15902	10.5346	TCGA-UC-A7PF-01
CESC (N=301)	0.191749	7.667	TCGA-VS-A9UB-01
CESC (N=301)	0.092345	6.7686	TCGA-UC-A7PI-01
CESC (N=301)	0.216887	7.348	TCGA-DG-A2KL-01
CESC (N=301)	0.435351	6.392	TCGA-JW-AAVH-01
CESC (N=301)	0.146746	5.6902	TCGA-MY-A5BF-01
CESC (N=301)	0.138278	10.0013	TCGA-Q1-A5R1-01
CESC (N=301)	0.128465	3.4291	TCGA-FU-A57G-01
CESC (N=301)	0.175785	7.5923	TCGA-C5-A1BQ-01
CESC (N=301)	0.229444	6.3999	TCGA-EK-A2PL-01
CESC (N=301)	0.189546	10.4492	TCGA-Q1-A6DW-01
CESC (N=301)	0.116135	7.1426	TCGA-C5-A2M1-01
CESC (N=301)	0.187834	10.8515	TCGA-R2-A69V-01
CESC (N=301)	0.198278	7.7147	TCGA-EA-A5ZF-01
CESC (N=301)	0.180909	8.7843	TCGA-FU-A23L-01
CESC (N=301)	0.209949	10.721	TCGA-DS-A1OA-01
CESC (N=301)	0.118303	9.065	TCGA-EK-A2H1-01
CESC (N=301)	0.165092	10.6655	TCGA-LP-A4AU-01
CESC (N=301)	0.217189	8.3872	TCGA-VS-A9U7-01
CESC (N=301)	0.144257	6.2538	TCGA-C5-A2LS-01
CESC (N=301)	0.144092	9.5377	TCGA-MA-AA3Y-01
CESC (N=301)	0.167383	13.1253	TCGA-DG-A2KM-01
CESC (N=301)	0.120005	10.0006	TCGA-C5-A3HF-01
CESC (N=301)	0.138957	9.0981	TCGA-C5-A2LT-01
CESC (N=301)	0.153813	10.7099	TCGA-C5-A1BK-01
CESC (N=301)	0.152802	7.4904	TCGA-UC-A7PD-01
CESC (N=301)	0.182055	5.5964	TCGA-MY-A5BD-01
CESC (N=301)	0.0964336	11.1262	TCGA-VS-A9UZ-01
CESC (N=301)	0.209755	9.5638	TCGA-DS-A1OD-01
CESC (N=301)	0.137785	6.5212	TCGA-C5-A8XH-01
CESC (N=301)	0.225193	8.9676	TCGA-EK-A2RC-01
CESC (N=301)	0.169648	6.2232	TCGA-JX-A3Q8-01
CESC (N=301)	0.174657	7.4349	TCGA-DS-A7WI-01
CESC (N=301)	0.171843	0.7579	TCGA-VS-A953-01
CESC (N=301)	0.256439	9.3243	TCGA-EA-A44S-01
CESC (N=301)	0.245624	4.1169	TCGA-VS-A957-01
CESC (N=301)	0.402744	1.1316	TCGA-JW-A5VH-01
CESC (N=301)	0.227759	5.0943	TCGA-EA-A3HR-01
CESC (N=301)	0.170218	11.0366	TCGA-EA-A3QE-01
CESC (N=301)	0.225529	6.2945	TCGA-WL-A834-01
CESC (N=301)	0.14627	9.5196	TCGA-C5-A901-01
CESC (N=301)	0.10018	9.6584	TCGA-JW-A69B-01
CESC (N=301)	0.245903	1.0503	TCGA-FU-A3HY-01
CESC (N=301)	0.145796	7.0791	TCGA-C5-A1M6-01
CESC (N=301)	0.191773	5.5949	TCGA-VS-A9V4-01
CESC (N=301)	0.190635	8.7516	TCGA-VS-A8Q8-01
CESC (N=301)	0.214078	5.6982	TCGA-DS-A0VN-01
CESC (N=301)	0.180816	9.5139	TCGA-MU-A8JM-01
CESC (N=301)	0.147139	9.3622	TCGA-C5-A2LY-01
CESC (N=301)	0.108039	11.0928	TCGA-FU-A23K-01
CESC (N=301)	0.227207	11.201	TCGA-EA-A6QX-01
CESC (N=301)	0.226391	6.2715	TCGA-C5-A7CH-01
CESC (N=301)	0.282112	4.9691	TCGA-EK-A2RN-01
CESC (N=301)	0.235488	10.3367	TCGA-EK-A2RJ-01
CESC (N=301)	0.186866	8.7904	TCGA-C5-A1BM-01
CESC (N=301)	0.222749	4.3435	TCGA-Q1-A73R-01
CESC (N=301)	0.113089	7.173	TCGA-DS-A7WH-01
CESC (N=301)	0.2231	8.8018	TCGA-ZJ-AAX4-01
CESC (N=301)	0.199353	10.3116	TCGA-C5-A7CK-01
CESC (N=301)	0.206187	10.1028	TCGA-VS-A8EK-01
CESC (N=301)	0.135284	9.2897	TCGA-EA-A1QS-01
CESC (N=301)	0.156502	8.9628	TCGA-FU-A3WB-01
CESC (N=301)	0.190562	8.8841	TCGA-FU-A3TQ-01
CESC (N=301)	0.133254	10.3193	TCGA-C5-A8XI-01
CESC (N=301)	0.25871	4.6445	TCGA-C5-A1BN-01
CESC (N=301)	0.318767	7.7717	TCGA-IR-A3LA-01
CESC (N=301)	0.203857	6.8752	TCGA-VS-A94X-01
CESC (N=301)	0.195192	10.718	TCGA-MA-AA42-01
CESC (N=301)	0.256172	5.7738	TCGA-C5-A8YQ-01
CESC (N=301)	0.241903	12.3465	TCGA-ZJ-AB0H-01
CESC (N=301)	0.139779	1.7912	TCGA-C5-A7X5-01
CESC (N=301)	0.170994	10.7319	TCGA-VS-A9U5-01
CESC (N=301)	0.195107	10.7951	TCGA-C5-A1M7-01
CESC (N=301)	0.505957	7.2046	TCGA-C5-A905-01
CESC (N=301)	0.186542	10.054	TCGA-Q1-A5R2-01
CESC (N=301)	0.139834	3.4034	TCGA-EK-A3GJ-01
CESC (N=301)	0.148977	8.2481	TCGA-MU-A51Y-01
CESC (N=301)	0.182613	4.4582	TCGA-VS-A8EB-01
CESC (N=301)	0.135883	10.491	TCGA-LP-A4AX-01
CESC (N=301)	0.202072	9.1313	TCGA-VS-A94Z-01
CESC (N=301)	0.343523	2.9205	TCGA-ZJ-AAXB-01
CESC (N=301)	0.10635	12.6046	TCGA-C5-A1MQ-01
CESC (N=301)	0.0729757	9.7648	TCGA-EX-A1H6-01
CESC (N=301)	0.182804	8.8762	TCGA-ZJ-AAXF-01
CESC (N=301)	0.424825	10.0406	TCGA-VS-A9UM-01
CESC (N=301)	0.147582	2.8994	TCGA-VS-A8EH-01
CESC (N=301)	0.179632	11.6046	TCGA-BI-A0VR-01
CESC (N=301)	0.201381	1.3623	TCGA-EA-A5FO-01
CESC (N=301)	0.223486	9.721	TCGA-DR-A0ZM-01
CESC (N=301)	0.146314	9.0991	TCGA-MA-AA43-01
CESC (N=301)	0.196503	3.3661	TCGA-C5-A7UC-01
CESC (N=301)	0.220904	10.1195	TCGA-C5-A7XC-01
CESC (N=301)	0.156982	2.753	TCGA-VS-A8QH-01
CESC (N=301)	0.186123	5.4206	TCGA-LP-A5U3-01
CESC (N=301)	0.230115	4.7285	TCGA-DS-A1O9-01
CESC (N=301)	0.184933	7.0448	TCGA-EA-A3HT-01
CESC (N=301)	0.190349	6.5517	TCGA-IR-A3LC-01
CESC (N=301)	0.0881637	4.445	TCGA-FU-A770-01
CESC (N=301)	0.337341	4.6047	TCGA-VS-A8EC-01
CESC (N=301)	0.286094	6.0081	TCGA-4J-AA1J-01
CESC (N=301)	0.205436	10.9567	TCGA-LP-A4AV-01
CESC (N=301)	0.104485	6.1869	TCGA-EK-A2RL-01
CESC (N=301)	0.0696365	4.8645	TCGA-EK-A3GM-01
CESC (N=301)	0.223252	6.8925	TCGA-VS-A9UC-01
CESC (N=301)	0.254787	4.9256	TCGA-FU-A2QG-01
CESC (N=301)	0.244211	3.3993	TCGA-EK-A2PM-01
CESC (N=301)	0.197054	8.5617	TCGA-DS-A0VK-01
CESC (N=301)	0.178748	9.5771	TCGA-VS-A94W-01
CESC (N=301)	0.217401	2.7615	TCGA-C5-A1MK-01
CESC (N=301)	0.19252	10.324	TCGA-C5-A1MH-01
CESC (N=301)	0.174704	5.2223	TCGA-C5-A0TN-01
CESC (N=301)	0.263767	7.5181	TCGA-VS-A9UI-01
CESC (N=301)	0.137339	6.9233	TCGA-FU-A3TX-01
CESC (N=301)	0.186139	9.0642	TCGA-Q1-A6DV-01
CESC (N=301)	0.191583	5.4192	TCGA-C5-A1ML-01
CESC (N=301)	0.188898	10.7031	TCGA-VS-A8QM-01
CESC (N=301)	0.223208	10.9371	TCGA-RA-A741-01
CESC (N=301)	0.176163	10.2415	TCGA-VS-A954-01
CESC (N=301)	0.190769	8.7256	TCGA-XS-A8TJ-01
CESC (N=301)	0.249744	8.0439	TCGA-LP-A4AW-01
CESC (N=301)	0.247402	6.7262	TCGA-JW-A5VK-01
CESC (N=301)	0.11738	3.4061	TCGA-EK-A2H0-01
CESC (N=301)	0.119804	3.162	TCGA-C5-A902-01
CESC (N=301)	0.556301	6.2722	TCGA-MA-AA3X-01
CESC (N=301)	0.180828	5.5586	TCGA-C5-A7CO-01
CESC (N=301)	0.179535	8.3783	TCGA-C5-A2LV-01
CESC (N=301)	0.203916	12.2236	TCGA-VS-A9UT-01
CESC (N=301)	0.163012	8.5499	TCGA-ZJ-AAX8-01
CESC (N=301)	0.16684	5.7391	TCGA-C5-A1BJ-01
