# Supplementary material for: Functional analysis of tumor-derived immunoglobulin lambda and its interacting proteins in cervical cancer
Source: BMC Cancer. 2023 Oct 2;23:929. doi: 10.1186/s12885-023-11426-9 (PMC10544594; doi:10.1186/s12885-023-11426-9)
Supplement: Supplementary file 12 — Additional file 12: Supplementary Table 66. The correlation analysis between DNAss and IGLC2 expression. [file 12885_2023_11426_MOESM12_ESM.xlsx]

## Sheet: Sheet1
Supplementary Table 66 The correlation analysis between DNAss and IGLC2 expression
	DNAss	Expression	Sample Name
CESC (N=301)	0.26006	5.257	TCGA-EK-A2RE-01
CESC (N=301)	0.19242	3.3787	TCGA-IR-A3L7-01
CESC (N=301)	0.26512	11.6207	TCGA-Q1-A73Q-01
CESC (N=301)	0.16045	11.8099	TCGA-C5-A1MF-01
CESC (N=301)	0.11869	4.8365	TCGA-ZJ-A8QQ-01
CESC (N=301)	0.13203	10.872	TCGA-EX-A3L1-01
CESC (N=301)	0.1657	11.2676	TCGA-JW-A5VI-01
CESC (N=301)	0.37972	7.192	TCGA-EA-A1QT-01
CESC (N=301)	0.25141	7.6471	TCGA-UC-A7PG-01
CESC (N=301)	0.27789	7.3169	TCGA-EA-A97N-01
CESC (N=301)	0.12275	10.8071	TCGA-EA-A3QD-01
CESC (N=301)	0.12148	11.5864	TCGA-C5-A1ME-01
CESC (N=301)	0.27547	4.7225	TCGA-C5-A8YR-01
CESC (N=301)	0.13848	9.2157	TCGA-FU-A40J-01
CESC (N=301)	0.15534	8.9566	TCGA-VS-A9V5-01
CESC (N=301)	0.1493	11.8564	TCGA-MY-A913-01
CESC (N=301)	0.16992	6.6113	TCGA-VS-A8Q9-01
CESC (N=301)	0.21251	10.1091	TCGA-DS-A0VL-01
CESC (N=301)	0.16285	11.6823	TCGA-VS-A9UU-01
CESC (N=301)	0.191	5.0189	TCGA-ZJ-AAXN-01
CESC (N=301)	0.2043	10.7368	TCGA-VS-A9U6-01
CESC (N=301)	0.20552	12.6865	TCGA-C5-A2LX-01
CESC (N=301)	0.23056	7.5488	TCGA-C5-A1M8-01
CESC (N=301)	0.19645	10.7957	TCGA-C5-A7CJ-01
CESC (N=301)	0.14656	7.696	TCGA-GH-A9DA-01
CESC (N=301)	0.22677	8.2572	TCGA-EA-A5O9-01
CESC (N=301)	0.08831	10.8033	TCGA-Q1-A73P-01
CESC (N=301)	0.21522	8.5145	TCGA-C5-A8XK-01
CESC (N=301)	0.15223	8.9809	TCGA-C5-A907-01
CESC (N=301)	0.16446	11.7939	TCGA-VS-A9UD-01
CESC (N=301)	0.18044	13.5819	TCGA-C5-A7CM-01
CESC (N=301)	0.18969	10.5573	TCGA-VS-A9V2-01
CESC (N=301)	0.20165	6.0427	TCGA-VS-A94Y-01
CESC (N=301)	0.3157	9.5835	TCGA-C5-A8ZZ-01
CESC (N=301)	0.21254	8.065	TCGA-VS-A9UJ-01
CESC (N=301)	0.27624	7.5844	TCGA-ZJ-AAXI-01
CESC (N=301)	0.21158	7.949	TCGA-Q1-A6DT-01
CESC (N=301)	0.13459	10.0907	TCGA-VS-A9UQ-01
CESC (N=301)	0.19872	9.7911	TCGA-VS-A8EG-01
CESC (N=301)	0.21888	12.3088	TCGA-EX-A69L-01
CESC (N=301)	0.18809	10.5683	TCGA-Q1-A73O-01
CESC (N=301)	0.217	10.9911	TCGA-VS-A8QC-01
CESC (N=301)	0.13841	10.8761	TCGA-EA-A5ZE-01
CESC (N=301)	0.16014	13.3434	TCGA-ZJ-A8QO-01
CESC (N=301)	0.2273	9.4299	TCGA-JX-A5QV-01
CESC (N=301)	0.15543	7.7471	TCGA-EK-A2GZ-01
CESC (N=301)	0.1467	8.5915	TCGA-EK-A2R9-01
CESC (N=301)	0.138	9.9942	TCGA-IR-A3LL-01
CESC (N=301)	0.23247	9.9927	TCGA-C5-A1M5-01
CESC (N=301)	0.07789	13.8293	TCGA-C5-A7X8-01
CESC (N=301)	0.17016	9.8627	TCGA-EA-A3HS-01
CESC (N=301)	0.15798	12.9796	TCGA-IR-A3LH-01
CESC (N=301)	0.09172	0.8327	TCGA-C5-A1M9-01
CESC (N=301)	0.11537	12.267	TCGA-DG-A2KJ-01
CESC (N=301)	0.23162	10.3821	TCGA-Q1-A5R3-01
CESC (N=301)	0.13724	11.6045	TCGA-HG-A2PA-01
CESC (N=301)	0.16092	9.3872	TCGA-EA-A50E-01
CESC (N=301)	0.23596	4.3958	TCGA-EA-A556-01
CESC (N=301)	0.21946	11.941	TCGA-VS-A9V3-01
CESC (N=301)	0.18245	13.1188	TCGA-VS-A9UH-01
CESC (N=301)	0.2171	6.1781	TCGA-JX-A3PZ-01
CESC (N=301)	0.20735	12.2893	TCGA-C5-A1MP-01
CESC (N=301)	0.1923	8.0395	TCGA-MU-A5YI-01
CESC (N=301)	0.10101	6.2034	TCGA-VS-A8QA-01
CESC (N=301)	0.29015	10.1252	TCGA-FU-A5XV-01
CESC (N=301)	0.15194	13.7733	TCGA-EX-A8YF-01
CESC (N=301)	0.28068	10.5799	TCGA-ZJ-A8QR-01
CESC (N=301)	0.09995	8.716	TCGA-IR-A3LB-01
CESC (N=301)	0.13324	5.2679	TCGA-EK-A2PI-01
CESC (N=301)	0.18956	9.044	TCGA-HM-A6W2-01
CESC (N=301)	0.19559	7.4186	TCGA-EK-A2IR-01
CESC (N=301)	0.05732	8.9751	TCGA-IR-A3LF-01
CESC (N=301)	0.26815	8.7675	TCGA-HM-A4S6-01
CESC (N=301)	0.21461	12.9477	TCGA-VS-A8QF-01
CESC (N=301)	0.17767	13.4653	TCGA-VS-AA62-01
CESC (N=301)	0.23733	10.0786	TCGA-C5-A7UE-01
CESC (N=301)	0.22757	9.1518	TCGA-DS-A5RQ-01
CESC (N=301)	0.16157	10.8164	TCGA-BI-A20A-01
CESC (N=301)	0.15746	12.5105	TCGA-EA-A3HU-01
CESC (N=301)	0.16101	8.1077	TCGA-EK-A2RM-01
CESC (N=301)	0.09649	9.7539	TCGA-DG-A2KK-01
CESC (N=301)	0.14318	11.5211	TCGA-C5-A1MI-01
CESC (N=301)	0.19632	9.5225	TCGA-JW-A852-01
CESC (N=301)	0.27864	7.9339	TCGA-EK-A2RA-01
CESC (N=301)	0.21897	5.5012	TCGA-EK-A2RB-01
CESC (N=301)	0.17964	6.5857	TCGA-C5-A1MJ-01
CESC (N=301)	0.12376	13.9099	TCGA-MY-A5BE-01
CESC (N=301)	0.20931	8.6871	TCGA-C5-A1BE-01
CESC (N=301)	0.22289	9.9724	TCGA-ZJ-AAXT-01
CESC (N=301)	0.21796	9.8926	TCGA-LP-A7HU-01
CESC (N=301)	0.29149	10.6616	TCGA-2W-A8YY-01
CESC (N=301)	0.32371	11.9953	TCGA-EA-A411-01
CESC (N=301)	0.19583	6.9299	TCGA-C5-A1MN-01
CESC (N=301)	0.08955	8.2682	TCGA-C5-A2M2-01
CESC (N=301)	0.18709	11.3938	TCGA-EK-A2PK-01
CESC (N=301)	0.32486	8.2337	TCGA-EA-A410-01
CESC (N=301)	0.1614	10.5883	TCGA-VS-A952-01
CESC (N=301)	0.20131	5.9064	TCGA-EK-A2IP-01
CESC (N=301)	0.25782	7.9272	TCGA-EK-A2PG-01
CESC (N=301)	0.16108	12.9426	TCGA-FU-A3YQ-01
CESC (N=301)	0.26326	9.4374	TCGA-DS-A1OB-01
CESC (N=301)	0.16807	13.6417	TCGA-VS-A959-01
CESC (N=301)	0.23242	13.2924	TCGA-EK-A2R7-01
CESC (N=301)	0.20361	10.311	TCGA-JW-A5VJ-01
CESC (N=301)	0.41348	11.6067	TCGA-C5-A7UH-01
CESC (N=301)	0.2126	8.6823	TCGA-MA-AA3Z-01
CESC (N=301)	0.1343	7.6937	TCGA-VS-A9UR-01
CESC (N=301)	0.21396	5.1306	TCGA-EK-A3GN-01
CESC (N=301)	0.21572	10.2892	TCGA-DS-A3LQ-01
CESC (N=301)	0.19281	12.6982	TCGA-ZJ-AAXU-01
CESC (N=301)	0.31656	10.4586	TCGA-VS-A9UY-01
CESC (N=301)	0.45864	5.6088	TCGA-ZJ-AAXA-01
CESC (N=301)	0.14221	6	TCGA-EK-A2RO-01
CESC (N=301)	0.1848	7.719	TCGA-DS-A0VM-01
CESC (N=301)	0.1919	11.3227	TCGA-EX-A1H5-01
CESC (N=301)	0.07151	7.8346	TCGA-FU-A3EO-01
CESC (N=301)	0.18839	5.7396	TCGA-EK-A2RK-01
CESC (N=301)	0.27788	10.7073	TCGA-C5-A1BL-01
CESC (N=301)	0.38311	6.6558	TCGA-Q1-A73S-01
CESC (N=301)	0.25138	12.9701	TCGA-PN-A8MA-01
CESC (N=301)	0.20989	9.2287	TCGA-DS-A7WF-01
CESC (N=301)	0.22205	13.7881	TCGA-C5-A7X3-01
CESC (N=301)	0.13901	12.1186	TCGA-HM-A3JK-01
CESC (N=301)	0.14372	11.514	TCGA-ZJ-AAXJ-01
CESC (N=301)	0.14305	11.3735	TCGA-VS-A9V1-01
CESC (N=301)	0.38634	4.9505	TCGA-FU-A3HZ-01
CESC (N=301)	0.16761	8.3808	TCGA-EA-A78R-01
CESC (N=301)	0.18376	9.6619	TCGA-JW-A5VG-01
CESC (N=301)	0.19943	11.1484	TCGA-VS-A9UV-01
CESC (N=301)	0.14882	4.0841	TCGA-C5-A8YT-01
CESC (N=301)	0.15839	10.4618	TCGA-ZX-AA5X-01
CESC (N=301)	0.20676	11.0888	TCGA-VS-A958-01
CESC (N=301)	0.15413	10.6263	TCGA-VS-A8EL-01
CESC (N=301)	0.27469	4.1343	TCGA-ZJ-AB0I-01
CESC (N=301)	0.21834	11.6609	TCGA-C5-A2LZ-01
CESC (N=301)	0.2872	14.4801	TCGA-VS-A950-01
CESC (N=301)	0.2407	9.0707	TCGA-IR-A3LK-01
CESC (N=301)	0.26277	11.0818	TCGA-DS-A1OC-01
CESC (N=301)	0.12381	11.4809	TCGA-C5-A3HE-01
CESC (N=301)	0.19932	11.4996	TCGA-MA-AA3W-01
CESC (N=301)	0.20386	9.1349	TCGA-VS-A9UL-01
CESC (N=301)	0.10853	7.929	TCGA-VS-A9UO-01
CESC (N=301)	0.19204	12.2291	TCGA-C5-A8XJ-01
CESC (N=301)	0.19346	8.3865	TCGA-C5-A7CL-01
CESC (N=301)	0.15346	7.2504	TCGA-FU-A3NI-01
CESC (N=301)	0.12847	9.8594	TCGA-EA-A439-01
CESC (N=301)	0.18961	5.6747	TCGA-VS-A9V0-01
CESC (N=301)	0.15034	9.8713	TCGA-EK-A3GK-01
CESC (N=301)	0.15128	11.3667	TCGA-C5-A7CG-01
CESC (N=301)	0.21124	12.4146	TCGA-C5-A1BI-01
CESC (N=301)	0.18508	10.6844	TCGA-HM-A3JJ-01
CESC (N=301)	0.22313	12.2827	TCGA-C5-A7UI-01
CESC (N=301)	0.17321	9.975	TCGA-ZJ-AAXD-01
CESC (N=301)	0.16238	8.8206	TCGA-EK-A2R8-01
CESC (N=301)	0.18673	10.3983	TCGA-VS-A9UP-01
CESC (N=301)	0.12236	10.6118	TCGA-C5-A1BF-01
CESC (N=301)	0.1504	12.1074	TCGA-EX-A69M-01
CESC (N=301)	0.20767	8.7353	TCGA-EA-A5ZD-01
CESC (N=301)	0.30687	10.0463	TCGA-JX-A3Q0-01
CESC (N=301)	0.22129	10.8537	TCGA-BI-A0VS-01
CESC (N=301)	0.17003	10.2733	TCGA-VS-A8EJ-01
CESC (N=301)	0.17796	7.6926	TCGA-DR-A0ZL-01
CESC (N=301)	0.17936	6.9816	TCGA-MA-AA41-01
CESC (N=301)	0.24768	8.1747	TCGA-EA-A3HQ-01
CESC (N=301)	0.1639	7.3778	TCGA-LP-A5U2-01
CESC (N=301)	0.16313	12.4344	TCGA-EA-A43B-01
CESC (N=301)	0.1469	5.1478	TCGA-C5-A3HD-01
CESC (N=301)	0.14982	3.3966	TCGA-IR-A3LI-01
CESC (N=301)	0.14861	11.9685	TCGA-VS-A8EI-01
CESC (N=301)	0.17412	4.0532	TCGA-EA-A4BA-01
CESC (N=301)	0.19512	11.5458	TCGA-C5-A3HL-01
CESC (N=301)	0.23296	8.3601	TCGA-EA-A3Y4-01
CESC (N=301)	0.15902	12.2347	TCGA-UC-A7PF-01
CESC (N=301)	0.19175	9.8534	TCGA-VS-A9UB-01
CESC (N=301)	0.09235	8.5546	TCGA-UC-A7PI-01
CESC (N=301)	0.21689	8.8173	TCGA-DG-A2KL-01
CESC (N=301)	0.43535	8.7186	TCGA-JW-AAVH-01
CESC (N=301)	0.14675	8.5825	TCGA-MY-A5BF-01
CESC (N=301)	0.13828	10.5017	TCGA-Q1-A5R1-01
CESC (N=301)	0.12846	5.5892	TCGA-FU-A57G-01
CESC (N=301)	0.17578	10.4774	TCGA-C5-A1BQ-01
CESC (N=301)	0.22944	7.9395	TCGA-EK-A2PL-01
CESC (N=301)	0.18955	10.3585	TCGA-Q1-A6DW-01
CESC (N=301)	0.11613	7.9273	TCGA-C5-A2M1-01
CESC (N=301)	0.18783	10.2318	TCGA-R2-A69V-01
CESC (N=301)	0.19828	8.8607	TCGA-EA-A5ZF-01
CESC (N=301)	0.18091	10.851	TCGA-FU-A23L-01
CESC (N=301)	0.20995	11.8406	TCGA-DS-A1OA-01
CESC (N=301)	0.1183	10.4629	TCGA-EK-A2H1-01
CESC (N=301)	0.16509	10.4149	TCGA-LP-A4AU-01
CESC (N=301)	0.21719	11.1434	TCGA-VS-A9U7-01
CESC (N=301)	0.14426	5.2619	TCGA-C5-A2LS-01
CESC (N=301)	0.14409	12.1143	TCGA-MA-AA3Y-01
CESC (N=301)	0.16738	12.865	TCGA-DG-A2KM-01
CESC (N=301)	0.12	11.7275	TCGA-C5-A3HF-01
CESC (N=301)	0.13896	10.2593	TCGA-C5-A2LT-01
CESC (N=301)	0.15381	11.5929	TCGA-C5-A1BK-01
CESC (N=301)	0.1528	9.681	TCGA-UC-A7PD-01
CESC (N=301)	0.18205	8.1073	TCGA-MY-A5BD-01
CESC (N=301)	0.09643	12.646	TCGA-VS-A9UZ-01
CESC (N=301)	0.20976	11.5957	TCGA-DS-A1OD-01
CESC (N=301)	0.13779	8.491	TCGA-C5-A8XH-01
CESC (N=301)	0.22519	11.3446	TCGA-EK-A2RC-01
CESC (N=301)	0.16965	8.5927	TCGA-JX-A3Q8-01
CESC (N=301)	0.17466	10.4692	TCGA-DS-A7WI-01
CESC (N=301)	0.17184	2.9911	TCGA-VS-A953-01
CESC (N=301)	0.25644	9.7215	TCGA-EA-A44S-01
CESC (N=301)	0.24562	7.7092	TCGA-VS-A957-01
CESC (N=301)	0.40274	2.4279	TCGA-JW-A5VH-01
CESC (N=301)	0.22776	6.2956	TCGA-EA-A3HR-01
CESC (N=301)	0.17022	10.9441	TCGA-EA-A3QE-01
CESC (N=301)	0.22553	6.5554	TCGA-WL-A834-01
CESC (N=301)	0.14627	10.7117	TCGA-C5-A901-01
CESC (N=301)	0.10018	10.6594	TCGA-JW-A69B-01
CESC (N=301)	0.2459	2.5313	TCGA-FU-A3HY-01
CESC (N=301)	0.1458	9.1337	TCGA-C5-A1M6-01
CESC (N=301)	0.19177	7.7248	TCGA-VS-A9V4-01
CESC (N=301)	0.19064	10.2273	TCGA-VS-A8Q8-01
CESC (N=301)	0.21408	8.629	TCGA-DS-A0VN-01
CESC (N=301)	0.18082	10.2632	TCGA-MU-A8JM-01
CESC (N=301)	0.14714	10.9444	TCGA-C5-A2LY-01
CESC (N=301)	0.10804	13.4743	TCGA-FU-A23K-01
CESC (N=301)	0.22721	12.4549	TCGA-EA-A6QX-01
CESC (N=301)	0.22639	9.4242	TCGA-C5-A7CH-01
CESC (N=301)	0.28211	6.5325	TCGA-EK-A2RN-01
CESC (N=301)	0.23549	11.0463	TCGA-EK-A2RJ-01
CESC (N=301)	0.18687	9.8031	TCGA-C5-A1BM-01
CESC (N=301)	0.22275	6.0092	TCGA-Q1-A73R-01
CESC (N=301)	0.11309	10.3134	TCGA-DS-A7WH-01
CESC (N=301)	0.2231	10.4102	TCGA-ZJ-AAX4-01
CESC (N=301)	0.19935	12.0539	TCGA-C5-A7CK-01
CESC (N=301)	0.20619	11.3921	TCGA-VS-A8EK-01
CESC (N=301)	0.13528	10.7727	TCGA-EA-A1QS-01
CESC (N=301)	0.1565	10.7227	TCGA-FU-A3WB-01
CESC (N=301)	0.19056	10.0324	TCGA-FU-A3TQ-01
CESC (N=301)	0.13325	12.3903	TCGA-C5-A8XI-01
CESC (N=301)	0.25871	6.4833	TCGA-C5-A1BN-01
CESC (N=301)	0.31877	8.6385	TCGA-IR-A3LA-01
CESC (N=301)	0.20386	11.3914	TCGA-VS-A94X-01
CESC (N=301)	0.19519	12.6295	TCGA-MA-AA42-01
CESC (N=301)	0.25617	8.1461	TCGA-C5-A8YQ-01
CESC (N=301)	0.2419	13.7858	TCGA-ZJ-AB0H-01
CESC (N=301)	0.13978	3.7453	TCGA-C5-A7X5-01
CESC (N=301)	0.17099	12.2281	TCGA-VS-A9U5-01
CESC (N=301)	0.19511	12.2108	TCGA-C5-A1M7-01
CESC (N=301)	0.50596	8.5719	TCGA-C5-A905-01
CESC (N=301)	0.18654	10.5956	TCGA-Q1-A5R2-01
CESC (N=301)	0.13983	6.7752	TCGA-EK-A3GJ-01
CESC (N=301)	0.14898	10.1884	TCGA-MU-A51Y-01
CESC (N=301)	0.18261	5.5853	TCGA-VS-A8EB-01
CESC (N=301)	0.13588	12.7488	TCGA-LP-A4AX-01
CESC (N=301)	0.20207	11.485	TCGA-VS-A94Z-01
CESC (N=301)	0.34352	5.7228	TCGA-ZJ-AAXB-01
CESC (N=301)	0.10635	14.2522	TCGA-C5-A1MQ-01
CESC (N=301)	0.07298	11.4235	TCGA-EX-A1H6-01
CESC (N=301)	0.1828	12.1496	TCGA-ZJ-AAXF-01
CESC (N=301)	0.42483	12.4975	TCGA-VS-A9UM-01
CESC (N=301)	0.14758	5.1962	TCGA-VS-A8EH-01
CESC (N=301)	0.17963	12.4609	TCGA-BI-A0VR-01
CESC (N=301)	0.20138	1.0433	TCGA-EA-A5FO-01
CESC (N=301)	0.22349	10.6025	TCGA-DR-A0ZM-01
CESC (N=301)	0.14631	11.0663	TCGA-MA-AA43-01
CESC (N=301)	0.1965	5.6189	TCGA-C5-A7UC-01
CESC (N=301)	0.2209	12.1841	TCGA-C5-A7XC-01
CESC (N=301)	0.15698	4.8934	TCGA-VS-A8QH-01
CESC (N=301)	0.18612	7.9694	TCGA-LP-A5U3-01
CESC (N=301)	0.23011	6.9516	TCGA-DS-A1O9-01
CESC (N=301)	0.18493	9.5533	TCGA-EA-A3HT-01
CESC (N=301)	0.19035	7.36	TCGA-IR-A3LC-01
CESC (N=301)	0.08816	5.5223	TCGA-FU-A770-01
CESC (N=301)	0.33734	6.64	TCGA-VS-A8EC-01
CESC (N=301)	0.28609	8.124	TCGA-4J-AA1J-01
CESC (N=301)	0.20544	12.4663	TCGA-LP-A4AV-01
CESC (N=301)	0.10448	8.1075	TCGA-EK-A2RL-01
CESC (N=301)	0.06964	7.0639	TCGA-EK-A3GM-01
CESC (N=301)	0.22325	8.2435	TCGA-VS-A9UC-01
CESC (N=301)	0.25479	6.1595	TCGA-FU-A2QG-01
CESC (N=301)	0.24421	5.0811	TCGA-EK-A2PM-01
CESC (N=301)	0.19705	8.754	TCGA-DS-A0VK-01
CESC (N=301)	0.17875	10.1951	TCGA-VS-A94W-01
CESC (N=301)	0.2174	5.1052	TCGA-C5-A1MK-01
CESC (N=301)	0.19252	10.9774	TCGA-C5-A1MH-01
CESC (N=301)	0.1747	6.6251	TCGA-C5-A0TN-01
CESC (N=301)	0.26377	10.3739	TCGA-VS-A9UI-01
CESC (N=301)	0.13734	10.0053	TCGA-FU-A3TX-01
CESC (N=301)	0.18614	10.225	TCGA-Q1-A6DV-01
CESC (N=301)	0.19158	8.1639	TCGA-C5-A1ML-01
CESC (N=301)	0.1889	12.8054	TCGA-VS-A8QM-01
CESC (N=301)	0.22321	12.7667	TCGA-RA-A741-01
CESC (N=301)	0.17616	11.6321	TCGA-VS-A954-01
CESC (N=301)	0.19077	9.7269	TCGA-XS-A8TJ-01
CESC (N=301)	0.24974	11.0415	TCGA-LP-A4AW-01
CESC (N=301)	0.2474	8.2301	TCGA-JW-A5VK-01
CESC (N=301)	0.11738	3.5923	TCGA-EK-A2H0-01
CESC (N=301)	0.1198	7.0375	TCGA-C5-A902-01
CESC (N=301)	0.5563	7.4048	TCGA-MA-AA3X-01
CESC (N=301)	0.18083	7.131	TCGA-C5-A7CO-01
CESC (N=301)	0.17954	9.7195	TCGA-C5-A2LV-01
CESC (N=301)	0.20392	13.8981	TCGA-VS-A9UT-01
CESC (N=301)	0.16301	11.6954	TCGA-ZJ-AAX8-01
CESC (N=301)	0.16684	9.0629	TCGA-C5-A1BJ-01
