# Supplementary material for: Functional analysis of tumor-derived immunoglobulin lambda and its interacting proteins in cervical cancer
Source: BMC Cancer. 2023 Oct 2;23:929. doi: 10.1186/s12885-023-11426-9 (PMC10544594; doi:10.1186/s12885-023-11426-9)
Supplement: Supplementary file 15 — Additional file 15: Supplementary Table 69. The correlation analysis between DNAss and IGLC5 expression. [file 12885_2023_11426_MOESM15_ESM.xlsx]

## Sheet: Sheet1
Supplementary Table 69 The correlation analysis between DNAss and IGLC5 expression
	DNAss	Expression	Sample Name
CESC (N=301)	0.26006	-9.9658	TCGA-EK-A2RE-01
CESC (N=301)	0.19242	-9.9658	TCGA-IR-A3L7-01
CESC (N=301)	0.26512	-9.9658	TCGA-Q1-A73Q-01
CESC (N=301)	0.16045	-9.9658	TCGA-C5-A1MF-01
CESC (N=301)	0.11869	-9.9658	TCGA-ZJ-A8QQ-01
CESC (N=301)	0.13203	-9.9658	TCGA-EX-A3L1-01
CESC (N=301)	0.1657	-9.9658	TCGA-JW-A5VI-01
CESC (N=301)	0.37972	-9.9658	TCGA-EA-A1QT-01
CESC (N=301)	0.25141	-2.4659	TCGA-UC-A7PG-01
CESC (N=301)	0.27789	-9.9658	TCGA-EA-A97N-01
CESC (N=301)	0.12275	-9.9658	TCGA-EA-A3QD-01
CESC (N=301)	0.12148	-9.9658	TCGA-C5-A1ME-01
CESC (N=301)	0.27547	-9.9658	TCGA-C5-A8YR-01
CESC (N=301)	0.13848	-9.9658	TCGA-FU-A40J-01
CESC (N=301)	0.15534	-9.9658	TCGA-VS-A9V5-01
CESC (N=301)	0.1493	-9.9658	TCGA-MY-A913-01
CESC (N=301)	0.16992	-9.9658	TCGA-VS-A8Q9-01
CESC (N=301)	0.21251	-9.9658	TCGA-DS-A0VL-01
CESC (N=301)	0.16285	-9.9658	TCGA-VS-A9UU-01
CESC (N=301)	0.191	-9.9658	TCGA-ZJ-AAXN-01
CESC (N=301)	0.2043	-9.9658	TCGA-VS-A9U6-01
CESC (N=301)	0.20552	-2.2447	TCGA-C5-A2LX-01
CESC (N=301)	0.23056	-9.9658	TCGA-C5-A1M8-01
CESC (N=301)	0.19645	-9.9658	TCGA-C5-A7CJ-01
CESC (N=301)	0.14656	-9.9658	TCGA-GH-A9DA-01
CESC (N=301)	0.22677	-9.9658	TCGA-EA-A5O9-01
CESC (N=301)	0.08831	-9.9658	TCGA-Q1-A73P-01
CESC (N=301)	0.21522	-9.9658	TCGA-C5-A8XK-01
CESC (N=301)	0.15223	-9.9658	TCGA-C5-A907-01
CESC (N=301)	0.16446	-9.9658	TCGA-VS-A9UD-01
CESC (N=301)	0.18044	-9.9658	TCGA-C5-A7CM-01
CESC (N=301)	0.18969	-9.9658	TCGA-VS-A9V2-01
CESC (N=301)	0.20165	-9.9658	TCGA-VS-A94Y-01
CESC (N=301)	0.3157	-9.9658	TCGA-C5-A8ZZ-01
CESC (N=301)	0.21254	-9.9658	TCGA-VS-A9UJ-01
CESC (N=301)	0.27624	-9.9658	TCGA-ZJ-AAXI-01
CESC (N=301)	0.21158	-9.9658	TCGA-Q1-A6DT-01
CESC (N=301)	0.13459	-9.9658	TCGA-VS-A9UQ-01
CESC (N=301)	0.19872	-9.9658	TCGA-VS-A8EG-01
CESC (N=301)	0.21888	-9.9658	TCGA-EX-A69L-01
CESC (N=301)	0.18809	-9.9658	TCGA-Q1-A73O-01
CESC (N=301)	0.217	-9.9658	TCGA-VS-A8QC-01
CESC (N=301)	0.13841	-9.9658	TCGA-EA-A5ZE-01
CESC (N=301)	0.16014	-2.3147	TCGA-ZJ-A8QO-01
CESC (N=301)	0.2273	-0.3752	TCGA-JX-A5QV-01
CESC (N=301)	0.15543	-9.9658	TCGA-EK-A2GZ-01
CESC (N=301)	0.1467	-9.9658	TCGA-EK-A2R9-01
CESC (N=301)	0.138	-2.7274	TCGA-IR-A3LL-01
CESC (N=301)	0.23247	-9.9658	TCGA-C5-A1M5-01
CESC (N=301)	0.07789	-2.4659	TCGA-C5-A7X8-01
CESC (N=301)	0.17016	-2.3884	TCGA-EA-A3HS-01
CESC (N=301)	0.15798	-2.7274	TCGA-IR-A3LH-01
CESC (N=301)	0.09172	-9.9658	TCGA-C5-A1M9-01
CESC (N=301)	0.11537	-9.9658	TCGA-DG-A2KJ-01
CESC (N=301)	0.23162	-9.9658	TCGA-Q1-A5R3-01
CESC (N=301)	0.13724	-9.9658	TCGA-HG-A2PA-01
CESC (N=301)	0.16092	-9.9658	TCGA-EA-A50E-01
CESC (N=301)	0.23596	-9.9658	TCGA-EA-A556-01
CESC (N=301)	0.21946	-9.9658	TCGA-VS-A9V3-01
CESC (N=301)	0.18245	-9.9658	TCGA-VS-A9UH-01
CESC (N=301)	0.2171	-9.9658	TCGA-JX-A3PZ-01
CESC (N=301)	0.20735	-9.9658	TCGA-C5-A1MP-01
CESC (N=301)	0.1923	-9.9658	TCGA-MU-A5YI-01
CESC (N=301)	0.10101	-9.9658	TCGA-VS-A8QA-01
CESC (N=301)	0.29015	-9.9658	TCGA-FU-A5XV-01
CESC (N=301)	0.15194	-9.9658	TCGA-EX-A8YF-01
CESC (N=301)	0.28068	-9.9658	TCGA-ZJ-A8QR-01
CESC (N=301)	0.09995	-9.9658	TCGA-IR-A3LB-01
CESC (N=301)	0.13324	-9.9658	TCGA-EK-A2PI-01
CESC (N=301)	0.18956	-9.9658	TCGA-HM-A6W2-01
CESC (N=301)	0.19559	-9.9658	TCGA-EK-A2IR-01
CESC (N=301)	0.05732	-2.3147	TCGA-IR-A3LF-01
CESC (N=301)	0.26815	-9.9658	TCGA-HM-A4S6-01
CESC (N=301)	0.21461	-9.9658	TCGA-VS-A8QF-01
CESC (N=301)	0.17767	-9.9658	TCGA-VS-AA62-01
CESC (N=301)	0.23733	-9.9658	TCGA-C5-A7UE-01
CESC (N=301)	0.22757	-9.9658	TCGA-DS-A5RQ-01
CESC (N=301)	0.16157	-9.9658	TCGA-BI-A20A-01
CESC (N=301)	0.15746	-9.9658	TCGA-EA-A3HU-01
CESC (N=301)	0.16101	-9.9658	TCGA-EK-A2RM-01
CESC (N=301)	0.09649	-2.8262	TCGA-DG-A2KK-01
CESC (N=301)	0.14318	-9.9658	TCGA-C5-A1MI-01
CESC (N=301)	0.19632	-2.6349	TCGA-JW-A852-01
CESC (N=301)	0.27864	-9.9658	TCGA-EK-A2RA-01
CESC (N=301)	0.21897	-9.9658	TCGA-EK-A2RB-01
CESC (N=301)	0.17964	-9.9658	TCGA-C5-A1MJ-01
CESC (N=301)	0.12376	-9.9658	TCGA-MY-A5BE-01
CESC (N=301)	0.20931	-9.9658	TCGA-C5-A1BE-01
CESC (N=301)	0.22289	-9.9658	TCGA-ZJ-AAXT-01
CESC (N=301)	0.21796	-9.9658	TCGA-LP-A7HU-01
CESC (N=301)	0.29149	-9.9658	TCGA-2W-A8YY-01
CESC (N=301)	0.32371	-9.9658	TCGA-EA-A411-01
CESC (N=301)	0.19583	-9.9658	TCGA-C5-A1MN-01
CESC (N=301)	0.08955	-9.9658	TCGA-C5-A2M2-01
CESC (N=301)	0.18709	-2.6349	TCGA-EK-A2PK-01
CESC (N=301)	0.32486	-9.9658	TCGA-EA-A410-01
CESC (N=301)	0.1614	-9.9658	TCGA-VS-A952-01
CESC (N=301)	0.20131	-9.9658	TCGA-EK-A2IP-01
CESC (N=301)	0.25782	-2.9324	TCGA-EK-A2PG-01
CESC (N=301)	0.16108	-2.7274	TCGA-FU-A3YQ-01
CESC (N=301)	0.26326	-9.9658	TCGA-DS-A1OB-01
CESC (N=301)	0.16807	-9.9658	TCGA-VS-A959-01
CESC (N=301)	0.23242	-9.9658	TCGA-EK-A2R7-01
CESC (N=301)	0.20361	-9.9658	TCGA-JW-A5VJ-01
CESC (N=301)	0.41348	-2.5479	TCGA-C5-A7UH-01
CESC (N=301)	0.2126	-9.9658	TCGA-MA-AA3Z-01
CESC (N=301)	0.1343	-9.9658	TCGA-VS-A9UR-01
CESC (N=301)	0.21396	-9.9658	TCGA-EK-A3GN-01
CESC (N=301)	0.21572	-9.9658	TCGA-DS-A3LQ-01
CESC (N=301)	0.19281	-1.7322	TCGA-ZJ-AAXU-01
CESC (N=301)	0.31656	-9.9658	TCGA-VS-A9UY-01
CESC (N=301)	0.45864	-9.9658	TCGA-ZJ-AAXA-01
CESC (N=301)	0.14221	-9.9658	TCGA-EK-A2RO-01
CESC (N=301)	0.1848	-9.9658	TCGA-DS-A0VM-01
CESC (N=301)	0.1919	-9.9658	TCGA-EX-A1H5-01
CESC (N=301)	0.07151	-9.9658	TCGA-FU-A3EO-01
CESC (N=301)	0.18839	-9.9658	TCGA-EK-A2RK-01
CESC (N=301)	0.27788	-9.9658	TCGA-C5-A1BL-01
CESC (N=301)	0.38311	-9.9658	TCGA-Q1-A73S-01
CESC (N=301)	0.25138	-2.1779	TCGA-PN-A8MA-01
CESC (N=301)	0.20989	-9.9658	TCGA-DS-A7WF-01
CESC (N=301)	0.22205	-9.9658	TCGA-C5-A7X3-01
CESC (N=301)	0.13901	-9.9658	TCGA-HM-A3JK-01
CESC (N=301)	0.14372	-9.9658	TCGA-ZJ-AAXJ-01
CESC (N=301)	0.14305	-9.9658	TCGA-VS-A9V1-01
CESC (N=301)	0.38634	-9.9658	TCGA-FU-A3HZ-01
CESC (N=301)	0.16761	-9.9658	TCGA-EA-A78R-01
CESC (N=301)	0.18376	-9.9658	TCGA-JW-A5VG-01
CESC (N=301)	0.19943	-9.9658	TCGA-VS-A9UV-01
CESC (N=301)	0.14882	-9.9658	TCGA-C5-A8YT-01
CESC (N=301)	0.15839	-9.9658	TCGA-ZX-AA5X-01
CESC (N=301)	0.20676	-9.9658	TCGA-VS-A958-01
CESC (N=301)	0.15413	-9.9658	TCGA-VS-A8EL-01
CESC (N=301)	0.27469	-9.9658	TCGA-ZJ-AB0I-01
CESC (N=301)	0.21834	-9.9658	TCGA-C5-A2LZ-01
CESC (N=301)	0.2872	-1.9942	TCGA-VS-A950-01
CESC (N=301)	0.2407	-9.9658	TCGA-IR-A3LK-01
CESC (N=301)	0.26277	-9.9658	TCGA-DS-A1OC-01
CESC (N=301)	0.12381	-2.8262	TCGA-C5-A3HE-01
CESC (N=301)	0.19932	-9.9658	TCGA-MA-AA3W-01
CESC (N=301)	0.20386	-9.9658	TCGA-VS-A9UL-01
CESC (N=301)	0.10853	-9.9658	TCGA-VS-A9UO-01
CESC (N=301)	0.19204	-9.9658	TCGA-C5-A8XJ-01
CESC (N=301)	0.19346	-9.9658	TCGA-C5-A7CL-01
CESC (N=301)	0.15346	-2.8262	TCGA-FU-A3NI-01
CESC (N=301)	0.12847	-9.9658	TCGA-EA-A439-01
CESC (N=301)	0.18961	-9.9658	TCGA-VS-A9V0-01
CESC (N=301)	0.15034	-9.9658	TCGA-EK-A3GK-01
CESC (N=301)	0.15128	-2.3884	TCGA-C5-A7CG-01
CESC (N=301)	0.21124	-9.9658	TCGA-C5-A1BI-01
CESC (N=301)	0.18508	-1.5522	TCGA-HM-A3JJ-01
CESC (N=301)	0.22313	-9.9658	TCGA-C5-A7UI-01
CESC (N=301)	0.17321	-9.9658	TCGA-ZJ-AAXD-01
CESC (N=301)	0.16238	-9.9658	TCGA-EK-A2R8-01
CESC (N=301)	0.18673	-9.9658	TCGA-VS-A9UP-01
CESC (N=301)	0.12236	-9.9658	TCGA-C5-A1BF-01
CESC (N=301)	0.1504	-9.9658	TCGA-EX-A69M-01
CESC (N=301)	0.20767	-9.9658	TCGA-EA-A5ZD-01
CESC (N=301)	0.30687	-9.9658	TCGA-JX-A3Q0-01
CESC (N=301)	0.22129	-2.8262	TCGA-BI-A0VS-01
CESC (N=301)	0.17003	-9.9658	TCGA-VS-A8EJ-01
CESC (N=301)	0.17796	-2.4659	TCGA-DR-A0ZL-01
CESC (N=301)	0.17936	-9.9658	TCGA-MA-AA41-01
CESC (N=301)	0.24768	-9.9658	TCGA-EA-A3HQ-01
CESC (N=301)	0.1639	-9.9658	TCGA-LP-A5U2-01
CESC (N=301)	0.16313	-9.9658	TCGA-EA-A43B-01
CESC (N=301)	0.1469	-9.9658	TCGA-C5-A3HD-01
CESC (N=301)	0.14982	-9.9658	TCGA-IR-A3LI-01
CESC (N=301)	0.14861	-9.9658	TCGA-VS-A8EI-01
CESC (N=301)	0.17412	-9.9658	TCGA-EA-A4BA-01
CESC (N=301)	0.19512	-9.9658	TCGA-C5-A3HL-01
CESC (N=301)	0.23296	-9.9658	TCGA-EA-A3Y4-01
CESC (N=301)	0.15902	-9.9658	TCGA-UC-A7PF-01
CESC (N=301)	0.19175	-9.9658	TCGA-VS-A9UB-01
CESC (N=301)	0.09235	-9.9658	TCGA-UC-A7PI-01
CESC (N=301)	0.21689	-9.9658	TCGA-DG-A2KL-01
CESC (N=301)	0.43535	-9.9658	TCGA-JW-AAVH-01
CESC (N=301)	0.14675	-9.9658	TCGA-MY-A5BF-01
CESC (N=301)	0.13828	-9.9658	TCGA-Q1-A5R1-01
CESC (N=301)	0.12846	-9.9658	TCGA-FU-A57G-01
CESC (N=301)	0.17578	-9.9658	TCGA-C5-A1BQ-01
CESC (N=301)	0.22944	-9.9658	TCGA-EK-A2PL-01
CESC (N=301)	0.18955	-9.9658	TCGA-Q1-A6DW-01
CESC (N=301)	0.11613	-9.9658	TCGA-C5-A2M1-01
CESC (N=301)	0.18783	-1.1172	TCGA-R2-A69V-01
CESC (N=301)	0.19828	-9.9658	TCGA-EA-A5ZF-01
CESC (N=301)	0.18091	-9.9658	TCGA-FU-A23L-01
CESC (N=301)	0.20995	-9.9658	TCGA-DS-A1OA-01
CESC (N=301)	0.1183	-9.9658	TCGA-EK-A2H1-01
CESC (N=301)	0.16509	-9.9658	TCGA-LP-A4AU-01
CESC (N=301)	0.21719	-9.9658	TCGA-VS-A9U7-01
CESC (N=301)	0.14426	-9.9658	TCGA-C5-A2LS-01
CESC (N=301)	0.14409	-9.9658	TCGA-MA-AA3Y-01
CESC (N=301)	0.16738	-0.7108	TCGA-DG-A2KM-01
CESC (N=301)	0.12	-9.9658	TCGA-C5-A3HF-01
CESC (N=301)	0.13896	-9.9658	TCGA-C5-A2LT-01
CESC (N=301)	0.15381	-2.6349	TCGA-C5-A1BK-01
CESC (N=301)	0.1528	-9.9658	TCGA-UC-A7PD-01
CESC (N=301)	0.18205	-9.9658	TCGA-MY-A5BD-01
CESC (N=301)	0.09643	-9.9658	TCGA-VS-A9UZ-01
CESC (N=301)	0.20976	-9.9658	TCGA-DS-A1OD-01
CESC (N=301)	0.13779	-9.9658	TCGA-C5-A8XH-01
CESC (N=301)	0.22519	-9.9658	TCGA-EK-A2RC-01
CESC (N=301)	0.16965	-9.9658	TCGA-JX-A3Q8-01
CESC (N=301)	0.17466	-9.9658	TCGA-DS-A7WI-01
CESC (N=301)	0.17184	-9.9658	TCGA-VS-A953-01
CESC (N=301)	0.25644	-2.0529	TCGA-EA-A44S-01
CESC (N=301)	0.24562	-9.9658	TCGA-VS-A957-01
CESC (N=301)	0.40274	-9.9658	TCGA-JW-A5VH-01
CESC (N=301)	0.22776	-9.9658	TCGA-EA-A3HR-01
CESC (N=301)	0.17022	-2.8262	TCGA-EA-A3QE-01
CESC (N=301)	0.22553	-9.9658	TCGA-WL-A834-01
CESC (N=301)	0.14627	-9.9658	TCGA-C5-A901-01
CESC (N=301)	0.10018	-9.9658	TCGA-JW-A69B-01
CESC (N=301)	0.2459	-9.9658	TCGA-FU-A3HY-01
CESC (N=301)	0.1458	-9.9658	TCGA-C5-A1M6-01
CESC (N=301)	0.19177	-9.9658	TCGA-VS-A9V4-01
CESC (N=301)	0.19064	-2.3147	TCGA-VS-A8Q8-01
CESC (N=301)	0.21408	-9.9658	TCGA-DS-A0VN-01
CESC (N=301)	0.18082	-9.9658	TCGA-MU-A8JM-01
CESC (N=301)	0.14714	-9.9658	TCGA-C5-A2LY-01
CESC (N=301)	0.10804	-9.9658	TCGA-FU-A23K-01
CESC (N=301)	0.22721	-9.9658	TCGA-EA-A6QX-01
CESC (N=301)	0.22639	-9.9658	TCGA-C5-A7CH-01
CESC (N=301)	0.28211	-9.9658	TCGA-EK-A2RN-01
CESC (N=301)	0.23549	-9.9658	TCGA-EK-A2RJ-01
CESC (N=301)	0.18687	-9.9658	TCGA-C5-A1BM-01
CESC (N=301)	0.22275	-9.9658	TCGA-Q1-A73R-01
CESC (N=301)	0.11309	-9.9658	TCGA-DS-A7WH-01
CESC (N=301)	0.2231	-9.9658	TCGA-ZJ-AAX4-01
CESC (N=301)	0.19935	-9.9658	TCGA-C5-A7CK-01
CESC (N=301)	0.20619	-9.9658	TCGA-VS-A8EK-01
CESC (N=301)	0.13528	-9.9658	TCGA-EA-A1QS-01
CESC (N=301)	0.1565	-9.9658	TCGA-FU-A3WB-01
CESC (N=301)	0.19056	-9.9658	TCGA-FU-A3TQ-01
CESC (N=301)	0.13325	-2.3884	TCGA-C5-A8XI-01
CESC (N=301)	0.25871	-9.9658	TCGA-C5-A1BN-01
CESC (N=301)	0.31877	-9.9658	TCGA-IR-A3LA-01
CESC (N=301)	0.20386	-9.9658	TCGA-VS-A94X-01
CESC (N=301)	0.19519	-9.9658	TCGA-MA-AA42-01
CESC (N=301)	0.25617	-9.9658	TCGA-C5-A8YQ-01
CESC (N=301)	0.2419	-9.9658	TCGA-ZJ-AB0H-01
CESC (N=301)	0.13978	-9.9658	TCGA-C5-A7X5-01
CESC (N=301)	0.17099	-1.4305	TCGA-VS-A9U5-01
CESC (N=301)	0.19511	-9.9658	TCGA-C5-A1M7-01
CESC (N=301)	0.50596	-9.9658	TCGA-C5-A905-01
CESC (N=301)	0.18654	-9.9658	TCGA-Q1-A5R2-01
CESC (N=301)	0.13983	-9.9658	TCGA-EK-A3GJ-01
CESC (N=301)	0.14898	-9.9658	TCGA-MU-A51Y-01
CESC (N=301)	0.18261	-9.9658	TCGA-VS-A8EB-01
CESC (N=301)	0.13588	-9.9658	TCGA-LP-A4AX-01
CESC (N=301)	0.20207	-9.9658	TCGA-VS-A94Z-01
CESC (N=301)	0.34352	-9.9658	TCGA-ZJ-AAXB-01
CESC (N=301)	0.10635	-9.9658	TCGA-C5-A1MQ-01
CESC (N=301)	0.07298	-9.9658	TCGA-EX-A1H6-01
CESC (N=301)	0.1828	-9.9658	TCGA-ZJ-AAXF-01
CESC (N=301)	0.42483	-9.9658	TCGA-VS-A9UM-01
CESC (N=301)	0.14758	-9.9658	TCGA-VS-A8EH-01
CESC (N=301)	0.17963	-9.9658	TCGA-BI-A0VR-01
CESC (N=301)	0.20138	-9.9658	TCGA-EA-A5FO-01
CESC (N=301)	0.22349	-9.9658	TCGA-DR-A0ZM-01
CESC (N=301)	0.14631	-9.9658	TCGA-MA-AA43-01
CESC (N=301)	0.1965	-9.9658	TCGA-C5-A7UC-01
CESC (N=301)	0.2209	-1.9942	TCGA-C5-A7XC-01
CESC (N=301)	0.15698	-9.9658	TCGA-VS-A8QH-01
CESC (N=301)	0.18612	-9.9658	TCGA-LP-A5U3-01
CESC (N=301)	0.23011	-9.9658	TCGA-DS-A1O9-01
CESC (N=301)	0.18493	-9.9658	TCGA-EA-A3HT-01
CESC (N=301)	0.19035	-9.9658	TCGA-IR-A3LC-01
CESC (N=301)	0.08816	-9.9658	TCGA-FU-A770-01
CESC (N=301)	0.33734	-9.9658	TCGA-VS-A8EC-01
CESC (N=301)	0.28609	-9.9658	TCGA-4J-AA1J-01
CESC (N=301)	0.20544	-9.9658	TCGA-LP-A4AV-01
CESC (N=301)	0.10448	-2.9324	TCGA-EK-A2RL-01
CESC (N=301)	0.06964	-9.9658	TCGA-EK-A3GM-01
CESC (N=301)	0.22325	-9.9658	TCGA-VS-A9UC-01
CESC (N=301)	0.25479	-9.9658	TCGA-FU-A2QG-01
CESC (N=301)	0.24421	-9.9658	TCGA-EK-A2PM-01
CESC (N=301)	0.19705	-9.9658	TCGA-DS-A0VK-01
CESC (N=301)	0.17875	-9.9658	TCGA-VS-A94W-01
CESC (N=301)	0.2174	-9.9658	TCGA-C5-A1MK-01
CESC (N=301)	0.19252	-9.9658	TCGA-C5-A1MH-01
CESC (N=301)	0.1747	-9.9658	TCGA-C5-A0TN-01
CESC (N=301)	0.26377	-9.9658	TCGA-VS-A9UI-01
CESC (N=301)	0.13734	-9.9658	TCGA-FU-A3TX-01
CESC (N=301)	0.18614	-9.9658	TCGA-Q1-A6DV-01
CESC (N=301)	0.19158	-9.9658	TCGA-C5-A1ML-01
CESC (N=301)	0.1889	-9.9658	TCGA-VS-A8QM-01
CESC (N=301)	0.22321	-9.9658	TCGA-RA-A741-01
CESC (N=301)	0.17616	-9.9658	TCGA-VS-A954-01
CESC (N=301)	0.19077	-9.9658	TCGA-XS-A8TJ-01
CESC (N=301)	0.24974	-9.9658	TCGA-LP-A4AW-01
CESC (N=301)	0.2474	-9.9658	TCGA-JW-A5VK-01
CESC (N=301)	0.11738	-9.9658	TCGA-EK-A2H0-01
CESC (N=301)	0.1198	-9.9658	TCGA-C5-A902-01
CESC (N=301)	0.5563	-9.9658	TCGA-MA-AA3X-01
CESC (N=301)	0.18083	-9.9658	TCGA-C5-A7CO-01
CESC (N=301)	0.17954	-9.9658	TCGA-C5-A2LV-01
CESC (N=301)	0.20392	-9.9658	TCGA-VS-A9UT-01
CESC (N=301)	0.16301	-9.9658	TCGA-ZJ-AAX8-01
CESC (N=301)	0.16684	-9.9658	TCGA-C5-A1BJ-01
