# Supplementary material for: Functional analysis of tumor-derived immunoglobulin lambda and its interacting proteins in cervical cancer
Source: BMC Cancer. 2023 Oct 2;23:929. doi: 10.1186/s12885-023-11426-9 (PMC10544594; doi:10.1186/s12885-023-11426-9)
Supplement: Supplementary file 16 — Additional file 16: Supplementary Table 70. The correlation analysis between DNAss and IGLC6 expression. [file 12885_2023_11426_MOESM16_ESM.xlsx]

## Sheet: Sheet1
Supplementary Table 70 The correlation analysis between DNAss and IGLC6 expression
	DNAss	Expression	Sample Name
CESC (N=301)	0.26006	-9.9658	TCGA-EK-A2RE-01
CESC (N=301)	0.19242	-9.9658	TCGA-IR-A3L7-01
CESC (N=301)	0.26512	1.1117	TCGA-Q1-A73Q-01
CESC (N=301)	0.16045	2.2452	TCGA-C5-A1MF-01
CESC (N=301)	0.11869	-9.9658	TCGA-ZJ-A8QQ-01
CESC (N=301)	0.13203	-1.7322	TCGA-EX-A3L1-01
CESC (N=301)	0.1657	1.1382	TCGA-JW-A5VI-01
CESC (N=301)	0.37972	-2.114	TCGA-EA-A1QT-01
CESC (N=301)	0.25141	-9.9658	TCGA-UC-A7PG-01
CESC (N=301)	0.27789	-9.9658	TCGA-EA-A97N-01
CESC (N=301)	0.12275	0.4233	TCGA-EA-A3QD-01
CESC (N=301)	0.12148	1.5316	TCGA-C5-A1ME-01
CESC (N=301)	0.27547	-9.9658	TCGA-C5-A8YR-01
CESC (N=301)	0.13848	2.7379	TCGA-FU-A40J-01
CESC (N=301)	0.15534	1.125	TCGA-VS-A9V5-01
CESC (N=301)	0.1493	1.1117	TCGA-MY-A913-01
CESC (N=301)	0.16992	-1.6394	TCGA-VS-A8Q9-01
CESC (N=301)	0.21251	0.1903	TCGA-DS-A0VL-01
CESC (N=301)	0.16285	-0.8084	TCGA-VS-A9UU-01
CESC (N=301)	0.191	-9.9658	TCGA-ZJ-AAXN-01
CESC (N=301)	0.2043	1.1833	TCGA-VS-A9U6-01
CESC (N=301)	0.20552	0.2881	TCGA-C5-A2LX-01
CESC (N=301)	0.23056	-9.9658	TCGA-C5-A1M8-01
CESC (N=301)	0.19645	1.884	TCGA-C5-A7CJ-01
CESC (N=301)	0.14656	-9.9658	TCGA-GH-A9DA-01
CESC (N=301)	0.22677	-2.3884	TCGA-EA-A5O9-01
CESC (N=301)	0.08831	1.1897	TCGA-Q1-A73P-01
CESC (N=301)	0.21522	-9.9658	TCGA-C5-A8XK-01
CESC (N=301)	0.15223	-2.3884	TCGA-C5-A907-01
CESC (N=301)	0.16446	0.9268	TCGA-VS-A9UD-01
CESC (N=301)	0.18044	-0.1665	TCGA-C5-A7CM-01
CESC (N=301)	0.18969	-1.2142	TCGA-VS-A9V2-01
CESC (N=301)	0.20165	-9.9658	TCGA-VS-A94Y-01
CESC (N=301)	0.3157	-0.2498	TCGA-C5-A8ZZ-01
CESC (N=301)	0.21254	-1.6394	TCGA-VS-A9UJ-01
CESC (N=301)	0.27624	-9.9658	TCGA-ZJ-AAXI-01
CESC (N=301)	0.21158	-9.9658	TCGA-Q1-A6DT-01
CESC (N=301)	0.13459	-0.5332	TCGA-VS-A9UQ-01
CESC (N=301)	0.19872	-1.3921	TCGA-VS-A8EG-01
CESC (N=301)	0.21888	2.5137	TCGA-EX-A69L-01
CESC (N=301)	0.18809	-0.3383	TCGA-Q1-A73O-01
CESC (N=301)	0.217	-0.4719	TCGA-VS-A8QC-01
CESC (N=301)	0.13841	1.674	TCGA-EA-A5ZE-01
CESC (N=301)	0.16014	1.6512	TCGA-ZJ-A8QO-01
CESC (N=301)	0.2273	-0.6873	TCGA-JX-A5QV-01
CESC (N=301)	0.15543	-9.9658	TCGA-EK-A2GZ-01
CESC (N=301)	0.1467	-2.0529	TCGA-EK-A2R9-01
CESC (N=301)	0.138	-0.2845	TCGA-IR-A3LL-01
CESC (N=301)	0.23247	1.3623	TCGA-C5-A1M5-01
CESC (N=301)	0.07789	1.8078	TCGA-C5-A7X8-01
CESC (N=301)	0.17016	0.3115	TCGA-EA-A3HS-01
CESC (N=301)	0.15798	3.3061	TCGA-IR-A3LH-01
CESC (N=301)	0.09172	-9.9658	TCGA-C5-A1M9-01
CESC (N=301)	0.11537	1.0642	TCGA-DG-A2KJ-01
CESC (N=301)	0.23162	-1.4305	TCGA-Q1-A5R3-01
CESC (N=301)	0.13724	1.3051	TCGA-HG-A2PA-01
CESC (N=301)	0.16092	0.6608	TCGA-EA-A50E-01
CESC (N=301)	0.23596	-9.9658	TCGA-EA-A556-01
CESC (N=301)	0.21946	0.3573	TCGA-VS-A9V3-01
CESC (N=301)	0.18245	1.177	TCGA-VS-A9UH-01
CESC (N=301)	0.2171	-2.9324	TCGA-JX-A3PZ-01
CESC (N=301)	0.20735	1.3397	TCGA-C5-A1MP-01
CESC (N=301)	0.1923	-2.4659	TCGA-MU-A5YI-01
CESC (N=301)	0.10101	-9.9658	TCGA-VS-A8QA-01
CESC (N=301)	0.29015	-0.4719	TCGA-FU-A5XV-01
CESC (N=301)	0.15194	1.9968	TCGA-EX-A8YF-01
CESC (N=301)	0.28068	0.0158	TCGA-ZJ-A8QR-01
CESC (N=301)	0.09995	-0.4131	TCGA-IR-A3LB-01
CESC (N=301)	0.13324	-9.9658	TCGA-EK-A2PI-01
CESC (N=301)	0.18956	-2.9324	TCGA-HM-A6W2-01
CESC (N=301)	0.19559	-9.9658	TCGA-EK-A2IR-01
CESC (N=301)	0.05732	-9.9658	TCGA-IR-A3LF-01
CESC (N=301)	0.26815	-1.1172	TCGA-HM-A4S6-01
CESC (N=301)	0.21461	1.1641	TCGA-VS-A8QF-01
CESC (N=301)	0.17767	1.5758	TCGA-VS-AA62-01
CESC (N=301)	0.23733	-1.5522	TCGA-C5-A7UE-01
CESC (N=301)	0.22757	-1.1172	TCGA-DS-A5RQ-01
CESC (N=301)	0.16157	1.0007	TCGA-BI-A20A-01
CESC (N=301)	0.15746	2.0535	TCGA-EA-A3HU-01
CESC (N=301)	0.16101	-1.5522	TCGA-EK-A2RM-01
CESC (N=301)	0.09649	0.517	TCGA-DG-A2KK-01
CESC (N=301)	0.14318	0.8726	TCGA-C5-A1MI-01
CESC (N=301)	0.19632	-2.8262	TCGA-JW-A852-01
CESC (N=301)	0.27864	-9.9658	TCGA-EK-A2RA-01
CESC (N=301)	0.21897	-9.9658	TCGA-EK-A2RB-01
CESC (N=301)	0.17964	-9.9658	TCGA-C5-A1MJ-01
CESC (N=301)	0.12376	1.5563	TCGA-MY-A5BE-01
CESC (N=301)	0.20931	-1.8314	TCGA-C5-A1BE-01
CESC (N=301)	0.22289	1.884	TCGA-ZJ-AAXT-01
CESC (N=301)	0.21796	-0.0277	TCGA-LP-A7HU-01
CESC (N=301)	0.29149	1.5854	TCGA-2W-A8YY-01
CESC (N=301)	0.32371	1.3623	TCGA-EA-A411-01
CESC (N=301)	0.19583	-9.9658	TCGA-C5-A1MN-01
CESC (N=301)	0.08955	-9.9658	TCGA-C5-A2M2-01
CESC (N=301)	0.18709	0.3796	TCGA-EK-A2PK-01
CESC (N=301)	0.32486	-2.6349	TCGA-EA-A410-01
CESC (N=301)	0.1614	0.9191	TCGA-VS-A952-01
CESC (N=301)	0.20131	-3.0469	TCGA-EK-A2IP-01
CESC (N=301)	0.25782	-0.7108	TCGA-EK-A2PG-01
CESC (N=301)	0.16108	2.9637	TCGA-FU-A3YQ-01
CESC (N=301)	0.26326	-0.5543	TCGA-DS-A1OB-01
CESC (N=301)	0.16807	2.0673	TCGA-VS-A959-01
CESC (N=301)	0.23242	0.7579	TCGA-EK-A2R7-01
CESC (N=301)	0.20361	-0.1031	TCGA-JW-A5VJ-01
CESC (N=301)	0.41348	1.1316	TCGA-C5-A7UH-01
CESC (N=301)	0.2126	-2.0529	TCGA-MA-AA3Z-01
CESC (N=301)	0.1343	-9.9658	TCGA-VS-A9UR-01
CESC (N=301)	0.21396	-9.9658	TCGA-EK-A3GN-01
CESC (N=301)	0.21572	-0.3752	TCGA-DS-A3LQ-01
CESC (N=301)	0.19281	4.4135	TCGA-ZJ-AAXU-01
CESC (N=301)	0.31656	-0.2671	TCGA-VS-A9UY-01
CESC (N=301)	0.45864	-9.9658	TCGA-ZJ-AAXA-01
CESC (N=301)	0.14221	-9.9658	TCGA-EK-A2RO-01
CESC (N=301)	0.1848	-1.1488	TCGA-DS-A0VM-01
CESC (N=301)	0.1919	-0.5125	TCGA-EX-A1H5-01
CESC (N=301)	0.07151	-9.9658	TCGA-FU-A3EO-01
CESC (N=301)	0.18839	-9.9658	TCGA-EK-A2RK-01
CESC (N=301)	0.27788	0.0158	TCGA-C5-A1BL-01
CESC (N=301)	0.38311	-9.9658	TCGA-Q1-A73S-01
CESC (N=301)	0.25138	0.5568	TCGA-PN-A8MA-01
CESC (N=301)	0.20989	2.2175	TCGA-DS-A7WF-01
CESC (N=301)	0.22205	3.0774	TCGA-C5-A7X3-01
CESC (N=301)	0.13901	1.0573	TCGA-HM-A3JK-01
CESC (N=301)	0.14372	-0.7834	TCGA-ZJ-AAXJ-01
CESC (N=301)	0.14305	0.8246	TCGA-VS-A9V1-01
CESC (N=301)	0.38634	-9.9658	TCGA-FU-A3HZ-01
CESC (N=301)	0.16761	-1.5951	TCGA-EA-A78R-01
CESC (N=301)	0.18376	-1.2481	TCGA-JW-A5VG-01
CESC (N=301)	0.19943	-1.2481	TCGA-VS-A9UV-01
CESC (N=301)	0.14882	-9.9658	TCGA-C5-A8YT-01
CESC (N=301)	0.15839	-9.9658	TCGA-ZX-AA5X-01
CESC (N=301)	0.20676	1.7446	TCGA-VS-A958-01
CESC (N=301)	0.15413	0.24	TCGA-VS-A8EL-01
CESC (N=301)	0.27469	-9.9658	TCGA-ZJ-AB0I-01
CESC (N=301)	0.21834	1.1447	TCGA-C5-A2LZ-01
CESC (N=301)	0.2872	2.7972	TCGA-VS-A950-01
CESC (N=301)	0.2407	-2.8262	TCGA-IR-A3LK-01
CESC (N=301)	0.26277	0.8327	TCGA-DS-A1OC-01
CESC (N=301)	0.12381	0.1903	TCGA-C5-A3HE-01
CESC (N=301)	0.19932	0.0158	TCGA-MA-AA3W-01
CESC (N=301)	0.20386	1.0503	TCGA-VS-A9UL-01
CESC (N=301)	0.10853	-2.0529	TCGA-VS-A9UO-01
CESC (N=301)	0.19204	0.1124	TCGA-C5-A8XJ-01
CESC (N=301)	0.19346	-9.9658	TCGA-C5-A7CL-01
CESC (N=301)	0.15346	-3.1714	TCGA-FU-A3NI-01
CESC (N=301)	0.12847	-9.9658	TCGA-EA-A439-01
CESC (N=301)	0.18961	-9.9658	TCGA-VS-A9V0-01
CESC (N=301)	0.15034	-0.0725	TCGA-EK-A3GK-01
CESC (N=301)	0.15128	1.1641	TCGA-C5-A7CG-01
CESC (N=301)	0.21124	1.2271	TCGA-C5-A1BI-01
CESC (N=301)	0.18508	1.2394	TCGA-HM-A3JJ-01
CESC (N=301)	0.22313	3.5047	TCGA-C5-A7UI-01
CESC (N=301)	0.17321	0.9419	TCGA-ZJ-AAXD-01
CESC (N=301)	0.16238	-9.9658	TCGA-EK-A2R8-01
CESC (N=301)	0.18673	0.058	TCGA-VS-A9UP-01
CESC (N=301)	0.12236	-1.4305	TCGA-C5-A1BF-01
CESC (N=301)	0.1504	1.5806	TCGA-EX-A69M-01
CESC (N=301)	0.20767	-9.9658	TCGA-EA-A5ZD-01
CESC (N=301)	0.30687	0.2998	TCGA-JX-A3Q0-01
CESC (N=301)	0.22129	1.4547	TCGA-BI-A0VS-01
CESC (N=301)	0.17003	-0.2328	TCGA-VS-A8EJ-01
CESC (N=301)	0.17796	-2.7274	TCGA-DR-A0ZL-01
CESC (N=301)	0.17936	-9.9658	TCGA-MA-AA41-01
CESC (N=301)	0.24768	-3.1714	TCGA-EA-A3HQ-01
CESC (N=301)	0.1639	-0.9686	TCGA-LP-A5U2-01
CESC (N=301)	0.16313	0.9343	TCGA-EA-A43B-01
CESC (N=301)	0.1469	-9.9658	TCGA-C5-A3HD-01
CESC (N=301)	0.14982	-9.9658	TCGA-IR-A3LI-01
CESC (N=301)	0.14861	-0.3201	TCGA-VS-A8EI-01
CESC (N=301)	0.17412	-9.9658	TCGA-EA-A4BA-01
CESC (N=301)	0.19512	-0.5332	TCGA-C5-A3HL-01
CESC (N=301)	0.23296	-9.9658	TCGA-EA-A3Y4-01
CESC (N=301)	0.15902	-0.0877	TCGA-UC-A7PF-01
CESC (N=301)	0.19175	-0.8339	TCGA-VS-A9UB-01
CESC (N=301)	0.09235	-0.4325	TCGA-UC-A7PI-01
CESC (N=301)	0.21689	-2.7274	TCGA-DG-A2KL-01
CESC (N=301)	0.43535	-9.9658	TCGA-JW-AAVH-01
CESC (N=301)	0.14675	-9.9658	TCGA-MY-A5BF-01
CESC (N=301)	0.13828	-0.4131	TCGA-Q1-A5R1-01
CESC (N=301)	0.12846	-9.9658	TCGA-FU-A57G-01
CESC (N=301)	0.17578	-1.3921	TCGA-C5-A1BQ-01
CESC (N=301)	0.22944	-9.9658	TCGA-EK-A2PL-01
CESC (N=301)	0.18955	-0.0277	TCGA-Q1-A6DW-01
CESC (N=301)	0.11613	-0.394	TCGA-C5-A2M1-01
CESC (N=301)	0.18783	1.2934	TCGA-R2-A69V-01
CESC (N=301)	0.19828	-1.8314	TCGA-EA-A5ZF-01
CESC (N=301)	0.18091	0.7493	TCGA-FU-A23L-01
CESC (N=301)	0.20995	2.3953	TCGA-DS-A1OA-01
CESC (N=301)	0.1183	2.2452	TCGA-EK-A2H1-01
CESC (N=301)	0.16509	-0.8084	TCGA-LP-A4AU-01
CESC (N=301)	0.21719	0.4016	TCGA-VS-A9U7-01
CESC (N=301)	0.14426	-9.9658	TCGA-C5-A2LS-01
CESC (N=301)	0.14409	0.7321	TCGA-MA-AA3Y-01
CESC (N=301)	0.16738	4.1409	TCGA-DG-A2KM-01
CESC (N=301)	0.12	1.0433	TCGA-C5-A3HF-01
CESC (N=301)	0.13896	0.3346	TCGA-C5-A2LT-01
CESC (N=301)	0.15381	1.8119	TCGA-C5-A1BK-01
CESC (N=301)	0.1528	-1.685	TCGA-UC-A7PD-01
CESC (N=301)	0.18205	-9.9658	TCGA-MY-A5BD-01
CESC (N=301)	0.09643	3.29	TCGA-VS-A9UZ-01
CESC (N=301)	0.20976	0.6145	TCGA-DS-A1OD-01
CESC (N=301)	0.13779	-9.9658	TCGA-C5-A8XH-01
CESC (N=301)	0.22519	0.099	TCGA-EK-A2RC-01
CESC (N=301)	0.16965	-9.9658	TCGA-JX-A3Q8-01
CESC (N=301)	0.17466	-0.9406	TCGA-DS-A7WI-01
CESC (N=301)	0.17184	-9.9658	TCGA-VS-A953-01
CESC (N=301)	0.25644	-0.0725	TCGA-EA-A44S-01
CESC (N=301)	0.24562	-9.9658	TCGA-VS-A957-01
CESC (N=301)	0.40274	-9.9658	TCGA-JW-A5VH-01
CESC (N=301)	0.22776	-9.9658	TCGA-EA-A3HR-01
CESC (N=301)	0.17022	0.1903	TCGA-EA-A3QE-01
CESC (N=301)	0.22553	-9.9658	TCGA-WL-A834-01
CESC (N=301)	0.14627	0.4125	TCGA-C5-A901-01
CESC (N=301)	0.10018	-0.0725	TCGA-JW-A69B-01
CESC (N=301)	0.2459	-9.9658	TCGA-FU-A3HY-01
CESC (N=301)	0.1458	-1.1811	TCGA-C5-A1M6-01
CESC (N=301)	0.19177	-1.5522	TCGA-VS-A9V4-01
CESC (N=301)	0.19064	-2.5479	TCGA-VS-A8Q8-01
CESC (N=301)	0.21408	-3.3076	TCGA-DS-A0VN-01
CESC (N=301)	0.18082	-9.9658	TCGA-MU-A8JM-01
CESC (N=301)	0.14714	0.3115	TCGA-C5-A2LY-01
CESC (N=301)	0.10804	-0.5543	TCGA-FU-A23K-01
CESC (N=301)	0.22721	3.0145	TCGA-EA-A6QX-01
CESC (N=301)	0.22639	-2.6349	TCGA-C5-A7CH-01
CESC (N=301)	0.28211	-9.9658	TCGA-EK-A2RN-01
CESC (N=301)	0.23549	-3.1714	TCGA-EK-A2RJ-01
CESC (N=301)	0.18687	-0.1031	TCGA-C5-A1BM-01
CESC (N=301)	0.22275	-9.9658	TCGA-Q1-A73R-01
CESC (N=301)	0.11309	-9.9658	TCGA-DS-A7WH-01
CESC (N=301)	0.2231	-0.9406	TCGA-ZJ-AAX4-01
CESC (N=301)	0.19935	1.736	TCGA-C5-A7CK-01
CESC (N=301)	0.20619	0.6969	TCGA-VS-A8EK-01
CESC (N=301)	0.13528	-1.5522	TCGA-EA-A1QS-01
CESC (N=301)	0.1565	0.2277	TCGA-FU-A3WB-01
CESC (N=301)	0.19056	-0.9971	TCGA-FU-A3TQ-01
CESC (N=301)	0.13325	2.1798	TCGA-C5-A8XI-01
CESC (N=301)	0.25871	-2.3884	TCGA-C5-A1BN-01
CESC (N=301)	0.31877	-0.9132	TCGA-IR-A3LA-01
CESC (N=301)	0.20386	-9.9658	TCGA-VS-A94X-01
CESC (N=301)	0.19519	1.8363	TCGA-MA-AA42-01
CESC (N=301)	0.25617	-2.7274	TCGA-C5-A8YQ-01
CESC (N=301)	0.2419	2.4359	TCGA-ZJ-AB0H-01
CESC (N=301)	0.13978	-9.9658	TCGA-C5-A7X5-01
CESC (N=301)	0.17099	1.642	TCGA-VS-A9U5-01
CESC (N=301)	0.19511	2.4597	TCGA-C5-A1M7-01
CESC (N=301)	0.50596	-1.0262	TCGA-C5-A905-01
CESC (N=301)	0.18654	-2.5479	TCGA-Q1-A5R2-01
CESC (N=301)	0.13983	-9.9658	TCGA-EK-A3GJ-01
CESC (N=301)	0.14898	0.7579	TCGA-MU-A51Y-01
CESC (N=301)	0.18261	-9.9658	TCGA-VS-A8EB-01
CESC (N=301)	0.13588	1.1117	TCGA-LP-A4AX-01
CESC (N=301)	0.20207	-0.1031	TCGA-VS-A94Z-01
CESC (N=301)	0.34352	-9.9658	TCGA-ZJ-AAXB-01
CESC (N=301)	0.10635	3.2737	TCGA-C5-A1MQ-01
CESC (N=301)	0.07298	1.2934	TCGA-EX-A1H6-01
CESC (N=301)	0.1828	-0.9971	TCGA-ZJ-AAXF-01
CESC (N=301)	0.42483	1.8801	TCGA-VS-A9UM-01
CESC (N=301)	0.14758	-9.9658	TCGA-VS-A8EH-01
CESC (N=301)	0.17963	2.6019	TCGA-BI-A0VR-01
CESC (N=301)	0.20138	-9.9658	TCGA-EA-A5FO-01
CESC (N=301)	0.22349	0.5069	TCGA-DR-A0ZM-01
CESC (N=301)	0.14631	0.4125	TCGA-MA-AA43-01
CESC (N=301)	0.1965	-2.5479	TCGA-C5-A7UC-01
CESC (N=301)	0.2209	-0.2498	TCGA-C5-A7XC-01
CESC (N=301)	0.15698	-9.9658	TCGA-VS-A8QH-01
CESC (N=301)	0.18612	-9.9658	TCGA-LP-A5U3-01
CESC (N=301)	0.23011	-2.114	TCGA-DS-A1O9-01
CESC (N=301)	0.18493	-9.9658	TCGA-EA-A3HT-01
CESC (N=301)	0.19035	-3.0469	TCGA-IR-A3LC-01
CESC (N=301)	0.08816	-9.9658	TCGA-FU-A770-01
CESC (N=301)	0.33734	-2.6349	TCGA-VS-A8EC-01
CESC (N=301)	0.28609	-2.2447	TCGA-4J-AA1J-01
CESC (N=301)	0.20544	-0.3201	TCGA-LP-A4AV-01
CESC (N=301)	0.10448	-9.9658	TCGA-EK-A2RL-01
CESC (N=301)	0.06964	-9.9658	TCGA-EK-A3GM-01
CESC (N=301)	0.22325	-2.4659	TCGA-VS-A9UC-01
CESC (N=301)	0.25479	-9.9658	TCGA-FU-A2QG-01
CESC (N=301)	0.24421	-9.9658	TCGA-EK-A2PM-01
CESC (N=301)	0.19705	-1.5522	TCGA-DS-A0VK-01
CESC (N=301)	0.17875	1.0433	TCGA-VS-A94W-01
CESC (N=301)	0.2174	-9.9658	TCGA-C5-A1MK-01
CESC (N=301)	0.19252	2.7615	TCGA-C5-A1MH-01
CESC (N=301)	0.1747	-9.9658	TCGA-C5-A0TN-01
CESC (N=301)	0.26377	-1.8314	TCGA-VS-A9UI-01
CESC (N=301)	0.13734	-1.8314	TCGA-FU-A3TX-01
CESC (N=301)	0.18614	-1.4305	TCGA-Q1-A6DV-01
CESC (N=301)	0.19158	-9.9658	TCGA-C5-A1ML-01
CESC (N=301)	0.1889	0.547	TCGA-VS-A8QM-01
CESC (N=301)	0.22321	0.7664	TCGA-RA-A741-01
CESC (N=301)	0.17616	-0.3752	TCGA-VS-A954-01
CESC (N=301)	0.19077	-0.5756	TCGA-XS-A8TJ-01
CESC (N=301)	0.24974	1.5514	TCGA-LP-A4AW-01
CESC (N=301)	0.2474	-9.9658	TCGA-JW-A5VK-01
CESC (N=301)	0.11738	-9.9658	TCGA-EK-A2H0-01
CESC (N=301)	0.1198	-9.9658	TCGA-C5-A902-01
CESC (N=301)	0.5563	-2.6349	TCGA-MA-AA3X-01
CESC (N=301)	0.18083	-2.9324	TCGA-C5-A7CO-01
CESC (N=301)	0.17954	-3.3076	TCGA-C5-A2LV-01
CESC (N=301)	0.20392	3.4596	TCGA-VS-A9UT-01
CESC (N=301)	0.16301	1.1577	TCGA-ZJ-AAX8-01
CESC (N=301)	0.16684	-1.3548	TCGA-C5-A1BJ-01
