# Supplementary material for: Functional analysis of tumor-derived immunoglobulin lambda and its interacting proteins in cervical cancer
Source: BMC Cancer. 2023 Oct 2;23:929. doi: 10.1186/s12885-023-11426-9 (PMC10544594; doi:10.1186/s12885-023-11426-9)
Supplement: Supplementary file 17 — Additional file 17: Supplementary Table 71. The correlation analysis between DNAss and IGLC7 expression. [file 12885_2023_11426_MOESM17_ESM.xlsx]

## Sheet: Sheet1
Supplementary Table 71 The correlation analysis between DNAss and IGLC7 expression
	DNAss	Expression	Sample Name
CESC (N=301)	0.26006	-2.9324	TCGA-EK-A2RE-01
CESC (N=301)	0.19242	-3.6259	TCGA-IR-A3L7-01
CESC (N=301)	0.26512	2.7721	TCGA-Q1-A73Q-01
CESC (N=301)	0.16045	7.1302	TCGA-C5-A1MF-01
CESC (N=301)	0.11869	-1.1172	TCGA-ZJ-A8QQ-01
CESC (N=301)	0.13203	2.8321	TCGA-EX-A3L1-01
CESC (N=301)	0.1657	-9.9658	TCGA-JW-A5VI-01
CESC (N=301)	0.37972	-9.9658	TCGA-EA-A1QT-01
CESC (N=301)	0.25141	4.7971	TCGA-UC-A7PG-01
CESC (N=301)	0.27789	0.8327	TCGA-EA-A97N-01
CESC (N=301)	0.12275	6.2114	TCGA-EA-A3QD-01
CESC (N=301)	0.12148	4.4277	TCGA-C5-A1ME-01
CESC (N=301)	0.27547	-9.9658	TCGA-C5-A8YR-01
CESC (N=301)	0.13848	2.5561	TCGA-FU-A40J-01
CESC (N=301)	0.15534	0.9419	TCGA-VS-A9V5-01
CESC (N=301)	0.1493	1.5563	TCGA-MY-A913-01
CESC (N=301)	0.16992	-1.5522	TCGA-VS-A8Q9-01
CESC (N=301)	0.21251	0.24	TCGA-DS-A0VL-01
CESC (N=301)	0.16285	3.417	TCGA-VS-A9UU-01
CESC (N=301)	0.191	1.2271	TCGA-ZJ-AAXN-01
CESC (N=301)	0.2043	3.3003	TCGA-VS-A9U6-01
CESC (N=301)	0.20552	2.59	TCGA-C5-A2LX-01
CESC (N=301)	0.23056	0.7664	TCGA-C5-A1M8-01
CESC (N=301)	0.19645	5.6488	TCGA-C5-A7CJ-01
CESC (N=301)	0.14656	1.6604	TCGA-GH-A9DA-01
CESC (N=301)	0.22677	-1.9379	TCGA-EA-A5O9-01
CESC (N=301)	0.08831	4.4751	TCGA-Q1-A73P-01
CESC (N=301)	0.21522	1.9786	TCGA-C5-A8XK-01
CESC (N=301)	0.15223	-9.9658	TCGA-C5-A907-01
CESC (N=301)	0.16446	-2.7274	TCGA-VS-A9UD-01
CESC (N=301)	0.18044	2.9802	TCGA-C5-A7CM-01
CESC (N=301)	0.18969	1.6558	TCGA-VS-A9V2-01
CESC (N=301)	0.20165	-9.9658	TCGA-VS-A94Y-01
CESC (N=301)	0.3157	3.741	TCGA-C5-A8ZZ-01
CESC (N=301)	0.21254	-2.6349	TCGA-VS-A9UJ-01
CESC (N=301)	0.27624	2.9128	TCGA-ZJ-AAXI-01
CESC (N=301)	0.21158	-1.685	TCGA-Q1-A6DT-01
CESC (N=301)	0.13459	2.694	TCGA-VS-A9UQ-01
CESC (N=301)	0.19872	-0.3752	TCGA-VS-A8EG-01
CESC (N=301)	0.21888	5.3263	TCGA-EX-A69L-01
CESC (N=301)	0.18809	-1.5951	TCGA-Q1-A73O-01
CESC (N=301)	0.217	4.8968	TCGA-VS-A8QC-01
CESC (N=301)	0.13841	3.5657	TCGA-EA-A5ZE-01
CESC (N=301)	0.16014	4.1915	TCGA-ZJ-A8QO-01
CESC (N=301)	0.2273	3.4075	TCGA-JX-A5QV-01
CESC (N=301)	0.15543	0.0854	TCGA-EK-A2GZ-01
CESC (N=301)	0.1467	0.9419	TCGA-EK-A2R9-01
CESC (N=301)	0.138	3.8847	TCGA-IR-A3LL-01
CESC (N=301)	0.23247	7.3672	TCGA-C5-A1M5-01
CESC (N=301)	0.07789	4.9887	TCGA-C5-A7X8-01
CESC (N=301)	0.17016	5.0466	TCGA-EA-A3HS-01
CESC (N=301)	0.15798	3.6782	TCGA-IR-A3LH-01
CESC (N=301)	0.09172	-4.2934	TCGA-C5-A1M9-01
CESC (N=301)	0.11537	4.837	TCGA-DG-A2KJ-01
CESC (N=301)	0.23162	3.603	TCGA-Q1-A5R3-01
CESC (N=301)	0.13724	5.2664	TCGA-HG-A2PA-01
CESC (N=301)	0.16092	1.9749	TCGA-EA-A50E-01
CESC (N=301)	0.23596	-3.0469	TCGA-EA-A556-01
CESC (N=301)	0.21946	-0.2671	TCGA-VS-A9V3-01
CESC (N=301)	0.18245	8.2723	TCGA-VS-A9UH-01
CESC (N=301)	0.2171	1.0983	TCGA-JX-A3PZ-01
CESC (N=301)	0.20735	0.605	TCGA-C5-A1MP-01
CESC (N=301)	0.1923	-0.8863	TCGA-MU-A5YI-01
CESC (N=301)	0.10101	0.537	TCGA-VS-A8QA-01
CESC (N=301)	0.29015	3.6759	TCGA-FU-A5XV-01
CESC (N=301)	0.15194	5.24	TCGA-EX-A8YF-01
CESC (N=301)	0.28068	-0.2159	TCGA-ZJ-A8QR-01
CESC (N=301)	0.09995	1.1641	TCGA-IR-A3LB-01
CESC (N=301)	0.13324	-0.6416	TCGA-EK-A2PI-01
CESC (N=301)	0.18956	-2.7274	TCGA-HM-A6W2-01
CESC (N=301)	0.19559	-1.0862	TCGA-EK-A2IR-01
CESC (N=301)	0.05732	0.099	TCGA-IR-A3LF-01
CESC (N=301)	0.26815	2.5213	TCGA-HM-A4S6-01
CESC (N=301)	0.21461	3.417	TCGA-VS-A8QF-01
CESC (N=301)	0.17767	6.0061	TCGA-VS-AA62-01
CESC (N=301)	0.23733	2.7029	TCGA-C5-A7UE-01
CESC (N=301)	0.22757	1.1641	TCGA-DS-A5RQ-01
CESC (N=301)	0.16157	3.1987	TCGA-BI-A20A-01
CESC (N=301)	0.15746	3.6312	TCGA-EA-A3HU-01
CESC (N=301)	0.16101	3.4451	TCGA-EK-A2RM-01
CESC (N=301)	0.09649	4.8375	TCGA-DG-A2KK-01
CESC (N=301)	0.14318	3.9051	TCGA-C5-A1MI-01
CESC (N=301)	0.19632	-1.685	TCGA-JW-A852-01
CESC (N=301)	0.27864	0.9115	TCGA-EK-A2RA-01
CESC (N=301)	0.21897	-1.2481	TCGA-EK-A2RB-01
CESC (N=301)	0.17964	1.3567	TCGA-C5-A1MJ-01
CESC (N=301)	0.12376	1.3956	TCGA-MY-A5BE-01
CESC (N=301)	0.20931	2.3135	TCGA-C5-A1BE-01
CESC (N=301)	0.22289	9.106	TCGA-ZJ-AAXT-01
CESC (N=301)	0.21796	3.0876	TCGA-LP-A7HU-01
CESC (N=301)	0.29149	3.6555	TCGA-2W-A8YY-01
CESC (N=301)	0.32371	4.4108	TCGA-EA-A411-01
CESC (N=301)	0.19583	-3.3076	TCGA-C5-A1MN-01
CESC (N=301)	0.08955	3.7345	TCGA-C5-A2M2-01
CESC (N=301)	0.18709	1.8404	TCGA-EK-A2PK-01
CESC (N=301)	0.32486	0.8568	TCGA-EA-A410-01
CESC (N=301)	0.1614	6.2478	TCGA-VS-A952-01
CESC (N=301)	0.20131	-1.0559	TCGA-EK-A2IP-01
CESC (N=301)	0.25782	2.0325	TCGA-EK-A2PG-01
CESC (N=301)	0.16108	6.8453	TCGA-FU-A3YQ-01
CESC (N=301)	0.26326	3.831	TCGA-DS-A1OB-01
CESC (N=301)	0.16807	2.4518	TCGA-VS-A959-01
CESC (N=301)	0.23242	3.453	TCGA-EK-A2R7-01
CESC (N=301)	0.20361	0.2642	TCGA-JW-A5VJ-01
CESC (N=301)	0.41348	3.6612	TCGA-C5-A7UH-01
CESC (N=301)	0.2126	7.3495	TCGA-MA-AA3Z-01
CESC (N=301)	0.1343	-0.8599	TCGA-VS-A9UR-01
CESC (N=301)	0.21396	-9.9658	TCGA-EK-A3GN-01
CESC (N=301)	0.21572	-2.9324	TCGA-DS-A3LQ-01
CESC (N=301)	0.19281	7.1097	TCGA-ZJ-AAXU-01
CESC (N=301)	0.31656	2.0569	TCGA-VS-A9UY-01
CESC (N=301)	0.45864	-2.8262	TCGA-ZJ-AAXA-01
CESC (N=301)	0.14221	-2.5479	TCGA-EK-A2RO-01
CESC (N=301)	0.1848	0.2029	TCGA-DS-A0VM-01
CESC (N=301)	0.1919	6.8669	TCGA-EX-A1H5-01
CESC (N=301)	0.07151	-1.2142	TCGA-FU-A3EO-01
CESC (N=301)	0.18839	-4.035	TCGA-EK-A2RK-01
CESC (N=301)	0.27788	4.1466	TCGA-C5-A1BL-01
CESC (N=301)	0.38311	-0.5125	TCGA-Q1-A73S-01
CESC (N=301)	0.25138	4.2181	TCGA-PN-A8MA-01
CESC (N=301)	0.20989	2.7657	TCGA-DS-A7WF-01
CESC (N=301)	0.22205	7.6259	TCGA-C5-A7X3-01
CESC (N=301)	0.13901	6.5089	TCGA-HM-A3JK-01
CESC (N=301)	0.14372	8.7395	TCGA-ZJ-AAXJ-01
CESC (N=301)	0.14305	7.894	TCGA-VS-A9V1-01
CESC (N=301)	0.38634	-0.5125	TCGA-FU-A3HZ-01
CESC (N=301)	0.16761	0.8568	TCGA-EA-A78R-01
CESC (N=301)	0.18376	0.0718	TCGA-JW-A5VG-01
CESC (N=301)	0.19943	2.7336	TCGA-VS-A9UV-01
CESC (N=301)	0.14882	-9.9658	TCGA-C5-A8YT-01
CESC (N=301)	0.15839	0.9343	TCGA-ZX-AA5X-01
CESC (N=301)	0.20676	3.865	TCGA-VS-A958-01
CESC (N=301)	0.15413	3.186	TCGA-VS-A8EL-01
CESC (N=301)	0.27469	-3.0469	TCGA-ZJ-AB0I-01
CESC (N=301)	0.21834	3.9663	TCGA-C5-A2LZ-01
CESC (N=301)	0.2872	-3.1714	TCGA-VS-A950-01
CESC (N=301)	0.2407	1.0293	TCGA-IR-A3LK-01
CESC (N=301)	0.26277	4.5946	TCGA-DS-A1OC-01
CESC (N=301)	0.12381	7.4376	TCGA-C5-A3HE-01
CESC (N=301)	0.19932	4.9607	TCGA-MA-AA3W-01
CESC (N=301)	0.20386	-0.8339	TCGA-VS-A9UL-01
CESC (N=301)	0.10853	0.1388	TCGA-VS-A9UO-01
CESC (N=301)	0.19204	3.8571	TCGA-C5-A8XJ-01
CESC (N=301)	0.19346	-1.3183	TCGA-C5-A7CL-01
CESC (N=301)	0.15346	-9.9658	TCGA-FU-A3NI-01
CESC (N=301)	0.12847	4.6358	TCGA-EA-A439-01
CESC (N=301)	0.18961	-2.0529	TCGA-VS-A9V0-01
CESC (N=301)	0.15034	3.0688	TCGA-EK-A3GK-01
CESC (N=301)	0.15128	4.096	TCGA-C5-A7CG-01
CESC (N=301)	0.21124	1.787	TCGA-C5-A1BI-01
CESC (N=301)	0.18508	3.8095	TCGA-HM-A3JJ-01
CESC (N=301)	0.22313	9.3722	TCGA-C5-A7UI-01
CESC (N=301)	0.17321	0.4967	TCGA-ZJ-AAXD-01
CESC (N=301)	0.16238	-2.5479	TCGA-EK-A2R8-01
CESC (N=301)	0.18673	-0.8599	TCGA-VS-A9UP-01
CESC (N=301)	0.12236	-0.6416	TCGA-C5-A1BF-01
CESC (N=301)	0.1504	3.9051	TCGA-EX-A69M-01
CESC (N=301)	0.20767	-0.4921	TCGA-EA-A5ZD-01
CESC (N=301)	0.30687	2.9857	TCGA-JX-A3Q0-01
CESC (N=301)	0.22129	5.8944	TCGA-BI-A0VS-01
CESC (N=301)	0.17003	-0.3752	TCGA-VS-A8EJ-01
CESC (N=301)	0.17796	0.7748	TCGA-DR-A0ZL-01
CESC (N=301)	0.17936	4.439	TCGA-MA-AA41-01
CESC (N=301)	0.24768	3.7867	TCGA-EA-A3HQ-01
CESC (N=301)	0.1639	1.7828	TCGA-LP-A5U2-01
CESC (N=301)	0.16313	5.4165	TCGA-EA-A43B-01
CESC (N=301)	0.1469	-3.6259	TCGA-C5-A3HD-01
CESC (N=301)	0.14982	-9.9658	TCGA-IR-A3LI-01
CESC (N=301)	0.14861	6.2719	TCGA-VS-A8EI-01
CESC (N=301)	0.17412	-3.458	TCGA-EA-A4BA-01
CESC (N=301)	0.19512	3.4291	TCGA-C5-A3HL-01
CESC (N=301)	0.23296	-4.6082	TCGA-EA-A3Y4-01
CESC (N=301)	0.15902	3.3379	TCGA-UC-A7PF-01
CESC (N=301)	0.19175	4.1812	TCGA-VS-A9UB-01
CESC (N=301)	0.09235	-1.0262	TCGA-UC-A7PI-01
CESC (N=301)	0.21689	1.8201	TCGA-DG-A2KL-01
CESC (N=301)	0.43535	1.0151	TCGA-JW-AAVH-01
CESC (N=301)	0.14675	-1.5951	TCGA-MY-A5BF-01
CESC (N=301)	0.13828	7.4379	TCGA-Q1-A5R1-01
CESC (N=301)	0.12846	-9.9658	TCGA-FU-A57G-01
CESC (N=301)	0.17578	0.8488	TCGA-C5-A1BQ-01
CESC (N=301)	0.22944	5.22	TCGA-EK-A2PL-01
CESC (N=301)	0.18955	3.1588	TCGA-Q1-A6DW-01
CESC (N=301)	0.11613	0.537	TCGA-C5-A2M1-01
CESC (N=301)	0.18783	2.6278	TCGA-R2-A69V-01
CESC (N=301)	0.19828	0.7146	TCGA-EA-A5ZF-01
CESC (N=301)	0.18091	4.2654	TCGA-FU-A23L-01
CESC (N=301)	0.20995	5.0126	TCGA-DS-A1OA-01
CESC (N=301)	0.1183	4.2795	TCGA-EK-A2H1-01
CESC (N=301)	0.16509	1.6093	TCGA-LP-A4AU-01
CESC (N=301)	0.21719	4.835	TCGA-VS-A9U7-01
CESC (N=301)	0.14426	0.6239	TCGA-C5-A2LS-01
CESC (N=301)	0.14409	-1.3921	TCGA-MA-AA3Y-01
CESC (N=301)	0.16738	8.7047	TCGA-DG-A2KM-01
CESC (N=301)	0.12	1.7316	TCGA-C5-A3HF-01
CESC (N=301)	0.13896	2.5876	TCGA-C5-A2LT-01
CESC (N=301)	0.15381	0.9268	TCGA-C5-A1BK-01
CESC (N=301)	0.1528	6.0372	TCGA-UC-A7PD-01
CESC (N=301)	0.18205	-1.1488	TCGA-MY-A5BD-01
CESC (N=301)	0.09643	5.6996	TCGA-VS-A9UZ-01
CESC (N=301)	0.20976	6.5226	TCGA-DS-A1OD-01
CESC (N=301)	0.13779	2.2237	TCGA-C5-A8XH-01
CESC (N=301)	0.22519	3.716	TCGA-EK-A2RC-01
CESC (N=301)	0.16965	-0.8599	TCGA-JX-A3Q8-01
CESC (N=301)	0.17466	-0.4921	TCGA-DS-A7WI-01
CESC (N=301)	0.17184	-4.035	TCGA-VS-A953-01
CESC (N=301)	0.25644	1.3791	TCGA-EA-A44S-01
CESC (N=301)	0.24562	-0.4131	TCGA-VS-A957-01
CESC (N=301)	0.40274	-9.9658	TCGA-JW-A5VH-01
CESC (N=301)	0.22776	1.0847	TCGA-EA-A3HR-01
CESC (N=301)	0.17022	6.7677	TCGA-EA-A3QE-01
CESC (N=301)	0.22553	-9.9658	TCGA-WL-A834-01
CESC (N=301)	0.14627	5.9074	TCGA-C5-A901-01
CESC (N=301)	0.10018	9.0535	TCGA-JW-A69B-01
CESC (N=301)	0.2459	-9.9658	TCGA-FU-A3HY-01
CESC (N=301)	0.1458	2.4675	TCGA-C5-A1M6-01
CESC (N=301)	0.19177	0.0854	TCGA-VS-A9V4-01
CESC (N=301)	0.19064	2.5683	TCGA-VS-A8Q8-01
CESC (N=301)	0.21408	0.3907	TCGA-DS-A0VN-01
CESC (N=301)	0.18082	1.9601	TCGA-MU-A8JM-01
CESC (N=301)	0.14714	5.1318	TCGA-C5-A2LY-01
CESC (N=301)	0.10804	6.009	TCGA-FU-A23K-01
CESC (N=301)	0.22721	6.7743	TCGA-EA-A6QX-01
CESC (N=301)	0.22639	-3.458	TCGA-C5-A7CH-01
CESC (N=301)	0.28211	-1.2481	TCGA-EK-A2RN-01
CESC (N=301)	0.23549	2.0147	TCGA-EK-A2RJ-01
CESC (N=301)	0.18687	2.8117	TCGA-C5-A1BM-01
CESC (N=301)	0.22275	0.4233	TCGA-Q1-A73R-01
CESC (N=301)	0.11309	2.5288	TCGA-DS-A7WH-01
CESC (N=301)	0.2231	-0.8863	TCGA-ZJ-AAX4-01
CESC (N=301)	0.19935	4.0799	TCGA-C5-A7CK-01
CESC (N=301)	0.20619	6.139	TCGA-VS-A8EK-01
CESC (N=301)	0.13528	5.585	TCGA-EA-A1QS-01
CESC (N=301)	0.1565	-0.8599	TCGA-FU-A3WB-01
CESC (N=301)	0.19056	6.8268	TCGA-FU-A3TQ-01
CESC (N=301)	0.13325	6.4241	TCGA-C5-A8XI-01
CESC (N=301)	0.25871	-0.4921	TCGA-C5-A1BN-01
CESC (N=301)	0.31877	2.6738	TCGA-IR-A3LA-01
CESC (N=301)	0.20386	-2.3147	TCGA-VS-A94X-01
CESC (N=301)	0.19519	0.3796	TCGA-MA-AA42-01
CESC (N=301)	0.25617	-2.6349	TCGA-C5-A8YQ-01
CESC (N=301)	0.2419	2.9802	TCGA-ZJ-AB0H-01
CESC (N=301)	0.13978	-2.7274	TCGA-C5-A7X5-01
CESC (N=301)	0.17099	6.9541	TCGA-VS-A9U5-01
CESC (N=301)	0.19511	5.496	TCGA-C5-A1M7-01
CESC (N=301)	0.50596	1.595	TCGA-C5-A905-01
CESC (N=301)	0.18654	2.7357	TCGA-Q1-A5R2-01
CESC (N=301)	0.13983	-9.9658	TCGA-EK-A3GJ-01
CESC (N=301)	0.14898	2.0844	TCGA-MU-A51Y-01
CESC (N=301)	0.18261	2.9469	TCGA-VS-A8EB-01
CESC (N=301)	0.13588	2.6602	TCGA-LP-A4AX-01
CESC (N=301)	0.20207	0.5666	TCGA-VS-A94Z-01
CESC (N=301)	0.34352	-9.9658	TCGA-ZJ-AAXB-01
CESC (N=301)	0.10635	7.5785	TCGA-C5-A1MQ-01
CESC (N=301)	0.07298	5.1676	TCGA-EX-A1H6-01
CESC (N=301)	0.1828	-0.6193	TCGA-ZJ-AAXF-01
CESC (N=301)	0.42483	3.7688	TCGA-VS-A9UM-01
CESC (N=301)	0.14758	-9.9658	TCGA-VS-A8EH-01
CESC (N=301)	0.17963	6.878	TCGA-BI-A0VR-01
CESC (N=301)	0.20138	-2.8262	TCGA-EA-A5FO-01
CESC (N=301)	0.22349	5.7225	TCGA-DR-A0ZM-01
CESC (N=301)	0.14631	1.6234	TCGA-MA-AA43-01
CESC (N=301)	0.1965	1.0711	TCGA-C5-A7UC-01
CESC (N=301)	0.2209	2.1574	TCGA-C5-A7XC-01
CESC (N=301)	0.15698	-9.9658	TCGA-VS-A8QH-01
CESC (N=301)	0.18612	-0.6873	TCGA-LP-A5U3-01
CESC (N=301)	0.23011	-1.8314	TCGA-DS-A1O9-01
CESC (N=301)	0.18493	2.4934	TCGA-EA-A3HT-01
CESC (N=301)	0.19035	-4.035	TCGA-IR-A3LC-01
CESC (N=301)	0.08816	-0.9686	TCGA-FU-A770-01
CESC (N=301)	0.33734	-1.1811	TCGA-VS-A8EC-01
CESC (N=301)	0.28609	0.4552	TCGA-4J-AA1J-01
CESC (N=301)	0.20544	4.6759	TCGA-LP-A4AV-01
CESC (N=301)	0.10448	0.24	TCGA-EK-A2RL-01
CESC (N=301)	0.06964	-1.8314	TCGA-EK-A3GM-01
CESC (N=301)	0.22325	2.4779	TCGA-VS-A9UC-01
CESC (N=301)	0.25479	-0.7588	TCGA-FU-A2QG-01
CESC (N=301)	0.24421	-9.9658	TCGA-EK-A2PM-01
CESC (N=301)	0.19705	2.8361	TCGA-DS-A0VK-01
CESC (N=301)	0.17875	4.067	TCGA-VS-A94W-01
CESC (N=301)	0.2174	-3.458	TCGA-C5-A1MK-01
CESC (N=301)	0.19252	0.679	TCGA-C5-A1MH-01
CESC (N=301)	0.1747	-9.9658	TCGA-C5-A0TN-01
CESC (N=301)	0.26377	2.4306	TCGA-VS-A9UI-01
CESC (N=301)	0.13734	-3.816	TCGA-FU-A3TX-01
CESC (N=301)	0.18614	6.3205	TCGA-Q1-A6DV-01
CESC (N=301)	0.19158	4.2965	TCGA-C5-A1ML-01
CESC (N=301)	0.1889	3.1637	TCGA-VS-A8QM-01
CESC (N=301)	0.22321	6.9791	TCGA-RA-A741-01
CESC (N=301)	0.17616	4.2995	TCGA-VS-A954-01
CESC (N=301)	0.19077	1.7617	TCGA-XS-A8TJ-01
CESC (N=301)	0.24974	1.4652	TCGA-LP-A4AW-01
CESC (N=301)	0.2474	-3.6259	TCGA-JW-A5VK-01
CESC (N=301)	0.11738	-0.7108	TCGA-EK-A2H0-01
CESC (N=301)	0.1198	-9.9658	TCGA-C5-A902-01
CESC (N=301)	0.5563	-2.4659	TCGA-MA-AA3X-01
CESC (N=301)	0.18083	-1.7809	TCGA-C5-A7CO-01
CESC (N=301)	0.17954	5.318	TCGA-C5-A2LV-01
CESC (N=301)	0.20392	1.0915	TCGA-VS-A9UT-01
CESC (N=301)	0.16301	5.6091	TCGA-ZJ-AAX8-01
CESC (N=301)	0.16684	-0.0425	TCGA-C5-A1BJ-01
