# Supplementary material for: Functional analysis of tumor-derived immunoglobulin lambda and its interacting proteins in cervical cancer
Source: BMC Cancer. 2023 Oct 2;23:929. doi: 10.1186/s12885-023-11426-9 (PMC10544594; doi:10.1186/s12885-023-11426-9)
Supplement: Supplementary file 19 — Additional file 19: Supplementary Table 73. The correlation analysis between RNAss and IGLC2 expression. [file 12885_2023_11426_MOESM19_ESM.xlsx]

## Sheet: Sheet1
Supplementary Table 73 The correlation analysis between RNAss and IGLC2 expression
	RNAss	Expression	Sample Name
CESC (N=301)	0.434315	5.257	TCGA-EK-A2RE-01
CESC (N=301)	0.440604	3.3787	TCGA-IR-A3L7-01
CESC (N=301)	0.509513	11.6207	TCGA-Q1-A73Q-01
CESC (N=301)	0.535126	11.8099	TCGA-C5-A1MF-01
CESC (N=301)	0.507479	4.8365	TCGA-ZJ-A8QQ-01
CESC (N=301)	0.364697	10.872	TCGA-EX-A3L1-01
CESC (N=301)	0.437792	11.2676	TCGA-JW-A5VI-01
CESC (N=301)	0.588705	7.192	TCGA-EA-A1QT-01
CESC (N=301)	0.411996	7.6471	TCGA-UC-A7PG-01
CESC (N=301)	0.413553	7.3169	TCGA-EA-A97N-01
CESC (N=301)	0.50053	10.8071	TCGA-EA-A3QD-01
CESC (N=301)	0.455197	11.5864	TCGA-C5-A1ME-01
CESC (N=301)	0.419357	4.7225	TCGA-C5-A8YR-01
CESC (N=301)	0.443759	9.2157	TCGA-FU-A40J-01
CESC (N=301)	0.41829	8.9566	TCGA-VS-A9V5-01
CESC (N=301)	0.466077	11.8564	TCGA-MY-A913-01
CESC (N=301)	0.490394	6.6113	TCGA-VS-A8Q9-01
CESC (N=301)	0.468668	10.1091	TCGA-DS-A0VL-01
CESC (N=301)	0.533007	11.6823	TCGA-VS-A9UU-01
CESC (N=301)	0.39253	5.0189	TCGA-ZJ-AAXN-01
CESC (N=301)	0.405974	10.7368	TCGA-VS-A9U6-01
CESC (N=301)	0.485149	12.6865	TCGA-C5-A2LX-01
CESC (N=301)	0.522934	7.5488	TCGA-C5-A1M8-01
CESC (N=301)	0.369867	10.7957	TCGA-C5-A7CJ-01
CESC (N=301)	0.424101	7.696	TCGA-GH-A9DA-01
CESC (N=301)	0.547662	8.2572	TCGA-EA-A5O9-01
CESC (N=301)	0.455275	10.8033	TCGA-Q1-A73P-01
CESC (N=301)	0.511866	8.5145	TCGA-C5-A8XK-01
CESC (N=301)	0.440997	8.9809	TCGA-C5-A907-01
CESC (N=301)	0.582305	11.7939	TCGA-VS-A9UD-01
CESC (N=301)	0.436803	13.5819	TCGA-C5-A7CM-01
CESC (N=301)	0.51405	10.5573	TCGA-VS-A9V2-01
CESC (N=301)	0.387684	6.0427	TCGA-VS-A94Y-01
CESC (N=301)	0.452116	9.5835	TCGA-C5-A8ZZ-01
CESC (N=301)	0.396671	8.065	TCGA-VS-A9UJ-01
CESC (N=301)	0.499563	7.5844	TCGA-ZJ-AAXI-01
CESC (N=301)	0.481823	7.949	TCGA-Q1-A6DT-01
CESC (N=301)	0.342709	10.0907	TCGA-VS-A9UQ-01
CESC (N=301)	0.514176	9.7911	TCGA-VS-A8EG-01
CESC (N=301)	0.445933	12.3088	TCGA-EX-A69L-01
CESC (N=301)	0.453079	10.5683	TCGA-Q1-A73O-01
CESC (N=301)	0.47462	10.9911	TCGA-VS-A8QC-01
CESC (N=301)	0.409226	10.8761	TCGA-EA-A5ZE-01
CESC (N=301)	0.443212	13.3434	TCGA-ZJ-A8QO-01
CESC (N=301)	0.472403	9.4299	TCGA-JX-A5QV-01
CESC (N=301)	0.436242	7.7471	TCGA-EK-A2GZ-01
CESC (N=301)	0.385013	8.5915	TCGA-EK-A2R9-01
CESC (N=301)	0.524588	9.9942	TCGA-IR-A3LL-01
CESC (N=301)	0.488337	9.9927	TCGA-C5-A1M5-01
CESC (N=301)	0.281482	13.8293	TCGA-C5-A7X8-01
CESC (N=301)	0.464671	9.8627	TCGA-EA-A3HS-01
CESC (N=301)	0.337687	12.9796	TCGA-IR-A3LH-01
CESC (N=301)	0.562887	0.8327	TCGA-C5-A1M9-01
CESC (N=301)	0.517547	12.267	TCGA-DG-A2KJ-01
CESC (N=301)	0.483145	10.3821	TCGA-Q1-A5R3-01
CESC (N=301)	0.365154	11.6045	TCGA-HG-A2PA-01
CESC (N=301)	0.445004	9.3872	TCGA-EA-A50E-01
CESC (N=301)	0.38674	4.3958	TCGA-EA-A556-01
CESC (N=301)	0.4574	11.941	TCGA-VS-A9V3-01
CESC (N=301)	0.433026	13.1188	TCGA-VS-A9UH-01
CESC (N=301)	0.441938	6.1781	TCGA-JX-A3PZ-01
CESC (N=301)	0.410732	12.2893	TCGA-C5-A1MP-01
CESC (N=301)	0.289039	8.0395	TCGA-MU-A5YI-01
CESC (N=301)	0.552175	6.2034	TCGA-VS-A8QA-01
CESC (N=301)	0.46895	10.1252	TCGA-FU-A5XV-01
CESC (N=301)	0.485978	13.7733	TCGA-EX-A8YF-01
CESC (N=301)	0.448367	10.5799	TCGA-ZJ-A8QR-01
CESC (N=301)	0.295907	8.716	TCGA-IR-A3LB-01
CESC (N=301)	0.418764	5.2679	TCGA-EK-A2PI-01
CESC (N=301)	0.411665	9.044	TCGA-HM-A6W2-01
CESC (N=301)	0.563352	7.4186	TCGA-EK-A2IR-01
CESC (N=301)	0.412228	8.9751	TCGA-IR-A3LF-01
CESC (N=301)	0.475693	8.7675	TCGA-HM-A4S6-01
CESC (N=301)	0.511508	12.9477	TCGA-VS-A8QF-01
CESC (N=301)	0.400196	13.4653	TCGA-VS-AA62-01
CESC (N=301)	0.538917	10.0786	TCGA-C5-A7UE-01
CESC (N=301)	0.435754	9.1518	TCGA-DS-A5RQ-01
CESC (N=301)	0.451455	10.8164	TCGA-BI-A20A-01
CESC (N=301)	0.466789	12.5105	TCGA-EA-A3HU-01
CESC (N=301)	0.416417	8.1077	TCGA-EK-A2RM-01
CESC (N=301)	0.476022	9.7539	TCGA-DG-A2KK-01
CESC (N=301)	0.479707	11.5211	TCGA-C5-A1MI-01
CESC (N=301)	0.547626	9.5225	TCGA-JW-A852-01
CESC (N=301)	0.500406	7.9339	TCGA-EK-A2RA-01
CESC (N=301)	0.544526	5.5012	TCGA-EK-A2RB-01
CESC (N=301)	0.506503	6.5857	TCGA-C5-A1MJ-01
CESC (N=301)	0.49261	13.9099	TCGA-MY-A5BE-01
CESC (N=301)	0.475988	8.6871	TCGA-C5-A1BE-01
CESC (N=301)	0.510929	9.9724	TCGA-ZJ-AAXT-01
CESC (N=301)	0.577457	9.8926	TCGA-LP-A7HU-01
CESC (N=301)	0.484763	10.6616	TCGA-2W-A8YY-01
CESC (N=301)	0.37958	11.9953	TCGA-EA-A411-01
CESC (N=301)	0.425975	6.9299	TCGA-C5-A1MN-01
CESC (N=301)	0.472444	8.2682	TCGA-C5-A2M2-01
CESC (N=301)	0.421673	11.3938	TCGA-EK-A2PK-01
CESC (N=301)	0.476363	8.2337	TCGA-EA-A410-01
CESC (N=301)	0.50205	10.5883	TCGA-VS-A952-01
CESC (N=301)	0.42032	5.9064	TCGA-EK-A2IP-01
CESC (N=301)	0.516744	7.9272	TCGA-EK-A2PG-01
CESC (N=301)	0.429101	12.9426	TCGA-FU-A3YQ-01
CESC (N=301)	0.552953	9.4374	TCGA-DS-A1OB-01
CESC (N=301)	0.446382	13.6417	TCGA-VS-A959-01
CESC (N=301)	0.514858	13.2924	TCGA-EK-A2R7-01
CESC (N=301)	0.501989	10.311	TCGA-JW-A5VJ-01
CESC (N=301)	0.514451	11.6067	TCGA-C5-A7UH-01
CESC (N=301)	0.495673	8.6823	TCGA-MA-AA3Z-01
CESC (N=301)	0.421904	7.6937	TCGA-VS-A9UR-01
CESC (N=301)	0.559125	5.1306	TCGA-EK-A3GN-01
CESC (N=301)	0.503519	10.2892	TCGA-DS-A3LQ-01
CESC (N=301)	0.555099	12.6982	TCGA-ZJ-AAXU-01
CESC (N=301)	0.494644	10.4586	TCGA-VS-A9UY-01
CESC (N=301)	0.496304	5.6088	TCGA-ZJ-AAXA-01
CESC (N=301)	0.424773	6	TCGA-EK-A2RO-01
CESC (N=301)	0.461532	7.719	TCGA-DS-A0VM-01
CESC (N=301)	0.500216	11.3227	TCGA-EX-A1H5-01
CESC (N=301)	0.486334	7.8346	TCGA-FU-A3EO-01
CESC (N=301)	0.553022	5.7396	TCGA-EK-A2RK-01
CESC (N=301)	0.572116	10.7073	TCGA-C5-A1BL-01
CESC (N=301)	0.592944	6.6558	TCGA-Q1-A73S-01
CESC (N=301)	0.442934	12.9701	TCGA-PN-A8MA-01
CESC (N=301)	0.41294	9.2287	TCGA-DS-A7WF-01
CESC (N=301)	0.405209	13.7881	TCGA-C5-A7X3-01
CESC (N=301)	0.295895	12.1186	TCGA-HM-A3JK-01
CESC (N=301)	0.522448	11.514	TCGA-ZJ-AAXJ-01
CESC (N=301)	0.462646	11.3735	TCGA-VS-A9V1-01
CESC (N=301)	0.569695	4.9505	TCGA-FU-A3HZ-01
CESC (N=301)	0.469213	8.3808	TCGA-EA-A78R-01
CESC (N=301)	0.482022	9.6619	TCGA-JW-A5VG-01
CESC (N=301)	0.598514	11.1484	TCGA-VS-A9UV-01
CESC (N=301)	0.29002	4.0841	TCGA-C5-A8YT-01
CESC (N=301)	0.318972	10.4618	TCGA-ZX-AA5X-01
CESC (N=301)	0.55077	11.0888	TCGA-VS-A958-01
CESC (N=301)	0.449888	10.6263	TCGA-VS-A8EL-01
CESC (N=301)	0.443712	4.1343	TCGA-ZJ-AB0I-01
CESC (N=301)	0.522512	11.6609	TCGA-C5-A2LZ-01
CESC (N=301)	0.462881	14.4801	TCGA-VS-A950-01
CESC (N=301)	0.57022	9.0707	TCGA-IR-A3LK-01
CESC (N=301)	0.490094	11.0818	TCGA-DS-A1OC-01
CESC (N=301)	0.567515	11.4809	TCGA-C5-A3HE-01
CESC (N=301)	0.497168	11.4996	TCGA-MA-AA3W-01
CESC (N=301)	0.469727	9.1349	TCGA-VS-A9UL-01
CESC (N=301)	0.522324	7.929	TCGA-VS-A9UO-01
CESC (N=301)	0.383994	12.2291	TCGA-C5-A8XJ-01
CESC (N=301)	0.38252	8.3865	TCGA-C5-A7CL-01
CESC (N=301)	0.484197	7.2504	TCGA-FU-A3NI-01
CESC (N=301)	0.426907	9.8594	TCGA-EA-A439-01
CESC (N=301)	0.467459	5.6747	TCGA-VS-A9V0-01
CESC (N=301)	0.560537	9.8713	TCGA-EK-A3GK-01
CESC (N=301)	0.487863	11.3667	TCGA-C5-A7CG-01
CESC (N=301)	0.472408	12.4146	TCGA-C5-A1BI-01
CESC (N=301)	0.370116	10.6844	TCGA-HM-A3JJ-01
CESC (N=301)	0.529159	12.2827	TCGA-C5-A7UI-01
CESC (N=301)	0.387029	9.975	TCGA-ZJ-AAXD-01
CESC (N=301)	0.448776	8.8206	TCGA-EK-A2R8-01
CESC (N=301)	0.461527	10.3983	TCGA-VS-A9UP-01
CESC (N=301)	0.315277	10.6118	TCGA-C5-A1BF-01
CESC (N=301)	0.47926	12.1074	TCGA-EX-A69M-01
CESC (N=301)	0.44482	8.7353	TCGA-EA-A5ZD-01
CESC (N=301)	0.514337	10.0463	TCGA-JX-A3Q0-01
CESC (N=301)	0.421458	10.8537	TCGA-BI-A0VS-01
CESC (N=301)	0.479864	10.2733	TCGA-VS-A8EJ-01
CESC (N=301)	0.560916	7.6926	TCGA-DR-A0ZL-01
CESC (N=301)	0.538724	6.9816	TCGA-MA-AA41-01
CESC (N=301)	0.528653	8.1747	TCGA-EA-A3HQ-01
CESC (N=301)	0.722442	7.3778	TCGA-LP-A5U2-01
CESC (N=301)	0.432677	12.4344	TCGA-EA-A43B-01
CESC (N=301)	0.503849	5.1478	TCGA-C5-A3HD-01
CESC (N=301)	0.445261	3.3966	TCGA-IR-A3LI-01
CESC (N=301)	0.45579	11.9685	TCGA-VS-A8EI-01
CESC (N=301)	0.411768	4.0532	TCGA-EA-A4BA-01
CESC (N=301)	0.408488	11.5458	TCGA-C5-A3HL-01
CESC (N=301)	0.373734	8.3601	TCGA-EA-A3Y4-01
CESC (N=301)	0.436553	12.2347	TCGA-UC-A7PF-01
CESC (N=301)	0.432797	9.8534	TCGA-VS-A9UB-01
CESC (N=301)	0.458979	8.5546	TCGA-UC-A7PI-01
CESC (N=301)	0.362895	8.8173	TCGA-DG-A2KL-01
CESC (N=301)	0.505908	8.7186	TCGA-JW-AAVH-01
CESC (N=301)	0.546149	8.5825	TCGA-MY-A5BF-01
CESC (N=301)	0.408861	10.5017	TCGA-Q1-A5R1-01
CESC (N=301)	0.21233	5.5892	TCGA-FU-A57G-01
CESC (N=301)	0.471663	10.4774	TCGA-C5-A1BQ-01
CESC (N=301)	0.393023	7.9395	TCGA-EK-A2PL-01
CESC (N=301)	0.540686	10.3585	TCGA-Q1-A6DW-01
CESC (N=301)	0.568909	7.9273	TCGA-C5-A2M1-01
CESC (N=301)	0.465194	10.2318	TCGA-R2-A69V-01
CESC (N=301)	0.457563	8.8607	TCGA-EA-A5ZF-01
CESC (N=301)	0.448542	10.851	TCGA-FU-A23L-01
CESC (N=301)	0.426118	11.8406	TCGA-DS-A1OA-01
CESC (N=301)	0.418137	10.4629	TCGA-EK-A2H1-01
CESC (N=301)	0.421631	10.4149	TCGA-LP-A4AU-01
CESC (N=301)	0.522307	11.1434	TCGA-VS-A9U7-01
CESC (N=301)	0.467667	5.2619	TCGA-C5-A2LS-01
CESC (N=301)	0.482534	12.1143	TCGA-MA-AA3Y-01
CESC (N=301)	0.407987	12.865	TCGA-DG-A2KM-01
CESC (N=301)	0.432629	11.7275	TCGA-C5-A3HF-01
CESC (N=301)	0.342263	10.2593	TCGA-C5-A2LT-01
CESC (N=301)	0.480212	11.5929	TCGA-C5-A1BK-01
CESC (N=301)	0.474481	9.681	TCGA-UC-A7PD-01
CESC (N=301)	0.437558	8.1073	TCGA-MY-A5BD-01
CESC (N=301)	0.459882	12.646	TCGA-VS-A9UZ-01
CESC (N=301)	0.409654	11.5957	TCGA-DS-A1OD-01
CESC (N=301)	0.462682	8.491	TCGA-C5-A8XH-01
CESC (N=301)	0.412679	11.3446	TCGA-EK-A2RC-01
CESC (N=301)	0.455052	8.5927	TCGA-JX-A3Q8-01
CESC (N=301)	0.49135	10.4692	TCGA-DS-A7WI-01
CESC (N=301)	0.560048	2.9911	TCGA-VS-A953-01
CESC (N=301)	0.505765	9.7215	TCGA-EA-A44S-01
CESC (N=301)	0.527541	7.7092	TCGA-VS-A957-01
CESC (N=301)	0.494912	2.4279	TCGA-JW-A5VH-01
CESC (N=301)	0.432287	6.2956	TCGA-EA-A3HR-01
CESC (N=301)	0.437847	10.9441	TCGA-EA-A3QE-01
CESC (N=301)	0.493287	6.5554	TCGA-WL-A834-01
CESC (N=301)	0.444697	10.7117	TCGA-C5-A901-01
CESC (N=301)	0.414314	10.6594	TCGA-JW-A69B-01
CESC (N=301)	0.509107	2.5313	TCGA-FU-A3HY-01
CESC (N=301)	0.521274	9.1337	TCGA-C5-A1M6-01
CESC (N=301)	0.549786	7.7248	TCGA-VS-A9V4-01
CESC (N=301)	0.429781	10.2273	TCGA-VS-A8Q8-01
CESC (N=301)	0.484196	8.629	TCGA-DS-A0VN-01
CESC (N=301)	0.448181	10.2632	TCGA-MU-A8JM-01
CESC (N=301)	0.530042	10.9444	TCGA-C5-A2LY-01
CESC (N=301)	0.562911	13.4743	TCGA-FU-A23K-01
CESC (N=301)	0.486086	12.4549	TCGA-EA-A6QX-01
CESC (N=301)	0.447884	9.4242	TCGA-C5-A7CH-01
CESC (N=301)	0.421645	6.5325	TCGA-EK-A2RN-01
CESC (N=301)	0.436984	11.0463	TCGA-EK-A2RJ-01
CESC (N=301)	0.464435	9.8031	TCGA-C5-A1BM-01
CESC (N=301)	0.406557	6.0092	TCGA-Q1-A73R-01
CESC (N=301)	0.336133	10.3134	TCGA-DS-A7WH-01
CESC (N=301)	0.47233	10.4102	TCGA-ZJ-AAX4-01
CESC (N=301)	0.475791	12.0539	TCGA-C5-A7CK-01
CESC (N=301)	0.5003	11.3921	TCGA-VS-A8EK-01
CESC (N=301)	0.175218	10.7727	TCGA-EA-A1QS-01
CESC (N=301)	0.520816	10.7227	TCGA-FU-A3WB-01
CESC (N=301)	0.456724	10.0324	TCGA-FU-A3TQ-01
CESC (N=301)	0.400209	12.3903	TCGA-C5-A8XI-01
CESC (N=301)	0.538297	6.4833	TCGA-C5-A1BN-01
CESC (N=301)	0.523999	8.6385	TCGA-IR-A3LA-01
CESC (N=301)	0.489206	11.3914	TCGA-VS-A94X-01
CESC (N=301)	0.46263	12.6295	TCGA-MA-AA42-01
CESC (N=301)	0.486201	8.1461	TCGA-C5-A8YQ-01
CESC (N=301)	0.457636	13.7858	TCGA-ZJ-AB0H-01
CESC (N=301)	0.489796	3.7453	TCGA-C5-A7X5-01
CESC (N=301)	0.523598	12.2281	TCGA-VS-A9U5-01
CESC (N=301)	0.508707	12.2108	TCGA-C5-A1M7-01
CESC (N=301)	0.586097	8.5719	TCGA-C5-A905-01
CESC (N=301)	0.519946	10.5956	TCGA-Q1-A5R2-01
CESC (N=301)	0.539268	6.7752	TCGA-EK-A3GJ-01
CESC (N=301)	0.407104	10.1884	TCGA-MU-A51Y-01
CESC (N=301)	0.496286	5.5853	TCGA-VS-A8EB-01
CESC (N=301)	0.427649	12.7488	TCGA-LP-A4AX-01
CESC (N=301)	0.487394	11.485	TCGA-VS-A94Z-01
CESC (N=301)	0.607692	5.7228	TCGA-ZJ-AAXB-01
CESC (N=301)	0.373969	14.2522	TCGA-C5-A1MQ-01
CESC (N=301)	0.379307	11.4235	TCGA-EX-A1H6-01
CESC (N=301)	0.417357	12.1496	TCGA-ZJ-AAXF-01
CESC (N=301)	0.434684	12.4975	TCGA-VS-A9UM-01
CESC (N=301)	0.456658	5.1962	TCGA-VS-A8EH-01
CESC (N=301)	0.497156	12.4609	TCGA-BI-A0VR-01
CESC (N=301)	0.511975	1.0433	TCGA-EA-A5FO-01
CESC (N=301)	0.440734	10.6025	TCGA-DR-A0ZM-01
CESC (N=301)	0.314153	11.0663	TCGA-MA-AA43-01
CESC (N=301)	0.438547	5.6189	TCGA-C5-A7UC-01
CESC (N=301)	0.392024	12.1841	TCGA-C5-A7XC-01
CESC (N=301)	0.477288	4.8934	TCGA-VS-A8QH-01
CESC (N=301)	0.549723	7.9694	TCGA-LP-A5U3-01
CESC (N=301)	0.404898	6.9516	TCGA-DS-A1O9-01
CESC (N=301)	0.365113	9.5533	TCGA-EA-A3HT-01
CESC (N=301)	0.510907	7.36	TCGA-IR-A3LC-01
CESC (N=301)	0.465793	5.5223	TCGA-FU-A770-01
CESC (N=301)	0.599157	6.64	TCGA-VS-A8EC-01
CESC (N=301)	0.418364	8.124	TCGA-4J-AA1J-01
CESC (N=301)	0.443489	12.4663	TCGA-LP-A4AV-01
CESC (N=301)	0.496557	8.1075	TCGA-EK-A2RL-01
CESC (N=301)	0.445408	7.0639	TCGA-EK-A3GM-01
CESC (N=301)	0.395589	8.2435	TCGA-VS-A9UC-01
CESC (N=301)	0.560728	6.1595	TCGA-FU-A2QG-01
CESC (N=301)	0.556985	5.0811	TCGA-EK-A2PM-01
CESC (N=301)	0.411631	8.754	TCGA-DS-A0VK-01
CESC (N=301)	0.461721	10.1951	TCGA-VS-A94W-01
CESC (N=301)	0.381791	5.1052	TCGA-C5-A1MK-01
CESC (N=301)	0.474815	10.9774	TCGA-C5-A1MH-01
CESC (N=301)	0.44181	6.6251	TCGA-C5-A0TN-01
CESC (N=301)	0.505909	10.3739	TCGA-VS-A9UI-01
CESC (N=301)	0.499402	10.0053	TCGA-FU-A3TX-01
CESC (N=301)	0.428761	10.225	TCGA-Q1-A6DV-01
CESC (N=301)	0.344255	8.1639	TCGA-C5-A1ML-01
CESC (N=301)	0.339612	12.8054	TCGA-VS-A8QM-01
CESC (N=301)	0.410954	12.7667	TCGA-RA-A741-01
CESC (N=301)	0.540714	11.6321	TCGA-VS-A954-01
CESC (N=301)	0.457809	9.7269	TCGA-XS-A8TJ-01
CESC (N=301)	0.359195	11.0415	TCGA-LP-A4AW-01
CESC (N=301)	0.581115	8.2301	TCGA-JW-A5VK-01
CESC (N=301)	0.551297	3.5923	TCGA-EK-A2H0-01
CESC (N=301)	0.502938	7.0375	TCGA-C5-A902-01
CESC (N=301)	0.454904	7.4048	TCGA-MA-AA3X-01
CESC (N=301)	0.524318	7.131	TCGA-C5-A7CO-01
CESC (N=301)	0.486818	9.7195	TCGA-C5-A2LV-01
CESC (N=301)	0.304775	13.8981	TCGA-VS-A9UT-01
CESC (N=301)	0.359819	11.6954	TCGA-ZJ-AAX8-01
CESC (N=301)	0.462102	9.0629	TCGA-C5-A1BJ-01
