# Supplementary material for: Functional analysis of tumor-derived immunoglobulin lambda and its interacting proteins in cervical cancer
Source: BMC Cancer. 2023 Oct 2;23:929. doi: 10.1186/s12885-023-11426-9 (PMC10544594; doi:10.1186/s12885-023-11426-9)
Supplement: Supplementary file 20 — Additional file 20: Supplementary Table 74. The correlation analysis between RNAss and IGLC3 expression. [file 12885_2023_11426_MOESM20_ESM.xlsx]

## Sheet: Sheet1
Supplementary Table 74 The correlation analysis between RNAss and IGLC3 expression
	RNAss	Expression	Sample Name
CESC (N=301)	0.434315	3.6555	TCGA-EK-A2RE-01
CESC (N=301)	0.440604	1.0079	TCGA-IR-A3L7-01
CESC (N=301)	0.509513	10.2031	TCGA-Q1-A73Q-01
CESC (N=301)	0.535126	10.8091	TCGA-C5-A1MF-01
CESC (N=301)	0.507479	4.0619	TCGA-ZJ-A8QQ-01
CESC (N=301)	0.364697	9.1456	TCGA-EX-A3L1-01
CESC (N=301)	0.437792	9.0903	TCGA-JW-A5VI-01
CESC (N=301)	0.588705	6.4691	TCGA-EA-A1QT-01
CESC (N=301)	0.411996	7.5981	TCGA-UC-A7PG-01
CESC (N=301)	0.413553	5.6203	TCGA-EA-A97N-01
CESC (N=301)	0.50053	11.4295	TCGA-EA-A3QD-01
CESC (N=301)	0.455197	11.0338	TCGA-C5-A1ME-01
CESC (N=301)	0.419357	3.9127	TCGA-C5-A8YR-01
CESC (N=301)	0.443759	8.7728	TCGA-FU-A40J-01
CESC (N=301)	0.41829	9.4691	TCGA-VS-A9V5-01
CESC (N=301)	0.466077	9.706	TCGA-MY-A913-01
CESC (N=301)	0.490394	5.2544	TCGA-VS-A8Q9-01
CESC (N=301)	0.468668	8.6803	TCGA-DS-A0VL-01
CESC (N=301)	0.533007	10.8947	TCGA-VS-A9UU-01
CESC (N=301)	0.39253	4.2661	TCGA-ZJ-AAXN-01
CESC (N=301)	0.405974	9.1466	TCGA-VS-A9U6-01
CESC (N=301)	0.485149	11.8733	TCGA-C5-A2LX-01
CESC (N=301)	0.522934	7.0699	TCGA-C5-A1M8-01
CESC (N=301)	0.369867	9.8299	TCGA-C5-A7CJ-01
CESC (N=301)	0.424101	8.1113	TCGA-GH-A9DA-01
CESC (N=301)	0.547662	5.8687	TCGA-EA-A5O9-01
CESC (N=301)	0.455275	9.3807	TCGA-Q1-A73P-01
CESC (N=301)	0.511866	7.3689	TCGA-C5-A8XK-01
CESC (N=301)	0.440997	7.5271	TCGA-C5-A907-01
CESC (N=301)	0.582305	10.7912	TCGA-VS-A9UD-01
CESC (N=301)	0.436803	11.7697	TCGA-C5-A7CM-01
CESC (N=301)	0.51405	9.5823	TCGA-VS-A9V2-01
CESC (N=301)	0.387684	4.3492	TCGA-VS-A94Y-01
CESC (N=301)	0.452116	8.9892	TCGA-C5-A8ZZ-01
CESC (N=301)	0.396671	7.2448	TCGA-VS-A9UJ-01
CESC (N=301)	0.499563	6.9369	TCGA-ZJ-AAXI-01
CESC (N=301)	0.481823	8.2566	TCGA-Q1-A6DT-01
CESC (N=301)	0.342709	9.8213	TCGA-VS-A9UQ-01
CESC (N=301)	0.514176	8.3348	TCGA-VS-A8EG-01
CESC (N=301)	0.445933	11.2853	TCGA-EX-A69L-01
CESC (N=301)	0.453079	9.4539	TCGA-Q1-A73O-01
CESC (N=301)	0.47462	10.3089	TCGA-VS-A8QC-01
CESC (N=301)	0.409226	10.1398	TCGA-EA-A5ZE-01
CESC (N=301)	0.443212	10.5236	TCGA-ZJ-A8QO-01
CESC (N=301)	0.472403	9.1732	TCGA-JX-A5QV-01
CESC (N=301)	0.436242	5.6026	TCGA-EK-A2GZ-01
CESC (N=301)	0.385013	9.0597	TCGA-EK-A2R9-01
CESC (N=301)	0.524588	8.3001	TCGA-IR-A3LL-01
CESC (N=301)	0.488337	10.4686	TCGA-C5-A1M5-01
CESC (N=301)	0.281482	12.8294	TCGA-C5-A7X8-01
CESC (N=301)	0.464671	9.5584	TCGA-EA-A3HS-01
CESC (N=301)	0.337687	12.1301	TCGA-IR-A3LH-01
CESC (N=301)	0.562887	-2.0529	TCGA-C5-A1M9-01
CESC (N=301)	0.517547	12.113	TCGA-DG-A2KJ-01
CESC (N=301)	0.483145	8.5968	TCGA-Q1-A5R3-01
CESC (N=301)	0.365154	11.4398	TCGA-HG-A2PA-01
CESC (N=301)	0.445004	8.2496	TCGA-EA-A50E-01
CESC (N=301)	0.38674	3.5411	TCGA-EA-A556-01
CESC (N=301)	0.4574	9.0519	TCGA-VS-A9V3-01
CESC (N=301)	0.433026	13.716	TCGA-VS-A9UH-01
CESC (N=301)	0.441938	7.3506	TCGA-JX-A3PZ-01
CESC (N=301)	0.410732	10.8843	TCGA-C5-A1MP-01
CESC (N=301)	0.289039	7.2128	TCGA-MU-A5YI-01
CESC (N=301)	0.552175	4.8177	TCGA-VS-A8QA-01
CESC (N=301)	0.46895	8.0947	TCGA-FU-A5XV-01
CESC (N=301)	0.485978	12.9601	TCGA-EX-A8YF-01
CESC (N=301)	0.448367	7.9435	TCGA-ZJ-A8QR-01
CESC (N=301)	0.295907	7.5178	TCGA-IR-A3LB-01
CESC (N=301)	0.418764	3.8521	TCGA-EK-A2PI-01
CESC (N=301)	0.411665	7.9703	TCGA-HM-A6W2-01
CESC (N=301)	0.563352	6.1948	TCGA-EK-A2IR-01
CESC (N=301)	0.412228	8.8353	TCGA-IR-A3LF-01
CESC (N=301)	0.475693	7.9046	TCGA-HM-A4S6-01
CESC (N=301)	0.511508	11.0368	TCGA-VS-A8QF-01
CESC (N=301)	0.400196	10.6297	TCGA-VS-AA62-01
CESC (N=301)	0.538917	9.2344	TCGA-C5-A7UE-01
CESC (N=301)	0.435754	6.1611	TCGA-DS-A5RQ-01
CESC (N=301)	0.451455	10.9567	TCGA-BI-A20A-01
CESC (N=301)	0.466789	10.9894	TCGA-EA-A3HU-01
CESC (N=301)	0.416417	5.2149	TCGA-EK-A2RM-01
CESC (N=301)	0.476022	9.0962	TCGA-DG-A2KK-01
CESC (N=301)	0.479707	8.9912	TCGA-C5-A1MI-01
CESC (N=301)	0.547626	7.5844	TCGA-JW-A852-01
CESC (N=301)	0.500406	7.3762	TCGA-EK-A2RA-01
CESC (N=301)	0.544526	3.136	TCGA-EK-A2RB-01
CESC (N=301)	0.506503	6.1291	TCGA-C5-A1MJ-01
CESC (N=301)	0.49261	11.9887	TCGA-MY-A5BE-01
CESC (N=301)	0.475988	7.8361	TCGA-C5-A1BE-01
CESC (N=301)	0.510929	9.5651	TCGA-ZJ-AAXT-01
CESC (N=301)	0.577457	9.3875	TCGA-LP-A7HU-01
CESC (N=301)	0.484763	9.4853	TCGA-2W-A8YY-01
CESC (N=301)	0.37958	11.1171	TCGA-EA-A411-01
CESC (N=301)	0.425975	4.81	TCGA-C5-A1MN-01
CESC (N=301)	0.472444	7.7384	TCGA-C5-A2M2-01
CESC (N=301)	0.421673	9.2887	TCGA-EK-A2PK-01
CESC (N=301)	0.476363	6.7764	TCGA-EA-A410-01
CESC (N=301)	0.50205	10.2713	TCGA-VS-A952-01
CESC (N=301)	0.42032	5.0229	TCGA-EK-A2IP-01
CESC (N=301)	0.516744	8.6001	TCGA-EK-A2PG-01
CESC (N=301)	0.429101	11.7607	TCGA-FU-A3YQ-01
CESC (N=301)	0.552953	9.2839	TCGA-DS-A1OB-01
CESC (N=301)	0.446382	11.9147	TCGA-VS-A959-01
CESC (N=301)	0.514858	11.743	TCGA-EK-A2R7-01
CESC (N=301)	0.501989	9.7465	TCGA-JW-A5VJ-01
CESC (N=301)	0.514451	10.9619	TCGA-C5-A7UH-01
CESC (N=301)	0.495673	7.6339	TCGA-MA-AA3Z-01
CESC (N=301)	0.421904	6.3025	TCGA-VS-A9UR-01
CESC (N=301)	0.559125	1.4228	TCGA-EK-A3GN-01
CESC (N=301)	0.503519	9.3032	TCGA-DS-A3LQ-01
CESC (N=301)	0.555099	12.8073	TCGA-ZJ-AAXU-01
CESC (N=301)	0.494644	9.8839	TCGA-VS-A9UY-01
CESC (N=301)	0.496304	3.6405	TCGA-ZJ-AAXA-01
CESC (N=301)	0.424773	4.809	TCGA-EK-A2RO-01
CESC (N=301)	0.461532	5.9291	TCGA-DS-A0VM-01
CESC (N=301)	0.500216	10.2634	TCGA-EX-A1H5-01
CESC (N=301)	0.486334	7.3663	TCGA-FU-A3EO-01
CESC (N=301)	0.553022	4.1449	TCGA-EK-A2RK-01
CESC (N=301)	0.572116	9.8591	TCGA-C5-A1BL-01
CESC (N=301)	0.592944	5.5952	TCGA-Q1-A73S-01
CESC (N=301)	0.442934	11.8922	TCGA-PN-A8MA-01
CESC (N=301)	0.41294	8.7202	TCGA-DS-A7WF-01
CESC (N=301)	0.405209	12.7672	TCGA-C5-A7X3-01
CESC (N=301)	0.295895	13.6108	TCGA-HM-A3JK-01
CESC (N=301)	0.522448	10.7977	TCGA-ZJ-AAXJ-01
CESC (N=301)	0.462646	9.3332	TCGA-VS-A9V1-01
CESC (N=301)	0.569695	3.2297	TCGA-FU-A3HZ-01
CESC (N=301)	0.469213	7.5234	TCGA-EA-A78R-01
CESC (N=301)	0.482022	7.6675	TCGA-JW-A5VG-01
CESC (N=301)	0.598514	9.554	TCGA-VS-A9UV-01
CESC (N=301)	0.29002	3.5035	TCGA-C5-A8YT-01
CESC (N=301)	0.318972	7.0338	TCGA-ZX-AA5X-01
CESC (N=301)	0.55077	10.0659	TCGA-VS-A958-01
CESC (N=301)	0.449888	9.787	TCGA-VS-A8EL-01
CESC (N=301)	0.443712	3.4048	TCGA-ZJ-AB0I-01
CESC (N=301)	0.522512	10.9766	TCGA-C5-A2LZ-01
CESC (N=301)	0.462881	11.1307	TCGA-VS-A950-01
CESC (N=301)	0.57022	7.08	TCGA-IR-A3LK-01
CESC (N=301)	0.490094	9.812	TCGA-DS-A1OC-01
CESC (N=301)	0.567515	11.9568	TCGA-C5-A3HE-01
CESC (N=301)	0.497168	9.1983	TCGA-MA-AA3W-01
CESC (N=301)	0.469727	9.9757	TCGA-VS-A9UL-01
CESC (N=301)	0.522324	7.4046	TCGA-VS-A9UO-01
CESC (N=301)	0.383994	8.4569	TCGA-C5-A8XJ-01
CESC (N=301)	0.38252	7.3731	TCGA-C5-A7CL-01
CESC (N=301)	0.484197	5.5717	TCGA-FU-A3NI-01
CESC (N=301)	0.426907	8.5274	TCGA-EA-A439-01
CESC (N=301)	0.467459	3.716	TCGA-VS-A9V0-01
CESC (N=301)	0.560537	8.3874	TCGA-EK-A3GK-01
CESC (N=301)	0.487863	10.1998	TCGA-C5-A7CG-01
CESC (N=301)	0.472408	10.9538	TCGA-C5-A1BI-01
CESC (N=301)	0.370116	9.9827	TCGA-HM-A3JJ-01
CESC (N=301)	0.529159	12.6674	TCGA-C5-A7UI-01
CESC (N=301)	0.387029	9.2499	TCGA-ZJ-AAXD-01
CESC (N=301)	0.448776	7.2552	TCGA-EK-A2R8-01
CESC (N=301)	0.461527	11.537	TCGA-VS-A9UP-01
CESC (N=301)	0.315277	8.5757	TCGA-C5-A1BF-01
CESC (N=301)	0.47926	8.9283	TCGA-EX-A69M-01
CESC (N=301)	0.44482	6.7616	TCGA-EA-A5ZD-01
CESC (N=301)	0.514337	9.6656	TCGA-JX-A3Q0-01
CESC (N=301)	0.421458	9.841	TCGA-BI-A0VS-01
CESC (N=301)	0.479864	9.7408	TCGA-VS-A8EJ-01
CESC (N=301)	0.560916	6.5514	TCGA-DR-A0ZL-01
CESC (N=301)	0.538724	6.4856	TCGA-MA-AA41-01
CESC (N=301)	0.528653	9.433	TCGA-EA-A3HQ-01
CESC (N=301)	0.722442	7.2628	TCGA-LP-A5U2-01
CESC (N=301)	0.432677	10.8832	TCGA-EA-A43B-01
CESC (N=301)	0.503849	4.1228	TCGA-C5-A3HD-01
CESC (N=301)	0.445261	0.6608	TCGA-IR-A3LI-01
CESC (N=301)	0.45579	10.4313	TCGA-VS-A8EI-01
CESC (N=301)	0.411768	3.3814	TCGA-EA-A4BA-01
CESC (N=301)	0.408488	9.8501	TCGA-C5-A3HL-01
CESC (N=301)	0.373734	6.9476	TCGA-EA-A3Y4-01
CESC (N=301)	0.436553	10.7597	TCGA-UC-A7PF-01
CESC (N=301)	0.432797	8.259	TCGA-VS-A9UB-01
CESC (N=301)	0.458979	6.6621	TCGA-UC-A7PI-01
CESC (N=301)	0.362895	6.3201	TCGA-DG-A2KL-01
CESC (N=301)	0.505908	6.7785	TCGA-JW-AAVH-01
CESC (N=301)	0.546149	6.7372	TCGA-MY-A5BF-01
CESC (N=301)	0.408861	9.6325	TCGA-Q1-A5R1-01
CESC (N=301)	0.21233	3.8187	TCGA-FU-A57G-01
CESC (N=301)	0.471663	7.7013	TCGA-C5-A1BQ-01
CESC (N=301)	0.393023	6.4431	TCGA-EK-A2PL-01
CESC (N=301)	0.540686	9.8756	TCGA-Q1-A6DW-01
CESC (N=301)	0.568909	7.8357	TCGA-C5-A2M1-01
CESC (N=301)	0.465194	11.557	TCGA-R2-A69V-01
CESC (N=301)	0.457563	8.3869	TCGA-EA-A5ZF-01
CESC (N=301)	0.448542	9.965	TCGA-FU-A23L-01
CESC (N=301)	0.426118	10.8204	TCGA-DS-A1OA-01
CESC (N=301)	0.418137	9.6456	TCGA-EK-A2H1-01
CESC (N=301)	0.421631	9.1064	TCGA-LP-A4AU-01
CESC (N=301)	0.522307	11.9988	TCGA-VS-A9U7-01
CESC (N=301)	0.467667	5.465	TCGA-C5-A2LS-01
CESC (N=301)	0.482534	11.2179	TCGA-MA-AA3Y-01
CESC (N=301)	0.407987	13.0865	TCGA-DG-A2KM-01
CESC (N=301)	0.432629	9.4194	TCGA-C5-A3HF-01
CESC (N=301)	0.342263	10.3448	TCGA-C5-A2LT-01
CESC (N=301)	0.480212	9.6968	TCGA-C5-A1BK-01
CESC (N=301)	0.474481	9.6709	TCGA-UC-A7PD-01
CESC (N=301)	0.437558	6.7977	TCGA-MY-A5BD-01
CESC (N=301)	0.459882	11.0263	TCGA-VS-A9UZ-01
CESC (N=301)	0.409654	10.7755	TCGA-DS-A1OD-01
CESC (N=301)	0.462682	8.3212	TCGA-C5-A8XH-01
CESC (N=301)	0.412679	10.8302	TCGA-EK-A2RC-01
CESC (N=301)	0.455052	7.1174	TCGA-JX-A3Q8-01
CESC (N=301)	0.49135	8.6913	TCGA-DS-A7WI-01
CESC (N=301)	0.560048	0.0014	TCGA-VS-A953-01
CESC (N=301)	0.505765	9.4557	TCGA-EA-A44S-01
CESC (N=301)	0.527541	5.7312	TCGA-VS-A957-01
CESC (N=301)	0.494912	1.1117	TCGA-JW-A5VH-01
CESC (N=301)	0.432287	6.3625	TCGA-EA-A3HR-01
CESC (N=301)	0.437847	10.2958	TCGA-EA-A3QE-01
CESC (N=301)	0.493287	4.425	TCGA-WL-A834-01
CESC (N=301)	0.444697	10.2908	TCGA-C5-A901-01
CESC (N=301)	0.414314	7.8487	TCGA-JW-A69B-01
CESC (N=301)	0.509107	2.043	TCGA-FU-A3HY-01
CESC (N=301)	0.521274	8.0332	TCGA-C5-A1M6-01
CESC (N=301)	0.549786	7.3703	TCGA-VS-A9V4-01
CESC (N=301)	0.429781	10.3733	TCGA-VS-A8Q8-01
CESC (N=301)	0.484196	6.7448	TCGA-DS-A0VN-01
CESC (N=301)	0.448181	8.9245	TCGA-MU-A8JM-01
CESC (N=301)	0.530042	10.5006	TCGA-C5-A2LY-01
CESC (N=301)	0.562911	10.6133	TCGA-FU-A23K-01
CESC (N=301)	0.486086	11.71	TCGA-EA-A6QX-01
CESC (N=301)	0.447884	7.2673	TCGA-C5-A7CH-01
CESC (N=301)	0.421645	4.9284	TCGA-EK-A2RN-01
CESC (N=301)	0.436984	10.4317	TCGA-EK-A2RJ-01
CESC (N=301)	0.464435	9.4746	TCGA-C5-A1BM-01
CESC (N=301)	0.406557	7.0274	TCGA-Q1-A73R-01
CESC (N=301)	0.336133	9.262	TCGA-DS-A7WH-01
CESC (N=301)	0.47233	9.2647	TCGA-ZJ-AAX4-01
CESC (N=301)	0.475791	9.544	TCGA-C5-A7CK-01
CESC (N=301)	0.5003	10.723	TCGA-VS-A8EK-01
CESC (N=301)	0.175218	9.3222	TCGA-EA-A1QS-01
CESC (N=301)	0.520816	7.5098	TCGA-FU-A3WB-01
CESC (N=301)	0.456724	8.6799	TCGA-FU-A3TQ-01
CESC (N=301)	0.400209	11.2553	TCGA-C5-A8XI-01
CESC (N=301)	0.538297	3.755	TCGA-C5-A1BN-01
CESC (N=301)	0.523999	7.8053	TCGA-IR-A3LA-01
CESC (N=301)	0.489206	8.0241	TCGA-VS-A94X-01
CESC (N=301)	0.46263	11.26	TCGA-MA-AA42-01
CESC (N=301)	0.486201	5.8805	TCGA-C5-A8YQ-01
CESC (N=301)	0.457636	12.4292	TCGA-ZJ-AB0H-01
CESC (N=301)	0.489796	2.1606	TCGA-C5-A7X5-01
CESC (N=301)	0.523598	11.627	TCGA-VS-A9U5-01
CESC (N=301)	0.508707	10.7346	TCGA-C5-A1M7-01
CESC (N=301)	0.586097	7.5997	TCGA-C5-A905-01
CESC (N=301)	0.519946	10.2702	TCGA-Q1-A5R2-01
CESC (N=301)	0.539268	5.2631	TCGA-EK-A3GJ-01
CESC (N=301)	0.407104	7.9881	TCGA-MU-A51Y-01
CESC (N=301)	0.496286	5.2994	TCGA-VS-A8EB-01
CESC (N=301)	0.427649	10.4345	TCGA-LP-A4AX-01
CESC (N=301)	0.487394	12.1925	TCGA-VS-A94Z-01
CESC (N=301)	0.607692	2.3871	TCGA-ZJ-AAXB-01
CESC (N=301)	0.373969	12.743	TCGA-C5-A1MQ-01
CESC (N=301)	0.379307	10.668	TCGA-EX-A1H6-01
CESC (N=301)	0.417357	9.2157	TCGA-ZJ-AAXF-01
CESC (N=301)	0.434684	11.4497	TCGA-VS-A9UM-01
CESC (N=301)	0.456658	3.8391	TCGA-VS-A8EH-01
CESC (N=301)	0.497156	12	TCGA-BI-A0VR-01
CESC (N=301)	0.511975	2.2144	TCGA-EA-A5FO-01
CESC (N=301)	0.440734	11.1302	TCGA-DR-A0ZM-01
CESC (N=301)	0.314153	9.6483	TCGA-MA-AA43-01
CESC (N=301)	0.438547	4.7269	TCGA-C5-A7UC-01
CESC (N=301)	0.392024	13.3075	TCGA-C5-A7XC-01
CESC (N=301)	0.477288	4.8038	TCGA-VS-A8QH-01
CESC (N=301)	0.549723	6.7249	TCGA-LP-A5U3-01
CESC (N=301)	0.404898	6.6135	TCGA-DS-A1O9-01
CESC (N=301)	0.365113	8.232	TCGA-EA-A3HT-01
CESC (N=301)	0.510907	6.4097	TCGA-IR-A3LC-01
CESC (N=301)	0.465793	4.8729	TCGA-FU-A770-01
CESC (N=301)	0.599157	4.3392	TCGA-VS-A8EC-01
CESC (N=301)	0.418364	7.204	TCGA-4J-AA1J-01
CESC (N=301)	0.443489	10.9769	TCGA-LP-A4AV-01
CESC (N=301)	0.496557	6.2849	TCGA-EK-A2RL-01
CESC (N=301)	0.445408	3.9673	TCGA-EK-A3GM-01
CESC (N=301)	0.395589	6.8749	TCGA-VS-A9UC-01
CESC (N=301)	0.560728	5.5862	TCGA-FU-A2QG-01
CESC (N=301)	0.556985	4.1804	TCGA-EK-A2PM-01
CESC (N=301)	0.411631	7.2286	TCGA-DS-A0VK-01
CESC (N=301)	0.461721	9.5186	TCGA-VS-A94W-01
CESC (N=301)	0.381791	4.6053	TCGA-C5-A1MK-01
CESC (N=301)	0.474815	10.3232	TCGA-C5-A1MH-01
CESC (N=301)	0.44181	6.3903	TCGA-C5-A0TN-01
CESC (N=301)	0.505909	8.8	TCGA-VS-A9UI-01
CESC (N=301)	0.499402	9.1522	TCGA-FU-A3TX-01
CESC (N=301)	0.428761	9.7221	TCGA-Q1-A6DV-01
CESC (N=301)	0.344255	6.7481	TCGA-C5-A1ML-01
CESC (N=301)	0.339612	10.5904	TCGA-VS-A8QM-01
CESC (N=301)	0.410954	11.0401	TCGA-RA-A741-01
CESC (N=301)	0.540714	10.6637	TCGA-VS-A954-01
CESC (N=301)	0.457809	8.207	TCGA-XS-A8TJ-01
CESC (N=301)	0.359195	9.6864	TCGA-LP-A4AW-01
CESC (N=301)	0.581115	6.5688	TCGA-JW-A5VK-01
CESC (N=301)	0.551297	2.6602	TCGA-EK-A2H0-01
CESC (N=301)	0.502938	5.1494	TCGA-C5-A902-01
CESC (N=301)	0.454904	6.3988	TCGA-MA-AA3X-01
CESC (N=301)	0.524318	6.3078	TCGA-C5-A7CO-01
CESC (N=301)	0.486818	9.3262	TCGA-C5-A2LV-01
CESC (N=301)	0.304775	13.2155	TCGA-VS-A9UT-01
CESC (N=301)	0.359819	11.2157	TCGA-ZJ-AAX8-01
CESC (N=301)	0.462102	8.7053	TCGA-C5-A1BJ-01
