# Supplementary material for: Functional analysis of tumor-derived immunoglobulin lambda and its interacting proteins in cervical cancer
Source: BMC Cancer. 2023 Oct 2;23:929. doi: 10.1186/s12885-023-11426-9 (PMC10544594; doi:10.1186/s12885-023-11426-9)
Supplement: Supplementary file 21 — Additional file 21: Supplementary Table 75. The correlation analysis between RNAss and IGLC4 expression. [file 12885_2023_11426_MOESM21_ESM.xlsx]

## Sheet: Sheet1
Supplementary Table 75 The correlation analysis between RNAss and IGLC4 expression
	RNAss	Expression	Sample Name
CESC (N=301)	0.434315	-9.9658	TCGA-EK-A2RE-01
CESC (N=301)	0.440604	-9.9658	TCGA-IR-A3L7-01
CESC (N=301)	0.509513	-9.9658	TCGA-Q1-A73Q-01
CESC (N=301)	0.535126	-9.9658	TCGA-C5-A1MF-01
CESC (N=301)	0.507479	-9.9658	TCGA-ZJ-A8QQ-01
CESC (N=301)	0.364697	-9.9658	TCGA-EX-A3L1-01
CESC (N=301)	0.437792	-9.9658	TCGA-JW-A5VI-01
CESC (N=301)	0.588705	-9.9658	TCGA-EA-A1QT-01
CESC (N=301)	0.411996	-9.9658	TCGA-UC-A7PG-01
CESC (N=301)	0.413553	-9.9658	TCGA-EA-A97N-01
CESC (N=301)	0.50053	-9.9658	TCGA-EA-A3QD-01
CESC (N=301)	0.455197	-9.9658	TCGA-C5-A1ME-01
CESC (N=301)	0.419357	-9.9658	TCGA-C5-A8YR-01
CESC (N=301)	0.443759	-9.9658	TCGA-FU-A40J-01
CESC (N=301)	0.41829	-9.9658	TCGA-VS-A9V5-01
CESC (N=301)	0.466077	-9.9658	TCGA-MY-A913-01
CESC (N=301)	0.490394	-9.9658	TCGA-VS-A8Q9-01
CESC (N=301)	0.468668	-9.9658	TCGA-DS-A0VL-01
CESC (N=301)	0.533007	-9.9658	TCGA-VS-A9UU-01
CESC (N=301)	0.39253	-9.9658	TCGA-ZJ-AAXN-01
CESC (N=301)	0.405974	-9.9658	TCGA-VS-A9U6-01
CESC (N=301)	0.485149	-9.9658	TCGA-C5-A2LX-01
CESC (N=301)	0.522934	-9.9658	TCGA-C5-A1M8-01
CESC (N=301)	0.369867	-9.9658	TCGA-C5-A7CJ-01
CESC (N=301)	0.424101	-9.9658	TCGA-GH-A9DA-01
CESC (N=301)	0.547662	-9.9658	TCGA-EA-A5O9-01
CESC (N=301)	0.455275	-9.9658	TCGA-Q1-A73P-01
CESC (N=301)	0.511866	-9.9658	TCGA-C5-A8XK-01
CESC (N=301)	0.440997	-9.9658	TCGA-C5-A907-01
CESC (N=301)	0.582305	-9.9658	TCGA-VS-A9UD-01
CESC (N=301)	0.436803	-9.9658	TCGA-C5-A7CM-01
CESC (N=301)	0.51405	-9.9658	TCGA-VS-A9V2-01
CESC (N=301)	0.387684	-9.9658	TCGA-VS-A94Y-01
CESC (N=301)	0.452116	-9.9658	TCGA-C5-A8ZZ-01
CESC (N=301)	0.396671	-9.9658	TCGA-VS-A9UJ-01
CESC (N=301)	0.499563	-9.9658	TCGA-ZJ-AAXI-01
CESC (N=301)	0.481823	-9.9658	TCGA-Q1-A6DT-01
CESC (N=301)	0.342709	-9.9658	TCGA-VS-A9UQ-01
CESC (N=301)	0.514176	-9.9658	TCGA-VS-A8EG-01
CESC (N=301)	0.445933	-9.9658	TCGA-EX-A69L-01
CESC (N=301)	0.453079	-9.9658	TCGA-Q1-A73O-01
CESC (N=301)	0.47462	-9.9658	TCGA-VS-A8QC-01
CESC (N=301)	0.409226	-9.9658	TCGA-EA-A5ZE-01
CESC (N=301)	0.443212	-9.9658	TCGA-ZJ-A8QO-01
CESC (N=301)	0.472403	-9.9658	TCGA-JX-A5QV-01
CESC (N=301)	0.436242	-9.9658	TCGA-EK-A2GZ-01
CESC (N=301)	0.385013	-9.9658	TCGA-EK-A2R9-01
CESC (N=301)	0.524588	-9.9658	TCGA-IR-A3LL-01
CESC (N=301)	0.488337	-9.9658	TCGA-C5-A1M5-01
CESC (N=301)	0.281482	-9.9658	TCGA-C5-A7X8-01
CESC (N=301)	0.464671	-9.9658	TCGA-EA-A3HS-01
CESC (N=301)	0.337687	-9.9658	TCGA-IR-A3LH-01
CESC (N=301)	0.562887	-9.9658	TCGA-C5-A1M9-01
CESC (N=301)	0.517547	-9.9658	TCGA-DG-A2KJ-01
CESC (N=301)	0.483145	-9.9658	TCGA-Q1-A5R3-01
CESC (N=301)	0.365154	-9.9658	TCGA-HG-A2PA-01
CESC (N=301)	0.445004	-9.9658	TCGA-EA-A50E-01
CESC (N=301)	0.38674	-9.9658	TCGA-EA-A556-01
CESC (N=301)	0.4574	-9.9658	TCGA-VS-A9V3-01
CESC (N=301)	0.433026	-9.9658	TCGA-VS-A9UH-01
CESC (N=301)	0.441938	-9.9658	TCGA-JX-A3PZ-01
CESC (N=301)	0.410732	-9.9658	TCGA-C5-A1MP-01
CESC (N=301)	0.289039	-9.9658	TCGA-MU-A5YI-01
CESC (N=301)	0.552175	-9.9658	TCGA-VS-A8QA-01
CESC (N=301)	0.46895	-9.9658	TCGA-FU-A5XV-01
CESC (N=301)	0.485978	-9.9658	TCGA-EX-A8YF-01
CESC (N=301)	0.448367	-9.9658	TCGA-ZJ-A8QR-01
CESC (N=301)	0.295907	-9.9658	TCGA-IR-A3LB-01
CESC (N=301)	0.418764	-9.9658	TCGA-EK-A2PI-01
CESC (N=301)	0.411665	-9.9658	TCGA-HM-A6W2-01
CESC (N=301)	0.563352	-9.9658	TCGA-EK-A2IR-01
CESC (N=301)	0.412228	-9.9658	TCGA-IR-A3LF-01
CESC (N=301)	0.475693	-9.9658	TCGA-HM-A4S6-01
CESC (N=301)	0.511508	-9.9658	TCGA-VS-A8QF-01
CESC (N=301)	0.400196	-9.9658	TCGA-VS-AA62-01
CESC (N=301)	0.538917	-9.9658	TCGA-C5-A7UE-01
CESC (N=301)	0.435754	-9.9658	TCGA-DS-A5RQ-01
CESC (N=301)	0.451455	-9.9658	TCGA-BI-A20A-01
CESC (N=301)	0.466789	-9.9658	TCGA-EA-A3HU-01
CESC (N=301)	0.416417	-9.9658	TCGA-EK-A2RM-01
CESC (N=301)	0.476022	-9.9658	TCGA-DG-A2KK-01
CESC (N=301)	0.479707	-9.9658	TCGA-C5-A1MI-01
CESC (N=301)	0.547626	-9.9658	TCGA-JW-A852-01
CESC (N=301)	0.500406	-9.9658	TCGA-EK-A2RA-01
CESC (N=301)	0.544526	-9.9658	TCGA-EK-A2RB-01
CESC (N=301)	0.506503	-9.9658	TCGA-C5-A1MJ-01
CESC (N=301)	0.49261	-9.9658	TCGA-MY-A5BE-01
CESC (N=301)	0.475988	-9.9658	TCGA-C5-A1BE-01
CESC (N=301)	0.510929	-9.9658	TCGA-ZJ-AAXT-01
CESC (N=301)	0.577457	-2.2447	TCGA-LP-A7HU-01
CESC (N=301)	0.484763	-9.9658	TCGA-2W-A8YY-01
CESC (N=301)	0.37958	-9.9658	TCGA-EA-A411-01
CESC (N=301)	0.425975	-9.9658	TCGA-C5-A1MN-01
CESC (N=301)	0.472444	-9.9658	TCGA-C5-A2M2-01
CESC (N=301)	0.421673	-9.9658	TCGA-EK-A2PK-01
CESC (N=301)	0.476363	-9.9658	TCGA-EA-A410-01
CESC (N=301)	0.50205	-9.9658	TCGA-VS-A952-01
CESC (N=301)	0.42032	-9.9658	TCGA-EK-A2IP-01
CESC (N=301)	0.516744	-9.9658	TCGA-EK-A2PG-01
CESC (N=301)	0.429101	-9.9658	TCGA-FU-A3YQ-01
CESC (N=301)	0.552953	-9.9658	TCGA-DS-A1OB-01
CESC (N=301)	0.446382	-9.9658	TCGA-VS-A959-01
CESC (N=301)	0.514858	-9.9658	TCGA-EK-A2R7-01
CESC (N=301)	0.501989	-9.9658	TCGA-JW-A5VJ-01
CESC (N=301)	0.514451	-9.9658	TCGA-C5-A7UH-01
CESC (N=301)	0.495673	-9.9658	TCGA-MA-AA3Z-01
CESC (N=301)	0.421904	-9.9658	TCGA-VS-A9UR-01
CESC (N=301)	0.559125	-9.9658	TCGA-EK-A3GN-01
CESC (N=301)	0.503519	-9.9658	TCGA-DS-A3LQ-01
CESC (N=301)	0.555099	-9.9658	TCGA-ZJ-AAXU-01
CESC (N=301)	0.494644	-9.9658	TCGA-VS-A9UY-01
CESC (N=301)	0.496304	-9.9658	TCGA-ZJ-AAXA-01
CESC (N=301)	0.424773	-9.9658	TCGA-EK-A2RO-01
CESC (N=301)	0.461532	-9.9658	TCGA-DS-A0VM-01
CESC (N=301)	0.500216	-9.9658	TCGA-EX-A1H5-01
CESC (N=301)	0.486334	-9.9658	TCGA-FU-A3EO-01
CESC (N=301)	0.553022	-9.9658	TCGA-EK-A2RK-01
CESC (N=301)	0.572116	-9.9658	TCGA-C5-A1BL-01
CESC (N=301)	0.592944	-9.9658	TCGA-Q1-A73S-01
CESC (N=301)	0.442934	-9.9658	TCGA-PN-A8MA-01
CESC (N=301)	0.41294	-9.9658	TCGA-DS-A7WF-01
CESC (N=301)	0.405209	-9.9658	TCGA-C5-A7X3-01
CESC (N=301)	0.295895	-9.9658	TCGA-HM-A3JK-01
CESC (N=301)	0.522448	-9.9658	TCGA-ZJ-AAXJ-01
CESC (N=301)	0.462646	-9.9658	TCGA-VS-A9V1-01
CESC (N=301)	0.569695	-9.9658	TCGA-FU-A3HZ-01
CESC (N=301)	0.469213	-9.9658	TCGA-EA-A78R-01
CESC (N=301)	0.482022	-9.9658	TCGA-JW-A5VG-01
CESC (N=301)	0.598514	-9.9658	TCGA-VS-A9UV-01
CESC (N=301)	0.29002	-9.9658	TCGA-C5-A8YT-01
CESC (N=301)	0.318972	-9.9658	TCGA-ZX-AA5X-01
CESC (N=301)	0.55077	-9.9658	TCGA-VS-A958-01
CESC (N=301)	0.449888	-9.9658	TCGA-VS-A8EL-01
CESC (N=301)	0.443712	-9.9658	TCGA-ZJ-AB0I-01
CESC (N=301)	0.522512	-9.9658	TCGA-C5-A2LZ-01
CESC (N=301)	0.462881	-9.9658	TCGA-VS-A950-01
CESC (N=301)	0.57022	-9.9658	TCGA-IR-A3LK-01
CESC (N=301)	0.490094	-9.9658	TCGA-DS-A1OC-01
CESC (N=301)	0.567515	-9.9658	TCGA-C5-A3HE-01
CESC (N=301)	0.497168	-9.9658	TCGA-MA-AA3W-01
CESC (N=301)	0.469727	-9.9658	TCGA-VS-A9UL-01
CESC (N=301)	0.522324	-9.9658	TCGA-VS-A9UO-01
CESC (N=301)	0.383994	-9.9658	TCGA-C5-A8XJ-01
CESC (N=301)	0.38252	-9.9658	TCGA-C5-A7CL-01
CESC (N=301)	0.484197	-9.9658	TCGA-FU-A3NI-01
CESC (N=301)	0.426907	-9.9658	TCGA-EA-A439-01
CESC (N=301)	0.467459	-9.9658	TCGA-VS-A9V0-01
CESC (N=301)	0.560537	-9.9658	TCGA-EK-A3GK-01
CESC (N=301)	0.487863	-9.9658	TCGA-C5-A7CG-01
CESC (N=301)	0.472408	-9.9658	TCGA-C5-A1BI-01
CESC (N=301)	0.370116	-9.9658	TCGA-HM-A3JJ-01
CESC (N=301)	0.529159	-9.9658	TCGA-C5-A7UI-01
CESC (N=301)	0.387029	-9.9658	TCGA-ZJ-AAXD-01
CESC (N=301)	0.448776	-9.9658	TCGA-EK-A2R8-01
CESC (N=301)	0.461527	-9.9658	TCGA-VS-A9UP-01
CESC (N=301)	0.315277	-9.9658	TCGA-C5-A1BF-01
CESC (N=301)	0.47926	-9.9658	TCGA-EX-A69M-01
CESC (N=301)	0.44482	-9.9658	TCGA-EA-A5ZD-01
CESC (N=301)	0.514337	-9.9658	TCGA-JX-A3Q0-01
CESC (N=301)	0.421458	-9.9658	TCGA-BI-A0VS-01
CESC (N=301)	0.479864	-9.9658	TCGA-VS-A8EJ-01
CESC (N=301)	0.560916	-9.9658	TCGA-DR-A0ZL-01
CESC (N=301)	0.538724	-9.9658	TCGA-MA-AA41-01
CESC (N=301)	0.528653	-9.9658	TCGA-EA-A3HQ-01
CESC (N=301)	0.722442	-9.9658	TCGA-LP-A5U2-01
CESC (N=301)	0.432677	-9.9658	TCGA-EA-A43B-01
CESC (N=301)	0.503849	-9.9658	TCGA-C5-A3HD-01
CESC (N=301)	0.445261	-9.9658	TCGA-IR-A3LI-01
CESC (N=301)	0.45579	-9.9658	TCGA-VS-A8EI-01
CESC (N=301)	0.411768	-9.9658	TCGA-EA-A4BA-01
CESC (N=301)	0.408488	-9.9658	TCGA-C5-A3HL-01
CESC (N=301)	0.373734	-9.9658	TCGA-EA-A3Y4-01
CESC (N=301)	0.436553	-9.9658	TCGA-UC-A7PF-01
CESC (N=301)	0.432797	-9.9658	TCGA-VS-A9UB-01
CESC (N=301)	0.458979	-9.9658	TCGA-UC-A7PI-01
CESC (N=301)	0.362895	-9.9658	TCGA-DG-A2KL-01
CESC (N=301)	0.505908	-9.9658	TCGA-JW-AAVH-01
CESC (N=301)	0.546149	-9.9658	TCGA-MY-A5BF-01
CESC (N=301)	0.408861	-9.9658	TCGA-Q1-A5R1-01
CESC (N=301)	0.21233	-9.9658	TCGA-FU-A57G-01
CESC (N=301)	0.471663	-9.9658	TCGA-C5-A1BQ-01
CESC (N=301)	0.393023	-9.9658	TCGA-EK-A2PL-01
CESC (N=301)	0.540686	-9.9658	TCGA-Q1-A6DW-01
CESC (N=301)	0.568909	-9.9658	TCGA-C5-A2M1-01
CESC (N=301)	0.465194	-9.9658	TCGA-R2-A69V-01
CESC (N=301)	0.457563	-9.9658	TCGA-EA-A5ZF-01
CESC (N=301)	0.448542	-9.9658	TCGA-FU-A23L-01
CESC (N=301)	0.426118	-9.9658	TCGA-DS-A1OA-01
CESC (N=301)	0.418137	-9.9658	TCGA-EK-A2H1-01
CESC (N=301)	0.421631	-9.9658	TCGA-LP-A4AU-01
CESC (N=301)	0.522307	-9.9658	TCGA-VS-A9U7-01
CESC (N=301)	0.467667	-9.9658	TCGA-C5-A2LS-01
CESC (N=301)	0.482534	-9.9658	TCGA-MA-AA3Y-01
CESC (N=301)	0.407987	-9.9658	TCGA-DG-A2KM-01
CESC (N=301)	0.432629	-9.9658	TCGA-C5-A3HF-01
CESC (N=301)	0.342263	-9.9658	TCGA-C5-A2LT-01
CESC (N=301)	0.480212	-9.9658	TCGA-C5-A1BK-01
CESC (N=301)	0.474481	-9.9658	TCGA-UC-A7PD-01
CESC (N=301)	0.437558	-9.9658	TCGA-MY-A5BD-01
CESC (N=301)	0.459882	-9.9658	TCGA-VS-A9UZ-01
CESC (N=301)	0.409654	-9.9658	TCGA-DS-A1OD-01
CESC (N=301)	0.462682	-9.9658	TCGA-C5-A8XH-01
CESC (N=301)	0.412679	-9.9658	TCGA-EK-A2RC-01
CESC (N=301)	0.455052	-9.9658	TCGA-JX-A3Q8-01
CESC (N=301)	0.49135	-9.9658	TCGA-DS-A7WI-01
CESC (N=301)	0.560048	-9.9658	TCGA-VS-A953-01
CESC (N=301)	0.505765	-9.9658	TCGA-EA-A44S-01
CESC (N=301)	0.527541	-9.9658	TCGA-VS-A957-01
CESC (N=301)	0.494912	-9.9658	TCGA-JW-A5VH-01
CESC (N=301)	0.432287	-9.9658	TCGA-EA-A3HR-01
CESC (N=301)	0.437847	-9.9658	TCGA-EA-A3QE-01
CESC (N=301)	0.493287	-9.9658	TCGA-WL-A834-01
CESC (N=301)	0.444697	-9.9658	TCGA-C5-A901-01
CESC (N=301)	0.414314	-9.9658	TCGA-JW-A69B-01
CESC (N=301)	0.509107	-9.9658	TCGA-FU-A3HY-01
CESC (N=301)	0.521274	-9.9658	TCGA-C5-A1M6-01
CESC (N=301)	0.549786	-9.9658	TCGA-VS-A9V4-01
CESC (N=301)	0.429781	-1.685	TCGA-VS-A8Q8-01
CESC (N=301)	0.484196	-9.9658	TCGA-DS-A0VN-01
CESC (N=301)	0.448181	-9.9658	TCGA-MU-A8JM-01
CESC (N=301)	0.530042	-9.9658	TCGA-C5-A2LY-01
CESC (N=301)	0.562911	-9.9658	TCGA-FU-A23K-01
CESC (N=301)	0.486086	-9.9658	TCGA-EA-A6QX-01
CESC (N=301)	0.447884	-9.9658	TCGA-C5-A7CH-01
CESC (N=301)	0.421645	-9.9658	TCGA-EK-A2RN-01
CESC (N=301)	0.436984	-9.9658	TCGA-EK-A2RJ-01
CESC (N=301)	0.464435	-9.9658	TCGA-C5-A1BM-01
CESC (N=301)	0.406557	-9.9658	TCGA-Q1-A73R-01
CESC (N=301)	0.336133	-9.9658	TCGA-DS-A7WH-01
CESC (N=301)	0.47233	-9.9658	TCGA-ZJ-AAX4-01
CESC (N=301)	0.475791	-9.9658	TCGA-C5-A7CK-01
CESC (N=301)	0.5003	-9.9658	TCGA-VS-A8EK-01
CESC (N=301)	0.175218	-9.9658	TCGA-EA-A1QS-01
CESC (N=301)	0.520816	-9.9658	TCGA-FU-A3WB-01
CESC (N=301)	0.456724	-9.9658	TCGA-FU-A3TQ-01
CESC (N=301)	0.400209	-9.9658	TCGA-C5-A8XI-01
CESC (N=301)	0.538297	-9.9658	TCGA-C5-A1BN-01
CESC (N=301)	0.523999	-9.9658	TCGA-IR-A3LA-01
CESC (N=301)	0.489206	-9.9658	TCGA-VS-A94X-01
CESC (N=301)	0.46263	-9.9658	TCGA-MA-AA42-01
CESC (N=301)	0.486201	-9.9658	TCGA-C5-A8YQ-01
CESC (N=301)	0.457636	-9.9658	TCGA-ZJ-AB0H-01
CESC (N=301)	0.489796	-9.9658	TCGA-C5-A7X5-01
CESC (N=301)	0.523598	-9.9658	TCGA-VS-A9U5-01
CESC (N=301)	0.508707	-2.2447	TCGA-C5-A1M7-01
CESC (N=301)	0.586097	-9.9658	TCGA-C5-A905-01
CESC (N=301)	0.519946	-9.9658	TCGA-Q1-A5R2-01
CESC (N=301)	0.539268	-9.9658	TCGA-EK-A3GJ-01
CESC (N=301)	0.407104	-9.9658	TCGA-MU-A51Y-01
CESC (N=301)	0.496286	-9.9658	TCGA-VS-A8EB-01
CESC (N=301)	0.427649	-9.9658	TCGA-LP-A4AX-01
CESC (N=301)	0.487394	-9.9658	TCGA-VS-A94Z-01
CESC (N=301)	0.607692	-9.9658	TCGA-ZJ-AAXB-01
CESC (N=301)	0.373969	-9.9658	TCGA-C5-A1MQ-01
CESC (N=301)	0.379307	-9.9658	TCGA-EX-A1H6-01
CESC (N=301)	0.417357	-9.9658	TCGA-ZJ-AAXF-01
CESC (N=301)	0.434684	-9.9658	TCGA-VS-A9UM-01
CESC (N=301)	0.456658	-9.9658	TCGA-VS-A8EH-01
CESC (N=301)	0.497156	-9.9658	TCGA-BI-A0VR-01
CESC (N=301)	0.511975	-9.9658	TCGA-EA-A5FO-01
CESC (N=301)	0.440734	-9.9658	TCGA-DR-A0ZM-01
CESC (N=301)	0.314153	-9.9658	TCGA-MA-AA43-01
CESC (N=301)	0.438547	-9.9658	TCGA-C5-A7UC-01
CESC (N=301)	0.392024	-9.9658	TCGA-C5-A7XC-01
CESC (N=301)	0.477288	-9.9658	TCGA-VS-A8QH-01
CESC (N=301)	0.549723	-9.9658	TCGA-LP-A5U3-01
CESC (N=301)	0.404898	-9.9658	TCGA-DS-A1O9-01
CESC (N=301)	0.365113	-9.9658	TCGA-EA-A3HT-01
CESC (N=301)	0.510907	-9.9658	TCGA-IR-A3LC-01
CESC (N=301)	0.465793	-9.9658	TCGA-FU-A770-01
CESC (N=301)	0.599157	-9.9658	TCGA-VS-A8EC-01
CESC (N=301)	0.418364	-9.9658	TCGA-4J-AA1J-01
CESC (N=301)	0.443489	-9.9658	TCGA-LP-A4AV-01
CESC (N=301)	0.496557	-9.9658	TCGA-EK-A2RL-01
CESC (N=301)	0.445408	-9.9658	TCGA-EK-A3GM-01
CESC (N=301)	0.395589	-9.9658	TCGA-VS-A9UC-01
CESC (N=301)	0.560728	-9.9658	TCGA-FU-A2QG-01
CESC (N=301)	0.556985	-9.9658	TCGA-EK-A2PM-01
CESC (N=301)	0.411631	-9.9658	TCGA-DS-A0VK-01
CESC (N=301)	0.461721	-9.9658	TCGA-VS-A94W-01
CESC (N=301)	0.381791	-9.9658	TCGA-C5-A1MK-01
CESC (N=301)	0.474815	-9.9658	TCGA-C5-A1MH-01
CESC (N=301)	0.44181	-9.9658	TCGA-C5-A0TN-01
CESC (N=301)	0.505909	-9.9658	TCGA-VS-A9UI-01
CESC (N=301)	0.499402	-9.9658	TCGA-FU-A3TX-01
CESC (N=301)	0.428761	-9.9658	TCGA-Q1-A6DV-01
CESC (N=301)	0.344255	-9.9658	TCGA-C5-A1ML-01
CESC (N=301)	0.339612	-9.9658	TCGA-VS-A8QM-01
CESC (N=301)	0.410954	-9.9658	TCGA-RA-A741-01
CESC (N=301)	0.540714	-9.9658	TCGA-VS-A954-01
CESC (N=301)	0.457809	-9.9658	TCGA-XS-A8TJ-01
CESC (N=301)	0.359195	-9.9658	TCGA-LP-A4AW-01
CESC (N=301)	0.581115	-9.9658	TCGA-JW-A5VK-01
CESC (N=301)	0.551297	-9.9658	TCGA-EK-A2H0-01
CESC (N=301)	0.502938	-9.9658	TCGA-C5-A902-01
CESC (N=301)	0.454904	-9.9658	TCGA-MA-AA3X-01
CESC (N=301)	0.524318	-9.9658	TCGA-C5-A7CO-01
CESC (N=301)	0.486818	-9.9658	TCGA-C5-A2LV-01
CESC (N=301)	0.304775	-9.9658	TCGA-VS-A9UT-01
CESC (N=301)	0.359819	-9.9658	TCGA-ZJ-AAX8-01
CESC (N=301)	0.462102	-9.9658	TCGA-C5-A1BJ-01
