# Supplementary material for: Functional analysis of tumor-derived immunoglobulin lambda and its interacting proteins in cervical cancer
Source: BMC Cancer. 2023 Oct 2;23:929. doi: 10.1186/s12885-023-11426-9 (PMC10544594; doi:10.1186/s12885-023-11426-9)
Supplement: Supplementary file 23 — Additional file 23: Supplementary Table 77. The correlation analysis between RNAss and IGLC6 expression. [file 12885_2023_11426_MOESM23_ESM.xlsx]

## Sheet: Sheet1
Supplementary Table 77 The correlation analysis between RNAss and IGLC6 expression
	RNAss	Expression	Sample Name
GBM (N=152)	0.38078	-9.9658	TCGA-19-1787-01
GBM (N=152)	0.244185	-9.9658	TCGA-06-5412-01
GBM (N=152)	0.300636	-9.9658	TCGA-12-5299-01
GBM (N=152)	0.277819	-9.9658	TCGA-06-2565-01
GBM (N=152)	0.263753	-9.9658	TCGA-06-2561-01
GBM (N=152)	0.272068	0.4125	TCGA-06-0132-01
GBM (N=152)	0.3477	-9.9658	TCGA-19-2629-01
GBM (N=152)	0.371149	-2.6349	TCGA-06-0238-01
GBM (N=152)	0.298258	-9.9658	TCGA-06-0749-01
GBM (N=152)	0.353419	-9.9658	TCGA-06-0174-01
GBM (N=152)	0.224241	-9.9658	TCGA-06-5410-01
GBM (N=152)	0.193742	-9.9658	TCGA-28-2513-01
GBM (N=152)	0.271018	-9.9658	TCGA-76-4929-01
GBM (N=152)	0.223213	-9.9658	TCGA-06-0645-01
GBM (N=152)	0.359857	-9.9658	TCGA-32-2634-01
GBM (N=152)	0.23405	-9.9658	TCGA-06-0141-01
GBM (N=152)	0.290712	-9.9658	TCGA-06-0125-01
GBM (N=152)	0.301937	-9.9658	TCGA-26-1442-01
GBM (N=152)	0.322006	-9.9658	TCGA-26-5136-01
GBM (N=152)	0.300397	-9.9658	TCGA-14-1034-01
GBM (N=152)	0.261613	-9.9658	TCGA-06-0184-01
GBM (N=152)	0.33941	-9.9658	TCGA-12-3652-01
GBM (N=152)	0.254308	-9.9658	TCGA-76-4927-01
GBM (N=152)	0.341124	-9.9658	TCGA-14-0790-01
GBM (N=152)	0.288	-9.9658	TCGA-26-5132-01
GBM (N=152)	0.316759	-9.9658	TCGA-76-4932-01
GBM (N=152)	0.344886	-9.9658	TCGA-32-1970-01
GBM (N=152)	0.368071	-9.9658	TCGA-06-0219-01
GBM (N=152)	0.314191	-9.9658	TCGA-14-0787-01
GBM (N=152)	0.326287	-9.9658	TCGA-12-0618-01
GBM (N=152)	0.307634	-9.9658	TCGA-27-2524-01
GBM (N=152)	0.325904	-9.9658	TCGA-08-0386-01
GBM (N=152)	0.177315	-9.9658	TCGA-06-0190-01
GBM (N=152)	0.28364	-9.9658	TCGA-06-0745-01
GBM (N=152)	0.283045	-9.9658	TCGA-26-5135-01
GBM (N=152)	0.187724	-9.9658	TCGA-41-3915-01
GBM (N=152)	0.357211	-9.9658	TCGA-27-1831-01
GBM (N=152)	0.258225	-9.9658	TCGA-28-1753-01
GBM (N=152)	0.37073	-9.9658	TCGA-12-5295-01
GBM (N=152)	0.371776	-9.9658	TCGA-28-5204-01
GBM (N=152)	0.225761	-9.9658	TCGA-06-2569-01
GBM (N=152)	0.21773	-9.9658	TCGA-27-1830-01
GBM (N=152)	0.315554	-9.9658	TCGA-06-2559-01
GBM (N=152)	0.379364	-9.9658	TCGA-27-2526-01
GBM (N=152)	0.337856	-9.9658	TCGA-06-5856-01
GBM (N=152)	0.253208	-9.9658	TCGA-06-5418-01
GBM (N=152)	0.286167	-9.9658	TCGA-06-5414-01
GBM (N=152)	0.415285	-9.9658	TCGA-06-5417-01
GBM (N=152)	0.336075	-9.9658	TCGA-26-5134-01
GBM (N=152)	0.362947	-9.9658	TCGA-76-4925-01
GBM (N=152)	0.300638	-9.9658	TCGA-28-2510-01
GBM (N=152)	0.331728	-2.3884	TCGA-06-5413-01
GBM (N=152)	0.28228	-9.9658	TCGA-06-0646-01
GBM (N=152)	0.37426	-9.9658	TCGA-12-3650-01
GBM (N=152)	0.360812	-9.9658	TCGA-12-0616-01
GBM (N=152)	0.300235	-1.2828	TCGA-28-5215-01
GBM (N=152)	0.212531	-9.9658	TCGA-19-2620-01
GBM (N=152)	0.336219	-9.9658	TCGA-16-0846-01
GBM (N=152)	0.239843	-9.9658	TCGA-02-0047-01
GBM (N=152)	0.360016	-9.9658	TCGA-19-2624-01
GBM (N=152)	0.219505	-9.9658	TCGA-32-1982-01
GBM (N=152)	0.342673	-9.9658	TCGA-27-1835-01
GBM (N=152)	0.264925	-9.9658	TCGA-06-0747-01
GBM (N=152)	0.369696	-9.9658	TCGA-28-5220-01
GBM (N=152)	0.331725	-9.9658	TCGA-14-0817-01
GBM (N=152)	0.317852	-9.9658	TCGA-06-2570-01
GBM (N=152)	0.170967	-9.9658	TCGA-41-4097-01
GBM (N=152)	0.273362	-9.9658	TCGA-06-0211-01
GBM (N=152)	0.408749	-9.9658	TCGA-02-2483-01
GBM (N=152)	0.326861	-9.9658	TCGA-76-4931-01
GBM (N=152)	0.251861	-9.9658	TCGA-06-0156-01
GBM (N=152)	0.375565	-9.9658	TCGA-27-2523-01
GBM (N=152)	0.331587	-9.9658	TCGA-27-1837-01
GBM (N=152)	0.314464	-9.9658	TCGA-06-0744-01
GBM (N=152)	0.204947	-9.9658	TCGA-06-0750-01
GBM (N=152)	0.341515	-9.9658	TCGA-32-5222-01
GBM (N=152)	0.321821	-9.9658	TCGA-27-2519-01
GBM (N=152)	0.305004	-9.9658	TCGA-12-0821-01
GBM (N=152)	0.27496	-9.9658	TCGA-19-2619-01
GBM (N=152)	0.260668	-9.9658	TCGA-12-0619-01
GBM (N=152)	0.253394	-1.3183	TCGA-28-5213-01
GBM (N=152)	0.190038	-9.9658	TCGA-14-0789-01
GBM (N=152)	0.328311	-9.9658	TCGA-28-5209-01
GBM (N=152)	0.18855	-9.9658	TCGA-28-5218-01
GBM (N=152)	0.302002	-9.9658	TCGA-28-2514-01
GBM (N=152)	0.338944	-9.9658	TCGA-06-5859-01
GBM (N=152)	0.306046	-9.9658	TCGA-28-2509-01
GBM (N=152)	0.413386	-9.9658	TCGA-14-1825-01
GBM (N=152)	0.252873	-9.9658	TCGA-19-4065-01
GBM (N=152)	0.349145	-9.9658	TCGA-02-2485-01
GBM (N=152)	0.340443	-9.9658	TCGA-12-1597-01
GBM (N=152)	0.353672	-9.9658	TCGA-28-1747-01
GBM (N=152)	0.287453	-9.9658	TCGA-28-2499-01
GBM (N=152)	0.200798	-9.9658	TCGA-06-0649-01
GBM (N=152)	0.260515	-9.9658	TCGA-06-2564-01
GBM (N=152)	0.315353	-9.9658	TCGA-06-5408-01
GBM (N=152)	0.240376	-9.9658	TCGA-27-1832-01
GBM (N=152)	0.34491	-2.6349	TCGA-14-1829-01
GBM (N=152)	0.216522	-9.9658	TCGA-32-2615-01
GBM (N=152)	0.243398	-9.9658	TCGA-06-0158-01
GBM (N=152)	0.328075	-9.9658	TCGA-06-2558-01
GBM (N=152)	0.279298	-9.9658	TCGA-28-5216-01
GBM (N=152)	0.302424	-9.9658	TCGA-28-5207-01
GBM (N=152)	0.283211	-9.9658	TCGA-41-2572-01
GBM (N=152)	0.229151	-9.9658	TCGA-06-0130-01
GBM (N=152)	0.379066	-9.9658	TCGA-06-5416-01
GBM (N=152)	0.310621	-9.9658	TCGA-06-0168-01
GBM (N=152)	0.18783	-1.3548	TCGA-02-0055-01
GBM (N=152)	0.295523	-9.9658	TCGA-06-5415-01
GBM (N=152)	0.342629	-2.4659	TCGA-06-5411-01
GBM (N=152)	0.247994	-9.9658	TCGA-26-5139-01
GBM (N=152)	0.239546	-9.9658	TCGA-76-4928-01
GBM (N=152)	0.230865	-9.9658	TCGA-06-0644-01
GBM (N=152)	0.385305	-9.9658	TCGA-14-0871-01
GBM (N=152)	0.310858	-9.9658	TCGA-32-2632-01
GBM (N=152)	0.229519	-9.9658	TCGA-06-0882-01
GBM (N=152)	0.248772	-9.9658	TCGA-19-2625-01
GBM (N=152)	0.262616	-9.9658	TCGA-32-1980-01
GBM (N=152)	0.261966	-9.9658	TCGA-27-1834-01
GBM (N=152)	0.324288	-9.9658	TCGA-41-2571-01
GBM (N=152)	0.144216	-9.9658	TCGA-14-0781-01
GBM (N=152)	0.31093	-9.9658	TCGA-06-0157-01
GBM (N=152)	0.373504	-9.9658	TCGA-12-3653-01
GBM (N=152)	0.288779	-9.9658	TCGA-76-4926-01
GBM (N=152)	0.384179	-9.9658	TCGA-26-5133-01
GBM (N=152)	0.228228	-9.9658	TCGA-06-2562-01
GBM (N=152)	0.371605	-9.9658	TCGA-27-2521-01
GBM (N=152)	0.416739	-9.9658	TCGA-41-5651-01
GBM (N=152)	0.205321	-9.9658	TCGA-06-0210-01
GBM (N=152)	0.413504	-9.9658	TCGA-19-5960-01
GBM (N=152)	0.335177	-9.9658	TCGA-06-0686-01
GBM (N=152)	0.32378	-9.9658	TCGA-06-2563-01
GBM (N=152)	0.310311	-9.9658	TCGA-15-1444-01
GBM (N=152)	0.262515	-9.9658	TCGA-32-4213-01
GBM (N=152)	0.341141	-9.9658	TCGA-15-0742-01
GBM (N=152)	0.298758	-9.9658	TCGA-06-0187-01
GBM (N=152)	0.386857	-9.9658	TCGA-19-1390-01
GBM (N=152)	0.311573	-0.9971	TCGA-06-2557-01
GBM (N=152)	0.234663	-9.9658	TCGA-06-0878-01
GBM (N=152)	0.42025	-9.9658	TCGA-06-0129-01
GBM (N=152)	0.209552	-9.9658	TCGA-16-1045-01
GBM (N=152)	0.312989	-9.9658	TCGA-06-2567-01
GBM (N=152)	0.344147	-9.9658	TCGA-32-2616-01
GBM (N=152)	0.25192	-9.9658	TCGA-06-0138-01
GBM (N=152)	0.330644	-9.9658	TCGA-28-5208-01
GBM (N=152)	0.278959	-9.9658	TCGA-06-1804-01
GBM (N=152)	0.290475	-9.9658	TCGA-14-2554-01
GBM (N=152)	0.286747	-9.9658	TCGA-27-2528-01
GBM (N=152)	0.294418	-9.9658	TCGA-06-5858-01
GBM (N=152)	0.393702	-9.9658	TCGA-06-0178-01
GBM (N=152)	0.310961	-9.9658	TCGA-14-1823-01
GBM (N=152)	0.249292	-9.9658	TCGA-06-0743-01
GBMLGG (N=659)	0.38078	-9.9658	TCGA-19-1787-01
GBMLGG (N=659)	0.386703	-9.9658	TCGA-S9-A7J2-01
GBMLGG (N=659)	0.399523	-9.9658	TCGA-E1-A7YI-01
GBMLGG (N=659)	0.244185	-9.9658	TCGA-06-5412-01
GBMLGG (N=659)	0.43275	-9.9658	TCGA-DU-7302-01
GBMLGG (N=659)	0.337462	-9.9658	TCGA-DU-A7TI-01
GBMLGG (N=659)	0.300636	-9.9658	TCGA-12-5299-01
GBMLGG (N=659)	0.24781	1.3225	TCGA-P5-A5EX-01
GBMLGG (N=659)	0.237004	-2.3884	TCGA-HT-8563-01
GBMLGG (N=659)	0.369447	-9.9658	TCGA-FG-A60K-01
GBMLGG (N=659)	0.277819	-9.9658	TCGA-06-2565-01
GBMLGG (N=659)	0.263753	-9.9658	TCGA-06-2561-01
GBMLGG (N=659)	0.306415	-9.9658	TCGA-CS-5397-01
GBMLGG (N=659)	0.377279	-9.9658	TCGA-E1-5322-01
GBMLGG (N=659)	0.412938	-9.9658	TCGA-HT-8558-01
GBMLGG (N=659)	0.307819	-9.9658	TCGA-S9-A6U8-01
GBMLGG (N=659)	0.264894	-9.9658	TCGA-HT-7854-01
GBMLGG (N=659)	0.373606	-9.9658	TCGA-HT-7467-01
GBMLGG (N=659)	0.388723	-9.9658	TCGA-HT-7874-01
GBMLGG (N=659)	0.275283	-9.9658	TCGA-S9-A6TV-01
GBMLGG (N=659)	0.342922	-9.9658	TCGA-VM-A8CD-01
GBMLGG (N=659)	0.272068	0.4125	TCGA-06-0132-01
GBMLGG (N=659)	0.337745	-0.2498	TCGA-HT-7616-01
GBMLGG (N=659)	0.356436	-9.9658	TCGA-KT-A7W1-01
GBMLGG (N=659)	0.318805	-9.9658	TCGA-P5-A5F2-01
GBMLGG (N=659)	0.3477	-9.9658	TCGA-19-2629-01
GBMLGG (N=659)	0.378647	-9.9658	TCGA-HT-7607-01
GBMLGG (N=659)	0.371149	-2.6349	TCGA-06-0238-01
GBMLGG (N=659)	0.313235	-9.9658	TCGA-HT-7873-01
GBMLGG (N=659)	0.298258	-9.9658	TCGA-06-0749-01
GBMLGG (N=659)	0.418626	-9.9658	TCGA-HT-7603-01
GBMLGG (N=659)	0.371451	-9.9658	TCGA-DB-A64P-01
GBMLGG (N=659)	0.353419	-9.9658	TCGA-06-0174-01
GBMLGG (N=659)	0.378395	-9.9658	TCGA-HW-7486-01
GBMLGG (N=659)	0.316104	-9.9658	TCGA-P5-A5F1-01
GBMLGG (N=659)	0.320214	-9.9658	TCGA-DU-7011-01
GBMLGG (N=659)	0.388823	-9.9658	TCGA-P5-A77X-01
GBMLGG (N=659)	0.350277	-2.1779	TCGA-HW-7493-01
GBMLGG (N=659)	0.317677	-9.9658	TCGA-VM-A8CA-01
GBMLGG (N=659)	0.395561	-0.7588	TCGA-DU-7015-01
GBMLGG (N=659)	0.453715	-9.9658	TCGA-TM-A7C5-01
GBMLGG (N=659)	0.363838	-9.9658	TCGA-DU-8162-01
GBMLGG (N=659)	0.336381	-9.9658	TCGA-TM-A84O-01
GBMLGG (N=659)	0.224241	-9.9658	TCGA-06-5410-01
GBMLGG (N=659)	0.312108	-9.9658	TCGA-S9-A7R3-01
GBMLGG (N=659)	0.370484	-9.9658	TCGA-TQ-A7RN-01
GBMLGG (N=659)	0.193742	-9.9658	TCGA-28-2513-01
GBMLGG (N=659)	0.384459	-9.9658	TCGA-DU-A6S6-01
GBMLGG (N=659)	0.382138	-9.9658	TCGA-P5-A735-01
GBMLGG (N=659)	0.269071	-9.9658	TCGA-HT-7691-01
GBMLGG (N=659)	0.40151	-9.9658	TCGA-FG-A6J1-01
GBMLGG (N=659)	0.208199	-9.9658	TCGA-S9-A7R7-01
GBMLGG (N=659)	0.271018	-9.9658	TCGA-76-4929-01
GBMLGG (N=659)	0.270824	-9.9658	TCGA-DU-6402-01
GBMLGG (N=659)	0.325003	-9.9658	TCGA-HT-7684-01
GBMLGG (N=659)	0.341396	-9.9658	TCGA-HT-8104-01
GBMLGG (N=659)	0.343271	-9.9658	TCGA-FN-7833-01
GBMLGG (N=659)	0.303656	-9.9658	TCGA-HT-7473-01
GBMLGG (N=659)	0.223213	-9.9658	TCGA-06-0645-01
GBMLGG (N=659)	0.397954	-9.9658	TCGA-HT-8019-01
GBMLGG (N=659)	0.393368	-9.9658	TCGA-TQ-A7RU-01
GBMLGG (N=659)	0.317123	-9.9658	TCGA-DB-A4XF-01
GBMLGG (N=659)	0.367646	-9.9658	TCGA-FG-A713-01
GBMLGG (N=659)	0.224431	-2.8262	TCGA-E1-A7YL-01
GBMLGG (N=659)	0.352304	-9.9658	TCGA-CS-5396-01
GBMLGG (N=659)	0.413635	-9.9658	TCGA-HW-8322-01
GBMLGG (N=659)	0.243783	-9.9658	TCGA-S9-A6U9-01
GBMLGG (N=659)	0.372893	-1.3921	TCGA-HT-7676-01
GBMLGG (N=659)	0.341731	-9.9658	TCGA-HT-7469-01
GBMLGG (N=659)	0.359857	-9.9658	TCGA-32-2634-01
GBMLGG (N=659)	0.332109	-9.9658	TCGA-HT-7478-01
GBMLGG (N=659)	0.359226	-9.9658	TCGA-DU-A5TW-01
GBMLGG (N=659)	0.358166	-9.9658	TCGA-S9-A6TX-01
GBMLGG (N=659)	0.404822	-9.9658	TCGA-RY-A83Z-01
GBMLGG (N=659)	0.23405	-9.9658	TCGA-06-0141-01
GBMLGG (N=659)	0.290712	-9.9658	TCGA-06-0125-01
GBMLGG (N=659)	0.454029	-9.9658	TCGA-FG-A6IZ-01
GBMLGG (N=659)	0.323747	-9.9658	TCGA-CS-4941-01
GBMLGG (N=659)	0.289868	-9.9658	TCGA-DH-A7UT-01
GBMLGG (N=659)	0.365284	-9.9658	TCGA-DU-5871-01
GBMLGG (N=659)	0.315268	-9.9658	TCGA-HW-8321-01
GBMLGG (N=659)	0.441098	-9.9658	TCGA-EZ-7264-01
GBMLGG (N=659)	0.363674	-9.9658	TCGA-CS-6666-01
GBMLGG (N=659)	0.428302	-9.9658	TCGA-HW-7491-01
GBMLGG (N=659)	0.351678	-9.9658	TCGA-S9-A6U1-01
GBMLGG (N=659)	0.401469	-9.9658	TCGA-E1-5307-01
GBMLGG (N=659)	0.239037	-9.9658	TCGA-DU-A76L-01
GBMLGG (N=659)	0.357517	-9.9658	TCGA-HW-7495-01
GBMLGG (N=659)	0.433664	-9.9658	TCGA-CS-6669-01
GBMLGG (N=659)	0.400695	-9.9658	TCGA-HT-7481-01
GBMLGG (N=659)	0.332754	-9.9658	TCGA-DU-8163-01
GBMLGG (N=659)	0.301937	-9.9658	TCGA-26-1442-01
GBMLGG (N=659)	0.330878	-9.9658	TCGA-HT-8110-01
GBMLGG (N=659)	0.416379	-9.9658	TCGA-RY-A840-01
GBMLGG (N=659)	0.307393	-9.9658	TCGA-VM-A8C9-01
GBMLGG (N=659)	0.355603	-9.9658	TCGA-HW-8319-01
GBMLGG (N=659)	0.324909	-9.9658	TCGA-HT-7482-01
GBMLGG (N=659)	0.305668	-9.9658	TCGA-QH-A6CW-01
GBMLGG (N=659)	0.370476	-9.9658	TCGA-DU-5870-01
GBMLGG (N=659)	0.358153	-9.9658	TCGA-TM-A84S-01
GBMLGG (N=659)	0.322006	-9.9658	TCGA-26-5136-01
GBMLGG (N=659)	0.300397	-9.9658	TCGA-14-1034-01
GBMLGG (N=659)	0.261613	-9.9658	TCGA-06-0184-01
GBMLGG (N=659)	0.33941	-9.9658	TCGA-12-3652-01
GBMLGG (N=659)	0.345109	-9.9658	TCGA-RY-A845-01
GBMLGG (N=659)	0.254308	-9.9658	TCGA-76-4927-01
GBMLGG (N=659)	0.344397	-9.9658	TCGA-FG-8182-01
GBMLGG (N=659)	0.341124	-9.9658	TCGA-14-0790-01
GBMLGG (N=659)	0.288	-9.9658	TCGA-26-5132-01
GBMLGG (N=659)	0.280505	-9.9658	TCGA-FG-6688-01
GBMLGG (N=659)	0.261075	-9.9658	TCGA-TQ-A7RP-01
GBMLGG (N=659)	0.401004	-9.9658	TCGA-HT-8113-01
GBMLGG (N=659)	0.316759	-9.9658	TCGA-76-4932-01
GBMLGG (N=659)	0.357075	-9.9658	TCGA-HT-7689-01
GBMLGG (N=659)	0.388953	-9.9658	TCGA-FG-7638-01
GBMLGG (N=659)	0.358239	-9.9658	TCGA-DU-7013-01
GBMLGG (N=659)	0.344886	-9.9658	TCGA-32-1970-01
GBMLGG (N=659)	0.299397	-9.9658	TCGA-E1-A7Z3-01
GBMLGG (N=659)	0.330853	-9.9658	TCGA-HT-7476-01
GBMLGG (N=659)	0.352775	-9.9658	TCGA-TQ-A7RG-01
GBMLGG (N=659)	0.382466	-9.9658	TCGA-FG-8181-01
GBMLGG (N=659)	0.412782	-9.9658	TCGA-DU-A7T6-01
GBMLGG (N=659)	0.346953	-9.9658	TCGA-DB-A4XC-01
GBMLGG (N=659)	0.309587	-9.9658	TCGA-FG-A4MW-01
GBMLGG (N=659)	0.368071	-9.9658	TCGA-06-0219-01
GBMLGG (N=659)	0.341156	-9.9658	TCGA-DH-5142-01
GBMLGG (N=659)	0.314191	-9.9658	TCGA-14-0787-01
GBMLGG (N=659)	0.342324	-9.9658	TCGA-S9-A6U2-01
GBMLGG (N=659)	0.326287	-9.9658	TCGA-12-0618-01
GBMLGG (N=659)	0.307634	-9.9658	TCGA-27-2524-01
GBMLGG (N=659)	0.320186	-9.9658	TCGA-TQ-A7RH-01
GBMLGG (N=659)	0.325904	-9.9658	TCGA-08-0386-01
GBMLGG (N=659)	0.310636	-9.9658	TCGA-DB-A75M-01
GBMLGG (N=659)	0.348809	-9.9658	TCGA-HT-8012-01
GBMLGG (N=659)	0.387784	-9.9658	TCGA-S9-A7QW-01
GBMLGG (N=659)	0.356617	-9.9658	TCGA-P5-A733-01
GBMLGG (N=659)	0.351233	-9.9658	TCGA-E1-A7Z4-01
GBMLGG (N=659)	0.236834	-2.6349	TCGA-DU-A5TR-01
GBMLGG (N=659)	0.343319	-9.9658	TCGA-FG-8185-01
GBMLGG (N=659)	0.35402	-9.9658	TCGA-HW-8320-01
GBMLGG (N=659)	0.304369	-9.9658	TCGA-CS-6667-01
GBMLGG (N=659)	0.388729	-9.9658	TCGA-DU-5849-01
GBMLGG (N=659)	0.387263	-9.9658	TCGA-DB-5279-01
GBMLGG (N=659)	0.177315	-9.9658	TCGA-06-0190-01
GBMLGG (N=659)	0.385834	-9.9658	TCGA-CS-6670-01
GBMLGG (N=659)	0.325534	-9.9658	TCGA-DB-A64V-01
GBMLGG (N=659)	0.28364	-9.9658	TCGA-06-0745-01
GBMLGG (N=659)	0.254835	-9.9658	TCGA-DU-5854-01
GBMLGG (N=659)	0.394779	-9.9658	TCGA-DH-A7UR-01
GBMLGG (N=659)	0.342529	-9.9658	TCGA-S9-A6WL-01
GBMLGG (N=659)	0.345236	-9.9658	TCGA-HT-7880-01
GBMLGG (N=659)	0.283045	-9.9658	TCGA-26-5135-01
GBMLGG (N=659)	0.383322	-9.9658	TCGA-E1-5318-01
GBMLGG (N=659)	0.409486	-9.9658	TCGA-DU-6393-01
GBMLGG (N=659)	0.187724	-9.9658	TCGA-41-3915-01
GBMLGG (N=659)	0.356087	-9.9658	TCGA-DU-5853-01
GBMLGG (N=659)	0.416429	-9.9658	TCGA-TM-A84J-01
GBMLGG (N=659)	0.417368	-9.9658	TCGA-FG-5962-01
GBMLGG (N=659)	0.357211	-9.9658	TCGA-27-1831-01
GBMLGG (N=659)	0.370066	-9.9658	TCGA-F6-A8O4-01
GBMLGG (N=659)	0.258225	-9.9658	TCGA-28-1753-01
GBMLGG (N=659)	0.380331	-9.9658	TCGA-S9-A7R1-01
GBMLGG (N=659)	0.37073	-9.9658	TCGA-12-5295-01
GBMLGG (N=659)	0.428114	-9.9658	TCGA-TM-A84M-01
GBMLGG (N=659)	0.391914	-9.9658	TCGA-HT-8107-01
GBMLGG (N=659)	0.384531	-9.9658	TCGA-P5-A5ET-01
GBMLGG (N=659)	0.369744	-9.9658	TCGA-P5-A72W-01
GBMLGG (N=659)	0.309451	-9.9658	TCGA-FG-A70Y-01
GBMLGG (N=659)	0.395568	-9.9658	TCGA-TM-A84R-01
GBMLGG (N=659)	0.345539	-9.9658	TCGA-HW-A5KM-01
GBMLGG (N=659)	0.412869	-9.9658	TCGA-HT-7477-01
GBMLGG (N=659)	0.264973	-9.9658	TCGA-FG-A87Q-01
GBMLGG (N=659)	0.310867	-9.9658	TCGA-FG-A70Z-01
GBMLGG (N=659)	0.25158	-9.9658	TCGA-FG-A4MU-01
GBMLGG (N=659)	0.381674	0.8883	TCGA-DB-A4XB-01
GBMLGG (N=659)	0.344404	-9.9658	TCGA-WY-A85D-01
GBMLGG (N=659)	0.404709	-9.9658	TCGA-FG-7641-01
GBMLGG (N=659)	0.347954	-9.9658	TCGA-DU-5872-01
GBMLGG (N=659)	0.3533	-9.9658	TCGA-FG-6689-01
GBMLGG (N=659)	0.452225	-9.9658	TCGA-DB-5277-01
GBMLGG (N=659)	0.371776	-9.9658	TCGA-28-5204-01
GBMLGG (N=659)	0.385412	-9.9658	TCGA-HT-A615-01
GBMLGG (N=659)	0.338338	-9.9658	TCGA-DU-7301-01
GBMLGG (N=659)	0.335496	-9.9658	TCGA-P5-A5EW-01
GBMLGG (N=659)	0.225761	-9.9658	TCGA-06-2569-01
GBMLGG (N=659)	0.371699	-9.9658	TCGA-HT-A5RB-01
GBMLGG (N=659)	0.243262	-9.9658	TCGA-E1-A7YN-01
GBMLGG (N=659)	0.21773	-9.9658	TCGA-27-1830-01
GBMLGG (N=659)	0.357682	-9.9658	TCGA-QH-A6XC-01
GBMLGG (N=659)	0.315554	-9.9658	TCGA-06-2559-01
GBMLGG (N=659)	0.262217	-9.9658	TCGA-S9-A6WN-01
GBMLGG (N=659)	0.412814	-9.9658	TCGA-DB-A64L-01
GBMLGG (N=659)	0.423678	-9.9658	TCGA-TM-A84I-01
GBMLGG (N=659)	0.427749	-9.9658	TCGA-QH-A6CZ-01
GBMLGG (N=659)	0.289737	-9.9658	TCGA-WY-A858-01
GBMLGG (N=659)	0.438067	-9.9658	TCGA-VM-A8CB-01
GBMLGG (N=659)	0.379364	-9.9658	TCGA-27-2526-01
GBMLGG (N=659)	0.291394	-9.9658	TCGA-VM-A8CF-01
GBMLGG (N=659)	0.337856	-9.9658	TCGA-06-5856-01
GBMLGG (N=659)	0.353799	-9.9658	TCGA-HT-7608-01
GBMLGG (N=659)	0.352575	-9.9658	TCGA-CS-4938-01
GBMLGG (N=659)	0.362528	-9.9658	TCGA-QH-A6X5-01
GBMLGG (N=659)	0.335992	-9.9658	TCGA-DU-8166-01
GBMLGG (N=659)	0.274815	-9.9658	TCGA-HT-8018-01
GBMLGG (N=659)	0.367629	-9.9658	TCGA-DU-7292-01
GBMLGG (N=659)	0.322083	-9.9658	TCGA-S9-A6TU-01
GBMLGG (N=659)	0.289456	-9.9658	TCGA-DB-A75P-01
GBMLGG (N=659)	0.253208	-9.9658	TCGA-06-5418-01
GBMLGG (N=659)	0.361519	-9.9658	TCGA-FG-6691-01
GBMLGG (N=659)	0.370263	-9.9658	TCGA-DU-6399-01
GBMLGG (N=659)	0.414424	-9.9658	TCGA-S9-A7IQ-01
GBMLGG (N=659)	0.286167	-9.9658	TCGA-06-5414-01
GBMLGG (N=659)	0.399822	-9.9658	TCGA-S9-A6WI-01
GBMLGG (N=659)	0.300035	-9.9658	TCGA-DB-A64S-01
GBMLGG (N=659)	0.320923	-9.9658	TCGA-FG-6692-01
GBMLGG (N=659)	0.379854	-9.9658	TCGA-HW-7489-01
GBMLGG (N=659)	0.371916	-9.9658	TCGA-R8-A6YH-01
GBMLGG (N=659)	0.415285	-9.9658	TCGA-06-5417-01
GBMLGG (N=659)	0.29714	-9.9658	TCGA-HT-A618-01
GBMLGG (N=659)	0.336075	-9.9658	TCGA-26-5134-01
GBMLGG (N=659)	0.338641	-9.9658	TCGA-QH-A65S-01
GBMLGG (N=659)	0.336769	-9.9658	TCGA-DU-7019-01
GBMLGG (N=659)	0.362947	-9.9658	TCGA-76-4925-01
GBMLGG (N=659)	0.335498	-9.9658	TCGA-DU-A7TJ-01
GBMLGG (N=659)	0.329224	-9.9658	TCGA-TM-A84H-01
GBMLGG (N=659)	0.300638	-9.9658	TCGA-28-2510-01
GBMLGG (N=659)	0.352771	-9.9658	TCGA-S9-A7R8-01
GBMLGG (N=659)	0.300843	-9.9658	TCGA-S9-A7R4-01
GBMLGG (N=659)	0.354248	-9.9658	TCGA-S9-A7J3-01
GBMLGG (N=659)	0.279422	-9.9658	TCGA-TM-A84L-01
GBMLGG (N=659)	0.300416	-9.9658	TCGA-E1-A7YH-01
GBMLGG (N=659)	0.331728	-2.3884	TCGA-06-5413-01
GBMLGG (N=659)	0.28228	-9.9658	TCGA-06-0646-01
GBMLGG (N=659)	0.373815	-9.9658	TCGA-P5-A5EV-01
GBMLGG (N=659)	0.325241	-9.9658	TCGA-DU-A7TD-01
GBMLGG (N=659)	0.344659	-9.9658	TCGA-HW-A5KL-01
GBMLGG (N=659)	0.368773	-9.9658	TCGA-RY-A83X-01
GBMLGG (N=659)	0.386103	-9.9658	TCGA-HT-7687-01
GBMLGG (N=659)	0.352106	-9.9658	TCGA-WY-A85A-01
GBMLGG (N=659)	0.37426	-9.9658	TCGA-12-3650-01
GBMLGG (N=659)	0.349658	-9.9658	TCGA-DB-5281-01
GBMLGG (N=659)	0.238999	-9.9658	TCGA-E1-A7YK-01
GBMLGG (N=659)	0.308925	-9.9658	TCGA-DU-A5TU-01
GBMLGG (N=659)	0.318728	-9.9658	TCGA-DU-A7TA-01
GBMLGG (N=659)	0.394058	-9.9658	TCGA-CS-5395-01
GBMLGG (N=659)	0.318965	-9.9658	TCGA-TQ-A7RR-01
GBMLGG (N=659)	0.291989	-9.9658	TCGA-HT-A5R5-01
GBMLGG (N=659)	0.360812	-9.9658	TCGA-12-0616-01
GBMLGG (N=659)	0.361975	-9.9658	TCGA-QH-A65V-01
GBMLGG (N=659)	0.37317	-9.9658	TCGA-S9-A6WP-01
GBMLGG (N=659)	0.300235	-1.2828	TCGA-28-5215-01
GBMLGG (N=659)	0.212531	-9.9658	TCGA-19-2620-01
GBMLGG (N=659)	0.357697	-9.9658	TCGA-S9-A6U5-01
GBMLGG (N=659)	0.348244	-9.9658	TCGA-E1-A7YO-01
GBMLGG (N=659)	0.384065	-9.9658	TCGA-QH-A6X8-01
GBMLGG (N=659)	0.402177	-9.9658	TCGA-HT-7610-01
GBMLGG (N=659)	0.390692	-9.9658	TCGA-HT-7875-01
GBMLGG (N=659)	0.336219	-9.9658	TCGA-16-0846-01
GBMLGG (N=659)	0.37747	-9.9658	TCGA-R8-A6MK-01
GBMLGG (N=659)	0.399121	-9.9658	TCGA-P5-A5F0-01
GBMLGG (N=659)	0.239843	-9.9658	TCGA-02-0047-01
GBMLGG (N=659)	0.332321	-9.9658	TCGA-S9-A6TS-01
GBMLGG (N=659)	0.355788	-9.9658	TCGA-S9-A6TW-01
GBMLGG (N=659)	0.31986	-9.9658	TCGA-E1-5303-01
GBMLGG (N=659)	0.444716	-9.9658	TCGA-HT-7606-01
GBMLGG (N=659)	0.364148	-9.9658	TCGA-DU-6408-01
GBMLGG (N=659)	0.38826	-9.9658	TCGA-FG-5964-01
GBMLGG (N=659)	0.400539	-9.9658	TCGA-DB-A64Q-01
GBMLGG (N=659)	0.294612	-9.9658	TCGA-S9-A7IZ-01
GBMLGG (N=659)	0.428033	-9.9658	TCGA-S9-A6WH-01
GBMLGG (N=659)	0.317325	-9.9658	TCGA-HT-7602-01
GBMLGG (N=659)	0.360016	-9.9658	TCGA-19-2624-01
GBMLGG (N=659)	0.4368	-9.9658	TCGA-DU-A6S8-01
GBMLGG (N=659)	0.346998	-9.9658	TCGA-HT-7858-01
GBMLGG (N=659)	0.219505	-9.9658	TCGA-32-1982-01
GBMLGG (N=659)	0.403194	-9.9658	TCGA-S9-A6WD-01
GBMLGG (N=659)	0.342673	-9.9658	TCGA-27-1835-01
GBMLGG (N=659)	0.300173	-9.9658	TCGA-HT-7860-01
GBMLGG (N=659)	0.267987	-9.9658	TCGA-DU-7006-01
GBMLGG (N=659)	0.348699	-9.9658	TCGA-TQ-A7RS-01
GBMLGG (N=659)	0.424853	-9.9658	TCGA-DU-7009-01
GBMLGG (N=659)	0.264925	-9.9658	TCGA-06-0747-01
GBMLGG (N=659)	0.381239	-2.4659	TCGA-DU-7010-01
GBMLGG (N=659)	0.38104	-9.9658	TCGA-QH-A6X3-01
GBMLGG (N=659)	0.423365	-9.9658	TCGA-DU-8164-01
GBMLGG (N=659)	0.460857	-9.9658	TCGA-DU-7018-01
GBMLGG (N=659)	0.356414	-9.9658	TCGA-RY-A843-01
GBMLGG (N=659)	0.354967	-9.9658	TCGA-DU-7014-01
GBMLGG (N=659)	0.317128	-9.9658	TCGA-HT-7693-01
GBMLGG (N=659)	0.279766	-9.9658	TCGA-FG-A6J3-01
GBMLGG (N=659)	0.369696	-9.9658	TCGA-28-5220-01
GBMLGG (N=659)	0.265341	-0.013	TCGA-HT-8106-01
GBMLGG (N=659)	0.36464	-9.9658	TCGA-HT-7472-01
GBMLGG (N=659)	0.331725	-9.9658	TCGA-14-0817-01
GBMLGG (N=659)	0.369863	-9.9658	TCGA-HT-7855-01
GBMLGG (N=659)	0.317852	-9.9658	TCGA-06-2570-01
GBMLGG (N=659)	0.421185	-9.9658	TCGA-DB-A4XG-01
GBMLGG (N=659)	0.229668	-9.9658	TCGA-HT-A5RC-01
GBMLGG (N=659)	0.32682	-9.9658	TCGA-VM-A8C8-01
GBMLGG (N=659)	0.369755	-9.9658	TCGA-HT-7681-01
GBMLGG (N=659)	0.170967	-9.9658	TCGA-41-4097-01
GBMLGG (N=659)	0.36521	-9.9658	TCGA-DU-A6S2-01
GBMLGG (N=659)	0.367596	-9.9658	TCGA-DU-7309-01
GBMLGG (N=659)	0.357283	-9.9658	TCGA-DB-A4XH-01
GBMLGG (N=659)	0.37487	-2.2447	TCGA-HT-7485-01
GBMLGG (N=659)	0.37609	-9.9658	TCGA-VW-A7QS-01
GBMLGG (N=659)	0.273362	-9.9658	TCGA-06-0211-01
GBMLGG (N=659)	0.390413	-9.9658	TCGA-VV-A86M-01
GBMLGG (N=659)	0.367815	-9.9658	TCGA-E1-A7YV-01
GBMLGG (N=659)	0.412704	-9.9658	TCGA-HT-7468-01
GBMLGG (N=659)	0.408749	-9.9658	TCGA-02-2483-01
GBMLGG (N=659)	0.370794	-9.9658	TCGA-HT-7677-01
GBMLGG (N=659)	0.326861	-9.9658	TCGA-76-4931-01
GBMLGG (N=659)	0.238783	-9.9658	TCGA-DU-A5TY-01
GBMLGG (N=659)	0.390654	-9.9658	TCGA-HT-8109-01
GBMLGG (N=659)	0.251861	-9.9658	TCGA-06-0156-01
GBMLGG (N=659)	0.311458	-9.9658	TCGA-HT-7479-01
GBMLGG (N=659)	0.360995	-9.9658	TCGA-DB-5275-01
GBMLGG (N=659)	0.388777	-9.9658	TCGA-TM-A7C4-01
GBMLGG (N=659)	0.375565	-9.9658	TCGA-27-2523-01
GBMLGG (N=659)	0.331587	-9.9658	TCGA-27-1837-01
GBMLGG (N=659)	0.359844	-9.9658	TCGA-DH-A7UU-01
GBMLGG (N=659)	0.314464	-9.9658	TCGA-06-0744-01
GBMLGG (N=659)	0.357919	-9.9658	TCGA-HT-A4DV-01
GBMLGG (N=659)	0.353803	-9.9658	TCGA-FG-8186-01
GBMLGG (N=659)	0.399711	-9.9658	TCGA-FG-A4MT-01
GBMLGG (N=659)	0.379821	-9.9658	TCGA-E1-5305-01
GBMLGG (N=659)	0.366902	-9.9658	TCGA-CS-5393-01
GBMLGG (N=659)	0.343072	-9.9658	TCGA-DU-6395-01
GBMLGG (N=659)	0.345151	-9.9658	TCGA-DB-A64X-01
GBMLGG (N=659)	0.422155	-9.9658	TCGA-S9-A7IS-01
GBMLGG (N=659)	0.360367	-9.9658	TCGA-HT-7856-01
GBMLGG (N=659)	0.204947	-9.9658	TCGA-06-0750-01
GBMLGG (N=659)	0.341515	-9.9658	TCGA-32-5222-01
GBMLGG (N=659)	0.345889	-9.9658	TCGA-QH-A6XA-01
GBMLGG (N=659)	0.462838	-9.9658	TCGA-P5-A77W-01
GBMLGG (N=659)	0.321821	-9.9658	TCGA-27-2519-01
GBMLGG (N=659)	0.395044	-2.4659	TCGA-CS-4942-01
GBMLGG (N=659)	0.392223	-9.9658	TCGA-CS-6186-01
GBMLGG (N=659)	0.435076	-9.9658	TCGA-DU-7008-01
GBMLGG (N=659)	0.417217	-9.9658	TCGA-HT-7688-01
GBMLGG (N=659)	0.32568	-9.9658	TCGA-DU-A7T8-01
GBMLGG (N=659)	0.411192	-9.9658	TCGA-DU-A6S3-01
GBMLGG (N=659)	0.349065	-9.9658	TCGA-DB-A64U-01
GBMLGG (N=659)	0.348247	-9.9658	TCGA-HT-A61C-01
GBMLGG (N=659)	0.305004	-9.9658	TCGA-12-0821-01
GBMLGG (N=659)	0.334095	-9.9658	TCGA-TQ-A7RF-01
GBMLGG (N=659)	0.27496	-9.9658	TCGA-19-2619-01
GBMLGG (N=659)	0.438379	-9.9658	TCGA-F6-A8O3-01
GBMLGG (N=659)	0.374843	-9.9658	TCGA-R8-A6ML-01
GBMLGG (N=659)	0.260721	-9.9658	TCGA-DU-A5TT-01
GBMLGG (N=659)	0.330557	-9.9658	TCGA-QH-A870-01
GBMLGG (N=659)	0.337135	-9.9658	TCGA-DB-A75O-01
GBMLGG (N=659)	0.321068	-9.9658	TCGA-HT-8111-01
GBMLGG (N=659)	0.372219	-2.6349	TCGA-S9-A7QZ-01
GBMLGG (N=659)	0.260668	-9.9658	TCGA-12-0619-01
GBMLGG (N=659)	0.320906	-9.9658	TCGA-DB-5273-01
GBMLGG (N=659)	0.368156	-9.9658	TCGA-HT-7470-01
GBMLGG (N=659)	0.294149	-9.9658	TCGA-FG-A4MY-01
GBMLGG (N=659)	0.383696	-9.9658	TCGA-HT-8108-01
GBMLGG (N=659)	0.391398	-9.9658	TCGA-DB-A4XE-01
GBMLGG (N=659)	0.381604	-9.9658	TCGA-HT-A4DS-01
GBMLGG (N=659)	0.250035	-9.9658	TCGA-DU-8158-01
GBMLGG (N=659)	0.372283	-9.9658	TCGA-HT-7474-01
GBMLGG (N=659)	0.386608	-9.9658	TCGA-DH-5143-01
GBMLGG (N=659)	0.333893	-9.9658	TCGA-TQ-A7RJ-01
GBMLGG (N=659)	0.360548	-9.9658	TCGA-S9-A7QY-01
GBMLGG (N=659)	0.361594	-9.9658	TCGA-DB-A4XA-01
GBMLGG (N=659)	0.253394	-1.3183	TCGA-28-5213-01
GBMLGG (N=659)	0.303707	-9.9658	TCGA-P5-A731-01
GBMLGG (N=659)	0.303778	-9.9658	TCGA-E1-A7YE-01
GBMLGG (N=659)	0.368385	-9.9658	TCGA-FG-A710-01
GBMLGG (N=659)	0.328395	-9.9658	TCGA-HT-8010-01
GBMLGG (N=659)	0.381993	-9.9658	TCGA-DU-7299-01
GBMLGG (N=659)	0.359647	-9.9658	TCGA-DB-5270-01
GBMLGG (N=659)	0.190038	-9.9658	TCGA-14-0789-01
GBMLGG (N=659)	0.421253	-9.9658	TCGA-KT-A74X-01
GBMLGG (N=659)	0.361448	-2.5479	TCGA-DB-A75L-01
GBMLGG (N=659)	0.356678	-9.9658	TCGA-HT-A616-01
GBMLGG (N=659)	0.354651	-9.9658	TCGA-HT-A74K-01
GBMLGG (N=659)	0.323598	-9.9658	TCGA-WY-A85C-01
GBMLGG (N=659)	0.317777	-9.9658	TCGA-FG-8188-01
GBMLGG (N=659)	0.341049	-9.9658	TCGA-DU-A6S7-01
GBMLGG (N=659)	0.437668	-9.9658	TCGA-DU-7294-01
GBMLGG (N=659)	0.423195	-9.9658	TCGA-DB-5274-01
GBMLGG (N=659)	0.328311	-9.9658	TCGA-28-5209-01
GBMLGG (N=659)	0.396044	-9.9658	TCGA-HT-7604-01
GBMLGG (N=659)	0.316507	-9.9658	TCGA-TM-A84F-01
GBMLGG (N=659)	0.296667	-9.9658	TCGA-DB-A64O-01
GBMLGG (N=659)	0.320661	-9.9658	TCGA-HT-7884-01
GBMLGG (N=659)	0.378819	-9.9658	TCGA-S9-A6WE-01
GBMLGG (N=659)	0.405352	-9.9658	TCGA-QH-A6CY-01
GBMLGG (N=659)	0.291479	-9.9658	TCGA-S9-A6WM-01
GBMLGG (N=659)	0.18855	-9.9658	TCGA-28-5218-01
GBMLGG (N=659)	0.280724	-9.9658	TCGA-HT-A5RA-01
GBMLGG (N=659)	0.322747	-9.9658	TCGA-QH-A6CV-01
GBMLGG (N=659)	0.310245	-9.9658	TCGA-VM-A8CE-01
GBMLGG (N=659)	0.32385	-9.9658	TCGA-DU-5852-01
GBMLGG (N=659)	0.233424	-2.7274	TCGA-P5-A72U-01
GBMLGG (N=659)	0.302002	-9.9658	TCGA-28-2514-01
GBMLGG (N=659)	0.338944	-9.9658	TCGA-06-5859-01
GBMLGG (N=659)	0.330304	-9.9658	TCGA-DB-A75K-01
GBMLGG (N=659)	0.486248	-9.9658	TCGA-DU-6410-01
GBMLGG (N=659)	0.306046	-9.9658	TCGA-28-2509-01
GBMLGG (N=659)	0.394012	-9.9658	TCGA-QH-A65Z-01
GBMLGG (N=659)	0.413386	-9.9658	TCGA-14-1825-01
GBMLGG (N=659)	0.341075	-1.7322	TCGA-S9-A7IY-01
GBMLGG (N=659)	0.365823	-9.9658	TCGA-P5-A781-01
GBMLGG (N=659)	0.410826	-9.9658	TCGA-TM-A84G-01
GBMLGG (N=659)	0.233774	-9.9658	TCGA-HW-A5KK-01
GBMLGG (N=659)	0.387639	-2.6349	TCGA-E1-5311-01
GBMLGG (N=659)	0.325077	-9.9658	TCGA-FG-7634-01
GBMLGG (N=659)	0.318911	-9.9658	TCGA-DU-5855-01
GBMLGG (N=659)	0.290379	-2.4659	TCGA-DU-6396-01
GBMLGG (N=659)	0.252873	-9.9658	TCGA-19-4065-01
GBMLGG (N=659)	0.349886	-9.9658	TCGA-FG-7643-01
GBMLGG (N=659)	0.225297	-9.9658	TCGA-TM-A84C-01
GBMLGG (N=659)	0.349145	-9.9658	TCGA-02-2485-01
GBMLGG (N=659)	0.382163	-9.9658	TCGA-WY-A85E-01
GBMLGG (N=659)	0.340443	-9.9658	TCGA-12-1597-01
GBMLGG (N=659)	0.353672	-9.9658	TCGA-28-1747-01
GBMLGG (N=659)	0.287453	-9.9658	TCGA-28-2499-01
GBMLGG (N=659)	0.409187	-9.9658	TCGA-DU-7298-01
GBMLGG (N=659)	0.351029	-9.9658	TCGA-TM-A84T-01
GBMLGG (N=659)	0.385787	-1.4305	TCGA-FG-7637-01
GBMLGG (N=659)	0.430577	-9.9658	TCGA-HT-A5R9-01
GBMLGG (N=659)	0.330354	-9.9658	TCGA-HT-A614-01
GBMLGG (N=659)	0.200798	-9.9658	TCGA-06-0649-01
GBMLGG (N=659)	0.383647	-9.9658	TCGA-QH-A65R-01
GBMLGG (N=659)	0.328907	-9.9658	TCGA-FG-A60J-01
GBMLGG (N=659)	0.431478	-9.9658	TCGA-FG-8189-01
GBMLGG (N=659)	0.337041	-9.9658	TCGA-P5-A5EY-01
GBMLGG (N=659)	0.260515	-9.9658	TCGA-06-2564-01
GBMLGG (N=659)	0.315353	-9.9658	TCGA-06-5408-01
GBMLGG (N=659)	0.240376	-9.9658	TCGA-27-1832-01
GBMLGG (N=659)	0.34491	-2.6349	TCGA-14-1829-01
GBMLGG (N=659)	0.216522	-9.9658	TCGA-32-2615-01
GBMLGG (N=659)	0.243398	-9.9658	TCGA-06-0158-01
GBMLGG (N=659)	0.116574	-9.9658	TCGA-HT-7882-01
GBMLGG (N=659)	0.328075	-9.9658	TCGA-06-2558-01
GBMLGG (N=659)	0.411514	-9.9658	TCGA-HT-8011-01
GBMLGG (N=659)	0.373772	-9.9658	TCGA-DU-6394-01
GBMLGG (N=659)	0.279298	-9.9658	TCGA-28-5216-01
GBMLGG (N=659)	0.402764	-9.9658	TCGA-WY-A859-01
GBMLGG (N=659)	0.380142	-9.9658	TCGA-WY-A85B-01
GBMLGG (N=659)	0.419928	-9.9658	TCGA-S9-A6UB-01
GBMLGG (N=659)	0.302424	-9.9658	TCGA-28-5207-01
GBMLGG (N=659)	0.357647	-9.9658	TCGA-S9-A6U6-01
GBMLGG (N=659)	0.455654	-9.9658	TCGA-DU-8168-01
GBMLGG (N=659)	0.283211	-9.9658	TCGA-41-2572-01
GBMLGG (N=659)	0.229151	-9.9658	TCGA-06-0130-01
GBMLGG (N=659)	0.250322	-9.9658	TCGA-DU-7290-01
GBMLGG (N=659)	0.379066	-9.9658	TCGA-06-5416-01
GBMLGG (N=659)	0.310621	-9.9658	TCGA-06-0168-01
GBMLGG (N=659)	0.373444	-9.9658	TCGA-DU-6407-01
GBMLGG (N=659)	0.18783	-1.3548	TCGA-02-0055-01
GBMLGG (N=659)	0.333095	-9.9658	TCGA-HT-7601-01
GBMLGG (N=659)	0.403703	-9.9658	TCGA-DU-6403-01
GBMLGG (N=659)	0.295523	-9.9658	TCGA-06-5415-01
GBMLGG (N=659)	0.392158	-9.9658	TCGA-DB-A64R-01
GBMLGG (N=659)	0.254993	-2.3884	TCGA-E1-A7YQ-01
GBMLGG (N=659)	0.335273	-9.9658	TCGA-DU-6405-01
GBMLGG (N=659)	0.407122	-9.9658	TCGA-HW-7487-01
GBMLGG (N=659)	0.253095	-9.9658	TCGA-S9-A7R2-01
GBMLGG (N=659)	0.363015	-9.9658	TCGA-S9-A7J1-01
GBMLGG (N=659)	0.280225	-9.9658	TCGA-P5-A72X-01
GBMLGG (N=659)	0.263666	-9.9658	TCGA-E1-A7YJ-01
GBMLGG (N=659)	0.342629	-2.4659	TCGA-06-5411-01
GBMLGG (N=659)	0.247994	-9.9658	TCGA-26-5139-01
GBMLGG (N=659)	0.320261	-9.9658	TCGA-HT-7690-01
GBMLGG (N=659)	0.362285	-9.9658	TCGA-HT-8105-01
GBMLGG (N=659)	0.239546	-9.9658	TCGA-76-4928-01
GBMLGG (N=659)	0.230865	-9.9658	TCGA-06-0644-01
GBMLGG (N=659)	0.400176	-9.9658	TCGA-E1-A7YY-01
GBMLGG (N=659)	0.419823	-9.9658	TCGA-DU-6400-01
GBMLGG (N=659)	0.409001	-9.9658	TCGA-P5-A737-01
GBMLGG (N=659)	0.385305	-9.9658	TCGA-14-0871-01
GBMLGG (N=659)	0.386248	-9.9658	TCGA-RY-A83Y-01
GBMLGG (N=659)	0.330818	-9.9658	TCGA-HT-8564-01
GBMLGG (N=659)	0.305368	-9.9658	TCGA-HT-7686-01
GBMLGG (N=659)	0.324374	-9.9658	TCGA-E1-A7YM-01
GBMLGG (N=659)	0.371482	-9.9658	TCGA-DH-A66F-01
GBMLGG (N=659)	0.444191	-9.9658	TCGA-CS-5390-01
GBMLGG (N=659)	0.223435	-1.5951	TCGA-S9-A6UA-01
GBMLGG (N=659)	0.310858	-9.9658	TCGA-32-2632-01
GBMLGG (N=659)	0.373365	-9.9658	TCGA-FG-A87N-01
GBMLGG (N=659)	0.363524	-9.9658	TCGA-VV-A829-01
GBMLGG (N=659)	0.312389	-9.9658	TCGA-DH-A66B-01
GBMLGG (N=659)	0.370937	-9.9658	TCGA-HT-A5R7-01
GBMLGG (N=659)	0.447936	-9.9658	TCGA-CS-5394-01
GBMLGG (N=659)	0.325432	-9.9658	TCGA-DH-A66D-01
GBMLGG (N=659)	0.355992	-9.9658	TCGA-HT-7877-01
GBMLGG (N=659)	0.229519	-9.9658	TCGA-06-0882-01
GBMLGG (N=659)	0.362424	-9.9658	TCGA-DU-6542-01
GBMLGG (N=659)	0.300267	-9.9658	TCGA-QH-A6CS-01
GBMLGG (N=659)	0.337146	-9.9658	TCGA-E1-A7YU-01
GBMLGG (N=659)	0.388902	-9.9658	TCGA-W9-A837-01
GBMLGG (N=659)	0.360819	-9.9658	TCGA-IK-7675-01
GBMLGG (N=659)	0.348969	-9.9658	TCGA-DU-7306-01
GBMLGG (N=659)	0.389492	-9.9658	TCGA-QH-A6X9-01
GBMLGG (N=659)	0.210539	-9.9658	TCGA-S9-A6U0-01
GBMLGG (N=659)	0.314367	-9.9658	TCGA-HT-7611-01
GBMLGG (N=659)	0.432812	-9.9658	TCGA-S9-A6TY-01
GBMLGG (N=659)	0.353544	-9.9658	TCGA-DU-A7TB-01
GBMLGG (N=659)	0.248772	-9.9658	TCGA-19-2625-01
GBMLGG (N=659)	0.402843	-9.9658	TCGA-IK-8125-01
GBMLGG (N=659)	0.334982	-9.9658	TCGA-WH-A86K-01
GBMLGG (N=659)	0.357208	-9.9658	TCGA-DH-5141-01
GBMLGG (N=659)	0.328031	-9.9658	TCGA-FG-A60L-01
GBMLGG (N=659)	0.341129	-9.9658	TCGA-DB-5280-01
GBMLGG (N=659)	0.28963	-9.9658	TCGA-S9-A7IX-01
GBMLGG (N=659)	0.262616	-9.9658	TCGA-32-1980-01
GBMLGG (N=659)	0.32611	-9.9658	TCGA-FG-5965-01
GBMLGG (N=659)	0.270202	-9.9658	TCGA-P5-A5F6-01
GBMLGG (N=659)	0.261966	-9.9658	TCGA-27-1834-01
GBMLGG (N=659)	0.241685	-9.9658	TCGA-DU-7007-01
GBMLGG (N=659)	0.343341	-9.9658	TCGA-HW-7490-01
GBMLGG (N=659)	0.262533	-9.9658	TCGA-CS-6188-01
GBMLGG (N=659)	0.464115	-9.9658	TCGA-CS-6668-01
GBMLGG (N=659)	0.31518	-0.1993	TCGA-DU-8165-01
GBMLGG (N=659)	0.382144	-9.9658	TCGA-HT-7692-01
GBMLGG (N=659)	0.457747	-9.9658	TCGA-TQ-A7RM-01
GBMLGG (N=659)	0.309935	-9.9658	TCGA-DU-8161-01
GBMLGG (N=659)	0.281086	-2.3884	TCGA-P5-A736-01
GBMLGG (N=659)	0.311221	-9.9658	TCGA-DU-6401-01
GBMLGG (N=659)	0.267507	-9.9658	TCGA-HT-A74H-01
GBMLGG (N=659)	0.324288	-9.9658	TCGA-41-2571-01
GBMLGG (N=659)	0.354867	-9.9658	TCGA-TQ-A7RV-01
GBMLGG (N=659)	0.144216	-9.9658	TCGA-14-0781-01
GBMLGG (N=659)	0.350415	-9.9658	TCGA-HT-7483-01
GBMLGG (N=659)	0.351996	-9.9658	TCGA-HT-7620-01
GBMLGG (N=659)	0.388795	-9.9658	TCGA-HT-7480-01
GBMLGG (N=659)	0.31093	-9.9658	TCGA-06-0157-01
GBMLGG (N=659)	0.47434	-9.9658	TCGA-S9-A7J0-01
GBMLGG (N=659)	0.373504	-9.9658	TCGA-12-3653-01
GBMLGG (N=659)	0.327099	-9.9658	TCGA-TM-A84Q-01
GBMLGG (N=659)	0.288779	-9.9658	TCGA-76-4926-01
GBMLGG (N=659)	0.384179	-9.9658	TCGA-26-5133-01
GBMLGG (N=659)	0.228228	-9.9658	TCGA-06-2562-01
GBMLGG (N=659)	0.381992	-9.9658	TCGA-RY-A847-01
GBMLGG (N=659)	0.399667	-9.9658	TCGA-TQ-A7RQ-01
GBMLGG (N=659)	0.323749	-9.9658	TCGA-TQ-A7RW-01
GBMLGG (N=659)	0.290771	-9.9658	TCGA-FG-8191-01
GBMLGG (N=659)	0.312101	-9.9658	TCGA-E1-A7YW-01
GBMLGG (N=659)	0.389253	-9.9658	TCGA-DB-5278-01
GBMLGG (N=659)	0.435133	-9.9658	TCGA-E1-A7YS-01
GBMLGG (N=659)	0.414484	-9.9658	TCGA-HT-7695-01
GBMLGG (N=659)	0.253204	-9.9658	TCGA-DU-7012-01
GBMLGG (N=659)	0.296596	-9.9658	TCGA-HT-7879-01
GBMLGG (N=659)	0.420234	-9.9658	TCGA-DU-A7TC-01
GBMLGG (N=659)	0.371605	-9.9658	TCGA-27-2521-01
GBMLGG (N=659)	0.282518	-2.3147	TCGA-HT-7680-01
GBMLGG (N=659)	0.343984	-9.9658	TCGA-DB-A4X9-01
GBMLGG (N=659)	0.337636	-9.9658	TCGA-TQ-A7RI-01
GBMLGG (N=659)	0.379842	-9.9658	TCGA-TM-A7CA-01
GBMLGG (N=659)	0.377248	-9.9658	TCGA-QH-A86X-01
GBMLGG (N=659)	0.33355	-9.9658	TCGA-DU-A76R-01
GBMLGG (N=659)	0.445292	-9.9658	TCGA-DH-5144-01
GBMLGG (N=659)	0.416739	-9.9658	TCGA-41-5651-01
GBMLGG (N=659)	0.328946	-9.9658	TCGA-E1-A7Z2-01
GBMLGG (N=659)	0.343256	-9.9658	TCGA-DU-A5TP-01
GBMLGG (N=659)	0.205321	-9.9658	TCGA-06-0210-01
GBMLGG (N=659)	0.327115	-9.9658	TCGA-FG-8187-01
GBMLGG (N=659)	0.502659	-9.9658	TCGA-E1-5304-01
GBMLGG (N=659)	0.495341	-9.9658	TCGA-CS-4943-01
GBMLGG (N=659)	0.413504	-9.9658	TCGA-19-5960-01
GBMLGG (N=659)	0.335177	-9.9658	TCGA-06-0686-01
GBMLGG (N=659)	0.359505	-9.9658	TCGA-DH-5140-01
GBMLGG (N=659)	0.382298	-9.9658	TCGA-TM-A7CF-01
GBMLGG (N=659)	0.366092	-9.9658	TCGA-DH-A7US-01
GBMLGG (N=659)	0.374312	-9.9658	TCGA-HT-A61B-01
GBMLGG (N=659)	0.293364	-9.9658	TCGA-E1-A7Z6-01
GBMLGG (N=659)	0.205061	-9.9658	TCGA-HT-7857-01
GBMLGG (N=659)	0.349429	-9.9658	TCGA-E1-5319-01
GBMLGG (N=659)	0.338123	-9.9658	TCGA-DU-A5TS-01
GBMLGG (N=659)	0.372158	-2.7274	TCGA-DU-6392-01
GBMLGG (N=659)	0.323081	-9.9658	TCGA-QH-A6CU-01
GBMLGG (N=659)	0.25286	-9.9658	TCGA-DU-6404-01
GBMLGG (N=659)	0.308178	-9.9658	TCGA-VW-A8FI-01
GBMLGG (N=659)	0.358927	-9.9658	TCGA-HT-A74L-01
GBMLGG (N=659)	0.324661	-9.9658	TCGA-P5-A5EU-01
GBMLGG (N=659)	0.352109	-9.9658	TCGA-P5-A5EZ-01
GBMLGG (N=659)	0.282053	-9.9658	TCGA-S9-A89Z-01
GBMLGG (N=659)	0.335314	-9.9658	TCGA-S9-A6TZ-01
GBMLGG (N=659)	0.29924	-9.9658	TCGA-FG-5963-01
GBMLGG (N=659)	0.3755	-9.9658	TCGA-HT-A61A-01
GBMLGG (N=659)	0.273406	-9.9658	TCGA-S9-A89V-01
GBMLGG (N=659)	0.480648	-9.9658	TCGA-DB-A64W-01
GBMLGG (N=659)	0.307372	-9.9658	TCGA-FG-A4MX-01
GBMLGG (N=659)	0.442689	-9.9658	TCGA-P5-A72Z-01
GBMLGG (N=659)	0.280991	-9.9658	TCGA-HT-8114-01
GBMLGG (N=659)	0.32378	-9.9658	TCGA-06-2563-01
GBMLGG (N=659)	0.310311	-9.9658	TCGA-15-1444-01
GBMLGG (N=659)	0.262515	-9.9658	TCGA-32-4213-01
GBMLGG (N=659)	0.370016	-9.9658	TCGA-HT-7881-01
GBMLGG (N=659)	0.341141	-9.9658	TCGA-15-0742-01
GBMLGG (N=659)	0.339523	-9.9658	TCGA-CS-4944-01
GBMLGG (N=659)	0.298758	-9.9658	TCGA-06-0187-01
GBMLGG (N=659)	0.386857	-9.9658	TCGA-19-1390-01
GBMLGG (N=659)	0.387715	-9.9658	TCGA-S9-A7QX-01
GBMLGG (N=659)	0.370534	-9.9658	TCGA-DU-A7TG-01
GBMLGG (N=659)	0.429535	-9.9658	TCGA-DU-5874-01
GBMLGG (N=659)	0.362415	-9.9658	TCGA-TQ-A8XE-01
GBMLGG (N=659)	0.387526	-9.9658	TCGA-DU-7300-01
GBMLGG (N=659)	0.395709	-9.9658	TCGA-HT-7694-01
GBMLGG (N=659)	0.4123	-9.9658	TCGA-HT-7471-01
GBMLGG (N=659)	0.34336	-9.9658	TCGA-DB-A4XD-01
GBMLGG (N=659)	0.376767	-9.9658	TCGA-TQ-A7RK-01
GBMLGG (N=659)	0.42266	-9.9658	TCGA-HT-7475-01
GBMLGG (N=659)	0.352044	-9.9658	TCGA-TQ-A7RO-01
GBMLGG (N=659)	0.31502	-9.9658	TCGA-HT-7902-01
GBMLGG (N=659)	0.384871	-9.9658	TCGA-FG-A711-01
GBMLGG (N=659)	0.311573	-0.9971	TCGA-06-2557-01
GBMLGG (N=659)	0.295284	-9.9658	TCGA-DB-5276-01
GBMLGG (N=659)	0.330193	-9.9658	TCGA-P5-A730-01
GBMLGG (N=659)	0.338318	-9.9658	TCGA-E1-A7YD-01
GBMLGG (N=659)	0.318819	-9.9658	TCGA-HT-A74O-01
GBMLGG (N=659)	0.3381	-9.9658	TCGA-HT-8015-01
GBMLGG (N=659)	0.332685	-9.9658	TCGA-HT-A74J-01
GBMLGG (N=659)	0.234663	-9.9658	TCGA-06-0878-01
GBMLGG (N=659)	0.462025	-1.4699	TCGA-DH-A669-01
GBMLGG (N=659)	0.42025	-9.9658	TCGA-06-0129-01
GBMLGG (N=659)	0.29708	-9.9658	TCGA-HT-A617-01
GBMLGG (N=659)	0.209552	-9.9658	TCGA-16-1045-01
GBMLGG (N=659)	0.312989	-9.9658	TCGA-06-2567-01
GBMLGG (N=659)	0.344147	-9.9658	TCGA-32-2616-01
GBMLGG (N=659)	0.382023	-9.9658	TCGA-HT-7605-01
GBMLGG (N=659)	0.360916	-9.9658	TCGA-S9-A6WO-01
GBMLGG (N=659)	0.25192	-9.9658	TCGA-06-0138-01
GBMLGG (N=659)	0.330644	-9.9658	TCGA-28-5208-01
GBMLGG (N=659)	0.278959	-9.9658	TCGA-06-1804-01
GBMLGG (N=659)	0.254835	-9.9658	TCGA-QH-A6CX-01
GBMLGG (N=659)	0.290475	-9.9658	TCGA-14-2554-01
GBMLGG (N=659)	0.36453	-9.9658	TCGA-P5-A5F4-01
GBMLGG (N=659)	0.336253	-9.9658	TCGA-DU-A76K-01
GBMLGG (N=659)	0.307823	-9.9658	TCGA-VM-A8CH-01
GBMLGG (N=659)	0.336593	-9.9658	TCGA-HT-7609-01
GBMLGG (N=659)	0.286747	-9.9658	TCGA-27-2528-01
GBMLGG (N=659)	0.386363	-9.9658	TCGA-QH-A6X4-01
GBMLGG (N=659)	0.318902	-9.9658	TCGA-DH-A7UV-01
GBMLGG (N=659)	0.292625	-9.9658	TCGA-TM-A7C3-01
GBMLGG (N=659)	0.208891	-9.9658	TCGA-S9-A6WG-01
GBMLGG (N=659)	0.294418	-9.9658	TCGA-06-5858-01
GBMLGG (N=659)	0.364341	-9.9658	TCGA-FG-6690-01
GBMLGG (N=659)	0.341315	-9.9658	TCGA-DU-8167-01
GBMLGG (N=659)	0.39798	-9.9658	TCGA-QH-A65X-01
GBMLGG (N=659)	0.393702	-9.9658	TCGA-06-0178-01
GBMLGG (N=659)	0.31125	-9.9658	TCGA-P5-A780-01
GBMLGG (N=659)	0.3298	-9.9658	TCGA-E1-5302-01
GBMLGG (N=659)	0.310961	-9.9658	TCGA-14-1823-01
GBMLGG (N=659)	0.380678	-9.9658	TCGA-HW-A5KJ-01
GBMLGG (N=659)	0.331967	-9.9658	TCGA-R8-A6MO-01
GBMLGG (N=659)	0.384638	-9.9658	TCGA-FG-7636-01
GBMLGG (N=659)	0.336802	-9.9658	TCGA-CS-6290-01
GBMLGG (N=659)	0.304096	-9.9658	TCGA-DU-5847-01
GBMLGG (N=659)	0.347545	-9.9658	TCGA-DU-6406-01
GBMLGG (N=659)	0.249292	-9.9658	TCGA-06-0743-01
GBMLGG (N=659)	0.35603	-9.9658	TCGA-TM-A84B-01
GBMLGG (N=659)	0.364268	-9.9658	TCGA-DU-A76O-01
LGG (N=507)	0.386703	-9.9658	TCGA-S9-A7J2-01
LGG (N=507)	0.399523	-9.9658	TCGA-E1-A7YI-01
LGG (N=507)	0.43275	-9.9658	TCGA-DU-7302-01
LGG (N=507)	0.337462	-9.9658	TCGA-DU-A7TI-01
LGG (N=507)	0.24781	1.3225	TCGA-P5-A5EX-01
LGG (N=507)	0.237004	-2.3884	TCGA-HT-8563-01
LGG (N=507)	0.369447	-9.9658	TCGA-FG-A60K-01
LGG (N=507)	0.306415	-9.9658	TCGA-CS-5397-01
LGG (N=507)	0.377279	-9.9658	TCGA-E1-5322-01
LGG (N=507)	0.412938	-9.9658	TCGA-HT-8558-01
LGG (N=507)	0.307819	-9.9658	TCGA-S9-A6U8-01
LGG (N=507)	0.264894	-9.9658	TCGA-HT-7854-01
LGG (N=507)	0.373606	-9.9658	TCGA-HT-7467-01
LGG (N=507)	0.388723	-9.9658	TCGA-HT-7874-01
LGG (N=507)	0.275283	-9.9658	TCGA-S9-A6TV-01
LGG (N=507)	0.342922	-9.9658	TCGA-VM-A8CD-01
LGG (N=507)	0.337745	-0.2498	TCGA-HT-7616-01
LGG (N=507)	0.356436	-9.9658	TCGA-KT-A7W1-01
LGG (N=507)	0.318805	-9.9658	TCGA-P5-A5F2-01
LGG (N=507)	0.378647	-9.9658	TCGA-HT-7607-01
LGG (N=507)	0.313235	-9.9658	TCGA-HT-7873-01
LGG (N=507)	0.418626	-9.9658	TCGA-HT-7603-01
LGG (N=507)	0.371451	-9.9658	TCGA-DB-A64P-01
LGG (N=507)	0.378395	-9.9658	TCGA-HW-7486-01
LGG (N=507)	0.316104	-9.9658	TCGA-P5-A5F1-01
LGG (N=507)	0.320214	-9.9658	TCGA-DU-7011-01
LGG (N=507)	0.388823	-9.9658	TCGA-P5-A77X-01
LGG (N=507)	0.350277	-2.1779	TCGA-HW-7493-01
LGG (N=507)	0.317677	-9.9658	TCGA-VM-A8CA-01
LGG (N=507)	0.395561	-0.7588	TCGA-DU-7015-01
LGG (N=507)	0.453715	-9.9658	TCGA-TM-A7C5-01
LGG (N=507)	0.363838	-9.9658	TCGA-DU-8162-01
LGG (N=507)	0.336381	-9.9658	TCGA-TM-A84O-01
LGG (N=507)	0.312108	-9.9658	TCGA-S9-A7R3-01
LGG (N=507)	0.370484	-9.9658	TCGA-TQ-A7RN-01
LGG (N=507)	0.384459	-9.9658	TCGA-DU-A6S6-01
LGG (N=507)	0.382138	-9.9658	TCGA-P5-A735-01
LGG (N=507)	0.269071	-9.9658	TCGA-HT-7691-01
LGG (N=507)	0.40151	-9.9658	TCGA-FG-A6J1-01
LGG (N=507)	0.208199	-9.9658	TCGA-S9-A7R7-01
LGG (N=507)	0.270824	-9.9658	TCGA-DU-6402-01
LGG (N=507)	0.325003	-9.9658	TCGA-HT-7684-01
LGG (N=507)	0.341396	-9.9658	TCGA-HT-8104-01
LGG (N=507)	0.343271	-9.9658	TCGA-FN-7833-01
LGG (N=507)	0.303656	-9.9658	TCGA-HT-7473-01
LGG (N=507)	0.397954	-9.9658	TCGA-HT-8019-01
LGG (N=507)	0.393368	-9.9658	TCGA-TQ-A7RU-01
LGG (N=507)	0.317123	-9.9658	TCGA-DB-A4XF-01
LGG (N=507)	0.367646	-9.9658	TCGA-FG-A713-01
LGG (N=507)	0.224431	-2.8262	TCGA-E1-A7YL-01
LGG (N=507)	0.352304	-9.9658	TCGA-CS-5396-01
LGG (N=507)	0.413635	-9.9658	TCGA-HW-8322-01
LGG (N=507)	0.243783	-9.9658	TCGA-S9-A6U9-01
LGG (N=507)	0.372893	-1.3921	TCGA-HT-7676-01
LGG (N=507)	0.341731	-9.9658	TCGA-HT-7469-01
LGG (N=507)	0.332109	-9.9658	TCGA-HT-7478-01
LGG (N=507)	0.359226	-9.9658	TCGA-DU-A5TW-01
LGG (N=507)	0.358166	-9.9658	TCGA-S9-A6TX-01
LGG (N=507)	0.404822	-9.9658	TCGA-RY-A83Z-01
LGG (N=507)	0.454029	-9.9658	TCGA-FG-A6IZ-01
LGG (N=507)	0.323747	-9.9658	TCGA-CS-4941-01
LGG (N=507)	0.289868	-9.9658	TCGA-DH-A7UT-01
LGG (N=507)	0.365284	-9.9658	TCGA-DU-5871-01
LGG (N=507)	0.315268	-9.9658	TCGA-HW-8321-01
LGG (N=507)	0.441098	-9.9658	TCGA-EZ-7264-01
LGG (N=507)	0.363674	-9.9658	TCGA-CS-6666-01
LGG (N=507)	0.428302	-9.9658	TCGA-HW-7491-01
LGG (N=507)	0.351678	-9.9658	TCGA-S9-A6U1-01
LGG (N=507)	0.401469	-9.9658	TCGA-E1-5307-01
LGG (N=507)	0.239037	-9.9658	TCGA-DU-A76L-01
LGG (N=507)	0.357517	-9.9658	TCGA-HW-7495-01
LGG (N=507)	0.433664	-9.9658	TCGA-CS-6669-01
LGG (N=507)	0.400695	-9.9658	TCGA-HT-7481-01
LGG (N=507)	0.332754	-9.9658	TCGA-DU-8163-01
LGG (N=507)	0.330878	-9.9658	TCGA-HT-8110-01
LGG (N=507)	0.416379	-9.9658	TCGA-RY-A840-01
LGG (N=507)	0.307393	-9.9658	TCGA-VM-A8C9-01
LGG (N=507)	0.355603	-9.9658	TCGA-HW-8319-01
LGG (N=507)	0.324909	-9.9658	TCGA-HT-7482-01
LGG (N=507)	0.305668	-9.9658	TCGA-QH-A6CW-01
LGG (N=507)	0.370476	-9.9658	TCGA-DU-5870-01
LGG (N=507)	0.358153	-9.9658	TCGA-TM-A84S-01
LGG (N=507)	0.345109	-9.9658	TCGA-RY-A845-01
LGG (N=507)	0.344397	-9.9658	TCGA-FG-8182-01
LGG (N=507)	0.280505	-9.9658	TCGA-FG-6688-01
LGG (N=507)	0.261075	-9.9658	TCGA-TQ-A7RP-01
LGG (N=507)	0.401004	-9.9658	TCGA-HT-8113-01
LGG (N=507)	0.357075	-9.9658	TCGA-HT-7689-01
LGG (N=507)	0.388953	-9.9658	TCGA-FG-7638-01
LGG (N=507)	0.358239	-9.9658	TCGA-DU-7013-01
LGG (N=507)	0.299397	-9.9658	TCGA-E1-A7Z3-01
LGG (N=507)	0.330853	-9.9658	TCGA-HT-7476-01
LGG (N=507)	0.352775	-9.9658	TCGA-TQ-A7RG-01
LGG (N=507)	0.382466	-9.9658	TCGA-FG-8181-01
LGG (N=507)	0.412782	-9.9658	TCGA-DU-A7T6-01
LGG (N=507)	0.346953	-9.9658	TCGA-DB-A4XC-01
LGG (N=507)	0.309587	-9.9658	TCGA-FG-A4MW-01
LGG (N=507)	0.341156	-9.9658	TCGA-DH-5142-01
LGG (N=507)	0.342324	-9.9658	TCGA-S9-A6U2-01
LGG (N=507)	0.320186	-9.9658	TCGA-TQ-A7RH-01
LGG (N=507)	0.310636	-9.9658	TCGA-DB-A75M-01
LGG (N=507)	0.348809	-9.9658	TCGA-HT-8012-01
LGG (N=507)	0.387784	-9.9658	TCGA-S9-A7QW-01
LGG (N=507)	0.356617	-9.9658	TCGA-P5-A733-01
LGG (N=507)	0.351233	-9.9658	TCGA-E1-A7Z4-01
LGG (N=507)	0.236834	-2.6349	TCGA-DU-A5TR-01
LGG (N=507)	0.343319	-9.9658	TCGA-FG-8185-01
LGG (N=507)	0.35402	-9.9658	TCGA-HW-8320-01
LGG (N=507)	0.304369	-9.9658	TCGA-CS-6667-01
LGG (N=507)	0.388729	-9.9658	TCGA-DU-5849-01
LGG (N=507)	0.387263	-9.9658	TCGA-DB-5279-01
LGG (N=507)	0.385834	-9.9658	TCGA-CS-6670-01
LGG (N=507)	0.325534	-9.9658	TCGA-DB-A64V-01
LGG (N=507)	0.254835	-9.9658	TCGA-DU-5854-01
LGG (N=507)	0.394779	-9.9658	TCGA-DH-A7UR-01
LGG (N=507)	0.342529	-9.9658	TCGA-S9-A6WL-01
LGG (N=507)	0.345236	-9.9658	TCGA-HT-7880-01
LGG (N=507)	0.383322	-9.9658	TCGA-E1-5318-01
LGG (N=507)	0.409486	-9.9658	TCGA-DU-6393-01
LGG (N=507)	0.356087	-9.9658	TCGA-DU-5853-01
LGG (N=507)	0.416429	-9.9658	TCGA-TM-A84J-01
LGG (N=507)	0.417368	-9.9658	TCGA-FG-5962-01
LGG (N=507)	0.370066	-9.9658	TCGA-F6-A8O4-01
LGG (N=507)	0.380331	-9.9658	TCGA-S9-A7R1-01
LGG (N=507)	0.428114	-9.9658	TCGA-TM-A84M-01
LGG (N=507)	0.391914	-9.9658	TCGA-HT-8107-01
LGG (N=507)	0.384531	-9.9658	TCGA-P5-A5ET-01
LGG (N=507)	0.369744	-9.9658	TCGA-P5-A72W-01
LGG (N=507)	0.309451	-9.9658	TCGA-FG-A70Y-01
LGG (N=507)	0.395568	-9.9658	TCGA-TM-A84R-01
LGG (N=507)	0.345539	-9.9658	TCGA-HW-A5KM-01
LGG (N=507)	0.412869	-9.9658	TCGA-HT-7477-01
LGG (N=507)	0.264973	-9.9658	TCGA-FG-A87Q-01
LGG (N=507)	0.310867	-9.9658	TCGA-FG-A70Z-01
LGG (N=507)	0.25158	-9.9658	TCGA-FG-A4MU-01
LGG (N=507)	0.381674	0.8883	TCGA-DB-A4XB-01
LGG (N=507)	0.344404	-9.9658	TCGA-WY-A85D-01
LGG (N=507)	0.404709	-9.9658	TCGA-FG-7641-01
LGG (N=507)	0.347954	-9.9658	TCGA-DU-5872-01
LGG (N=507)	0.3533	-9.9658	TCGA-FG-6689-01
LGG (N=507)	0.452225	-9.9658	TCGA-DB-5277-01
LGG (N=507)	0.385412	-9.9658	TCGA-HT-A615-01
LGG (N=507)	0.338338	-9.9658	TCGA-DU-7301-01
LGG (N=507)	0.335496	-9.9658	TCGA-P5-A5EW-01
LGG (N=507)	0.371699	-9.9658	TCGA-HT-A5RB-01
LGG (N=507)	0.243262	-9.9658	TCGA-E1-A7YN-01
LGG (N=507)	0.357682	-9.9658	TCGA-QH-A6XC-01
LGG (N=507)	0.262217	-9.9658	TCGA-S9-A6WN-01
LGG (N=507)	0.412814	-9.9658	TCGA-DB-A64L-01
LGG (N=507)	0.423678	-9.9658	TCGA-TM-A84I-01
LGG (N=507)	0.427749	-9.9658	TCGA-QH-A6CZ-01
LGG (N=507)	0.289737	-9.9658	TCGA-WY-A858-01
LGG (N=507)	0.438067	-9.9658	TCGA-VM-A8CB-01
LGG (N=507)	0.291394	-9.9658	TCGA-VM-A8CF-01
LGG (N=507)	0.353799	-9.9658	TCGA-HT-7608-01
LGG (N=507)	0.352575	-9.9658	TCGA-CS-4938-01
LGG (N=507)	0.362528	-9.9658	TCGA-QH-A6X5-01
LGG (N=507)	0.335992	-9.9658	TCGA-DU-8166-01
LGG (N=507)	0.274815	-9.9658	TCGA-HT-8018-01
LGG (N=507)	0.367629	-9.9658	TCGA-DU-7292-01
LGG (N=507)	0.322083	-9.9658	TCGA-S9-A6TU-01
LGG (N=507)	0.289456	-9.9658	TCGA-DB-A75P-01
LGG (N=507)	0.361519	-9.9658	TCGA-FG-6691-01
LGG (N=507)	0.370263	-9.9658	TCGA-DU-6399-01
LGG (N=507)	0.414424	-9.9658	TCGA-S9-A7IQ-01
LGG (N=507)	0.399822	-9.9658	TCGA-S9-A6WI-01
LGG (N=507)	0.300035	-9.9658	TCGA-DB-A64S-01
LGG (N=507)	0.320923	-9.9658	TCGA-FG-6692-01
LGG (N=507)	0.379854	-9.9658	TCGA-HW-7489-01
LGG (N=507)	0.371916	-9.9658	TCGA-R8-A6YH-01
LGG (N=507)	0.29714	-9.9658	TCGA-HT-A618-01
LGG (N=507)	0.338641	-9.9658	TCGA-QH-A65S-01
LGG (N=507)	0.336769	-9.9658	TCGA-DU-7019-01
LGG (N=507)	0.335498	-9.9658	TCGA-DU-A7TJ-01
LGG (N=507)	0.329224	-9.9658	TCGA-TM-A84H-01
LGG (N=507)	0.352771	-9.9658	TCGA-S9-A7R8-01
LGG (N=507)	0.300843	-9.9658	TCGA-S9-A7R4-01
LGG (N=507)	0.354248	-9.9658	TCGA-S9-A7J3-01
LGG (N=507)	0.279422	-9.9658	TCGA-TM-A84L-01
LGG (N=507)	0.300416	-9.9658	TCGA-E1-A7YH-01
LGG (N=507)	0.373815	-9.9658	TCGA-P5-A5EV-01
LGG (N=507)	0.325241	-9.9658	TCGA-DU-A7TD-01
LGG (N=507)	0.344659	-9.9658	TCGA-HW-A5KL-01
LGG (N=507)	0.368773	-9.9658	TCGA-RY-A83X-01
LGG (N=507)	0.386103	-9.9658	TCGA-HT-7687-01
LGG (N=507)	0.352106	-9.9658	TCGA-WY-A85A-01
LGG (N=507)	0.349658	-9.9658	TCGA-DB-5281-01
LGG (N=507)	0.238999	-9.9658	TCGA-E1-A7YK-01
LGG (N=507)	0.308925	-9.9658	TCGA-DU-A5TU-01
LGG (N=507)	0.318728	-9.9658	TCGA-DU-A7TA-01
LGG (N=507)	0.394058	-9.9658	TCGA-CS-5395-01
LGG (N=507)	0.318965	-9.9658	TCGA-TQ-A7RR-01
LGG (N=507)	0.291989	-9.9658	TCGA-HT-A5R5-01
LGG (N=507)	0.361975	-9.9658	TCGA-QH-A65V-01
LGG (N=507)	0.37317	-9.9658	TCGA-S9-A6WP-01
LGG (N=507)	0.357697	-9.9658	TCGA-S9-A6U5-01
LGG (N=507)	0.348244	-9.9658	TCGA-E1-A7YO-01
LGG (N=507)	0.384065	-9.9658	TCGA-QH-A6X8-01
LGG (N=507)	0.402177	-9.9658	TCGA-HT-7610-01
LGG (N=507)	0.390692	-9.9658	TCGA-HT-7875-01
LGG (N=507)	0.37747	-9.9658	TCGA-R8-A6MK-01
LGG (N=507)	0.399121	-9.9658	TCGA-P5-A5F0-01
LGG (N=507)	0.332321	-9.9658	TCGA-S9-A6TS-01
LGG (N=507)	0.355788	-9.9658	TCGA-S9-A6TW-01
LGG (N=507)	0.31986	-9.9658	TCGA-E1-5303-01
LGG (N=507)	0.444716	-9.9658	TCGA-HT-7606-01
LGG (N=507)	0.364148	-9.9658	TCGA-DU-6408-01
LGG (N=507)	0.38826	-9.9658	TCGA-FG-5964-01
LGG (N=507)	0.400539	-9.9658	TCGA-DB-A64Q-01
LGG (N=507)	0.294612	-9.9658	TCGA-S9-A7IZ-01
LGG (N=507)	0.428033	-9.9658	TCGA-S9-A6WH-01
LGG (N=507)	0.317325	-9.9658	TCGA-HT-7602-01
LGG (N=507)	0.4368	-9.9658	TCGA-DU-A6S8-01
LGG (N=507)	0.346998	-9.9658	TCGA-HT-7858-01
LGG (N=507)	0.403194	-9.9658	TCGA-S9-A6WD-01
LGG (N=507)	0.300173	-9.9658	TCGA-HT-7860-01
LGG (N=507)	0.267987	-9.9658	TCGA-DU-7006-01
LGG (N=507)	0.348699	-9.9658	TCGA-TQ-A7RS-01
LGG (N=507)	0.424853	-9.9658	TCGA-DU-7009-01
LGG (N=507)	0.381239	-2.4659	TCGA-DU-7010-01
LGG (N=507)	0.38104	-9.9658	TCGA-QH-A6X3-01
LGG (N=507)	0.423365	-9.9658	TCGA-DU-8164-01
LGG (N=507)	0.460857	-9.9658	TCGA-DU-7018-01
LGG (N=507)	0.356414	-9.9658	TCGA-RY-A843-01
LGG (N=507)	0.354967	-9.9658	TCGA-DU-7014-01
LGG (N=507)	0.317128	-9.9658	TCGA-HT-7693-01
LGG (N=507)	0.279766	-9.9658	TCGA-FG-A6J3-01
LGG (N=507)	0.265341	-0.013	TCGA-HT-8106-01
LGG (N=507)	0.36464	-9.9658	TCGA-HT-7472-01
LGG (N=507)	0.369863	-9.9658	TCGA-HT-7855-01
LGG (N=507)	0.421185	-9.9658	TCGA-DB-A4XG-01
LGG (N=507)	0.229668	-9.9658	TCGA-HT-A5RC-01
LGG (N=507)	0.32682	-9.9658	TCGA-VM-A8C8-01
LGG (N=507)	0.369755	-9.9658	TCGA-HT-7681-01
LGG (N=507)	0.36521	-9.9658	TCGA-DU-A6S2-01
LGG (N=507)	0.367596	-9.9658	TCGA-DU-7309-01
LGG (N=507)	0.357283	-9.9658	TCGA-DB-A4XH-01
LGG (N=507)	0.37487	-2.2447	TCGA-HT-7485-01
LGG (N=507)	0.37609	-9.9658	TCGA-VW-A7QS-01
LGG (N=507)	0.390413	-9.9658	TCGA-VV-A86M-01
LGG (N=507)	0.367815	-9.9658	TCGA-E1-A7YV-01
LGG (N=507)	0.412704	-9.9658	TCGA-HT-7468-01
LGG (N=507)	0.370794	-9.9658	TCGA-HT-7677-01
LGG (N=507)	0.238783	-9.9658	TCGA-DU-A5TY-01
LGG (N=507)	0.390654	-9.9658	TCGA-HT-8109-01
LGG (N=507)	0.311458	-9.9658	TCGA-HT-7479-01
LGG (N=507)	0.360995	-9.9658	TCGA-DB-5275-01
LGG (N=507)	0.388777	-9.9658	TCGA-TM-A7C4-01
LGG (N=507)	0.359844	-9.9658	TCGA-DH-A7UU-01
LGG (N=507)	0.357919	-9.9658	TCGA-HT-A4DV-01
LGG (N=507)	0.353803	-9.9658	TCGA-FG-8186-01
LGG (N=507)	0.399711	-9.9658	TCGA-FG-A4MT-01
LGG (N=507)	0.379821	-9.9658	TCGA-E1-5305-01
LGG (N=507)	0.366902	-9.9658	TCGA-CS-5393-01
LGG (N=507)	0.343072	-9.9658	TCGA-DU-6395-01
LGG (N=507)	0.345151	-9.9658	TCGA-DB-A64X-01
LGG (N=507)	0.422155	-9.9658	TCGA-S9-A7IS-01
LGG (N=507)	0.360367	-9.9658	TCGA-HT-7856-01
LGG (N=507)	0.345889	-9.9658	TCGA-QH-A6XA-01
LGG (N=507)	0.462838	-9.9658	TCGA-P5-A77W-01
LGG (N=507)	0.395044	-2.4659	TCGA-CS-4942-01
LGG (N=507)	0.392223	-9.9658	TCGA-CS-6186-01
LGG (N=507)	0.435076	-9.9658	TCGA-DU-7008-01
LGG (N=507)	0.417217	-9.9658	TCGA-HT-7688-01
LGG (N=507)	0.32568	-9.9658	TCGA-DU-A7T8-01
LGG (N=507)	0.411192	-9.9658	TCGA-DU-A6S3-01
LGG (N=507)	0.349065	-9.9658	TCGA-DB-A64U-01
LGG (N=507)	0.348247	-9.9658	TCGA-HT-A61C-01
LGG (N=507)	0.334095	-9.9658	TCGA-TQ-A7RF-01
LGG (N=507)	0.438379	-9.9658	TCGA-F6-A8O3-01
LGG (N=507)	0.374843	-9.9658	TCGA-R8-A6ML-01
LGG (N=507)	0.260721	-9.9658	TCGA-DU-A5TT-01
LGG (N=507)	0.330557	-9.9658	TCGA-QH-A870-01
LGG (N=507)	0.337135	-9.9658	TCGA-DB-A75O-01
LGG (N=507)	0.321068	-9.9658	TCGA-HT-8111-01
LGG (N=507)	0.372219	-2.6349	TCGA-S9-A7QZ-01
LGG (N=507)	0.320906	-9.9658	TCGA-DB-5273-01
LGG (N=507)	0.368156	-9.9658	TCGA-HT-7470-01
LGG (N=507)	0.294149	-9.9658	TCGA-FG-A4MY-01
LGG (N=507)	0.383696	-9.9658	TCGA-HT-8108-01
LGG (N=507)	0.391398	-9.9658	TCGA-DB-A4XE-01
LGG (N=507)	0.381604	-9.9658	TCGA-HT-A4DS-01
LGG (N=507)	0.250035	-9.9658	TCGA-DU-8158-01
LGG (N=507)	0.372283	-9.9658	TCGA-HT-7474-01
LGG (N=507)	0.386608	-9.9658	TCGA-DH-5143-01
LGG (N=507)	0.333893	-9.9658	TCGA-TQ-A7RJ-01
LGG (N=507)	0.360548	-9.9658	TCGA-S9-A7QY-01
LGG (N=507)	0.361594	-9.9658	TCGA-DB-A4XA-01
LGG (N=507)	0.303707	-9.9658	TCGA-P5-A731-01
LGG (N=507)	0.303778	-9.9658	TCGA-E1-A7YE-01
LGG (N=507)	0.368385	-9.9658	TCGA-FG-A710-01
LGG (N=507)	0.328395	-9.9658	TCGA-HT-8010-01
LGG (N=507)	0.381993	-9.9658	TCGA-DU-7299-01
LGG (N=507)	0.359647	-9.9658	TCGA-DB-5270-01
LGG (N=507)	0.421253	-9.9658	TCGA-KT-A74X-01
LGG (N=507)	0.361448	-2.5479	TCGA-DB-A75L-01
LGG (N=507)	0.356678	-9.9658	TCGA-HT-A616-01
LGG (N=507)	0.354651	-9.9658	TCGA-HT-A74K-01
LGG (N=507)	0.323598	-9.9658	TCGA-WY-A85C-01
LGG (N=507)	0.317777	-9.9658	TCGA-FG-8188-01
LGG (N=507)	0.341049	-9.9658	TCGA-DU-A6S7-01
LGG (N=507)	0.437668	-9.9658	TCGA-DU-7294-01
LGG (N=507)	0.423195	-9.9658	TCGA-DB-5274-01
LGG (N=507)	0.396044	-9.9658	TCGA-HT-7604-01
LGG (N=507)	0.316507	-9.9658	TCGA-TM-A84F-01
LGG (N=507)	0.296667	-9.9658	TCGA-DB-A64O-01
LGG (N=507)	0.320661	-9.9658	TCGA-HT-7884-01
LGG (N=507)	0.378819	-9.9658	TCGA-S9-A6WE-01
LGG (N=507)	0.405352	-9.9658	TCGA-QH-A6CY-01
LGG (N=507)	0.291479	-9.9658	TCGA-S9-A6WM-01
LGG (N=507)	0.280724	-9.9658	TCGA-HT-A5RA-01
LGG (N=507)	0.322747	-9.9658	TCGA-QH-A6CV-01
LGG (N=507)	0.310245	-9.9658	TCGA-VM-A8CE-01
LGG (N=507)	0.32385	-9.9658	TCGA-DU-5852-01
LGG (N=507)	0.233424	-2.7274	TCGA-P5-A72U-01
LGG (N=507)	0.330304	-9.9658	TCGA-DB-A75K-01
LGG (N=507)	0.486248	-9.9658	TCGA-DU-6410-01
LGG (N=507)	0.394012	-9.9658	TCGA-QH-A65Z-01
LGG (N=507)	0.341075	-1.7322	TCGA-S9-A7IY-01
LGG (N=507)	0.365823	-9.9658	TCGA-P5-A781-01
LGG (N=507)	0.410826	-9.9658	TCGA-TM-A84G-01
LGG (N=507)	0.233774	-9.9658	TCGA-HW-A5KK-01
LGG (N=507)	0.387639	-2.6349	TCGA-E1-5311-01
LGG (N=507)	0.325077	-9.9658	TCGA-FG-7634-01
LGG (N=507)	0.318911	-9.9658	TCGA-DU-5855-01
LGG (N=507)	0.290379	-2.4659	TCGA-DU-6396-01
LGG (N=507)	0.349886	-9.9658	TCGA-FG-7643-01
LGG (N=507)	0.225297	-9.9658	TCGA-TM-A84C-01
LGG (N=507)	0.382163	-9.9658	TCGA-WY-A85E-01
LGG (N=507)	0.409187	-9.9658	TCGA-DU-7298-01
LGG (N=507)	0.351029	-9.9658	TCGA-TM-A84T-01
LGG (N=507)	0.385787	-1.4305	TCGA-FG-7637-01
LGG (N=507)	0.430577	-9.9658	TCGA-HT-A5R9-01
LGG (N=507)	0.330354	-9.9658	TCGA-HT-A614-01
LGG (N=507)	0.383647	-9.9658	TCGA-QH-A65R-01
LGG (N=507)	0.328907	-9.9658	TCGA-FG-A60J-01
LGG (N=507)	0.431478	-9.9658	TCGA-FG-8189-01
LGG (N=507)	0.337041	-9.9658	TCGA-P5-A5EY-01
LGG (N=507)	0.116574	-9.9658	TCGA-HT-7882-01
LGG (N=507)	0.411514	-9.9658	TCGA-HT-8011-01
LGG (N=507)	0.373772	-9.9658	TCGA-DU-6394-01
LGG (N=507)	0.402764	-9.9658	TCGA-WY-A859-01
LGG (N=507)	0.380142	-9.9658	TCGA-WY-A85B-01
LGG (N=507)	0.419928	-9.9658	TCGA-S9-A6UB-01
LGG (N=507)	0.357647	-9.9658	TCGA-S9-A6U6-01
LGG (N=507)	0.455654	-9.9658	TCGA-DU-8168-01
LGG (N=507)	0.250322	-9.9658	TCGA-DU-7290-01
LGG (N=507)	0.373444	-9.9658	TCGA-DU-6407-01
LGG (N=507)	0.333095	-9.9658	TCGA-HT-7601-01
LGG (N=507)	0.403703	-9.9658	TCGA-DU-6403-01
LGG (N=507)	0.392158	-9.9658	TCGA-DB-A64R-01
LGG (N=507)	0.254993	-2.3884	TCGA-E1-A7YQ-01
LGG (N=507)	0.335273	-9.9658	TCGA-DU-6405-01
LGG (N=507)	0.407122	-9.9658	TCGA-HW-7487-01
LGG (N=507)	0.253095	-9.9658	TCGA-S9-A7R2-01
LGG (N=507)	0.363015	-9.9658	TCGA-S9-A7J1-01
LGG (N=507)	0.280225	-9.9658	TCGA-P5-A72X-01
LGG (N=507)	0.263666	-9.9658	TCGA-E1-A7YJ-01
LGG (N=507)	0.320261	-9.9658	TCGA-HT-7690-01
LGG (N=507)	0.362285	-9.9658	TCGA-HT-8105-01
LGG (N=507)	0.400176	-9.9658	TCGA-E1-A7YY-01
LGG (N=507)	0.419823	-9.9658	TCGA-DU-6400-01
LGG (N=507)	0.409001	-9.9658	TCGA-P5-A737-01
LGG (N=507)	0.386248	-9.9658	TCGA-RY-A83Y-01
LGG (N=507)	0.330818	-9.9658	TCGA-HT-8564-01
LGG (N=507)	0.305368	-9.9658	TCGA-HT-7686-01
LGG (N=507)	0.324374	-9.9658	TCGA-E1-A7YM-01
LGG (N=507)	0.371482	-9.9658	TCGA-DH-A66F-01
LGG (N=507)	0.444191	-9.9658	TCGA-CS-5390-01
LGG (N=507)	0.223435	-1.5951	TCGA-S9-A6UA-01
LGG (N=507)	0.373365	-9.9658	TCGA-FG-A87N-01
LGG (N=507)	0.363524	-9.9658	TCGA-VV-A829-01
LGG (N=507)	0.312389	-9.9658	TCGA-DH-A66B-01
LGG (N=507)	0.370937	-9.9658	TCGA-HT-A5R7-01
LGG (N=507)	0.447936	-9.9658	TCGA-CS-5394-01
LGG (N=507)	0.325432	-9.9658	TCGA-DH-A66D-01
LGG (N=507)	0.355992	-9.9658	TCGA-HT-7877-01
LGG (N=507)	0.362424	-9.9658	TCGA-DU-6542-01
LGG (N=507)	0.300267	-9.9658	TCGA-QH-A6CS-01
LGG (N=507)	0.337146	-9.9658	TCGA-E1-A7YU-01
LGG (N=507)	0.388902	-9.9658	TCGA-W9-A837-01
LGG (N=507)	0.360819	-9.9658	TCGA-IK-7675-01
LGG (N=507)	0.348969	-9.9658	TCGA-DU-7306-01
LGG (N=507)	0.389492	-9.9658	TCGA-QH-A6X9-01
LGG (N=507)	0.210539	-9.9658	TCGA-S9-A6U0-01
LGG (N=507)	0.314367	-9.9658	TCGA-HT-7611-01
LGG (N=507)	0.432812	-9.9658	TCGA-S9-A6TY-01
LGG (N=507)	0.353544	-9.9658	TCGA-DU-A7TB-01
LGG (N=507)	0.402843	-9.9658	TCGA-IK-8125-01
LGG (N=507)	0.334982	-9.9658	TCGA-WH-A86K-01
LGG (N=507)	0.357208	-9.9658	TCGA-DH-5141-01
LGG (N=507)	0.328031	-9.9658	TCGA-FG-A60L-01
LGG (N=507)	0.341129	-9.9658	TCGA-DB-5280-01
LGG (N=507)	0.28963	-9.9658	TCGA-S9-A7IX-01
LGG (N=507)	0.32611	-9.9658	TCGA-FG-5965-01
LGG (N=507)	0.270202	-9.9658	TCGA-P5-A5F6-01
LGG (N=507)	0.241685	-9.9658	TCGA-DU-7007-01
LGG (N=507)	0.343341	-9.9658	TCGA-HW-7490-01
LGG (N=507)	0.262533	-9.9658	TCGA-CS-6188-01
LGG (N=507)	0.464115	-9.9658	TCGA-CS-6668-01
LGG (N=507)	0.31518	-0.1993	TCGA-DU-8165-01
LGG (N=507)	0.382144	-9.9658	TCGA-HT-7692-01
LGG (N=507)	0.457747	-9.9658	TCGA-TQ-A7RM-01
LGG (N=507)	0.309935	-9.9658	TCGA-DU-8161-01
LGG (N=507)	0.281086	-2.3884	TCGA-P5-A736-01
LGG (N=507)	0.311221	-9.9658	TCGA-DU-6401-01
LGG (N=507)	0.267507	-9.9658	TCGA-HT-A74H-01
LGG (N=507)	0.354867	-9.9658	TCGA-TQ-A7RV-01
LGG (N=507)	0.350415	-9.9658	TCGA-HT-7483-01
LGG (N=507)	0.351996	-9.9658	TCGA-HT-7620-01
LGG (N=507)	0.388795	-9.9658	TCGA-HT-7480-01
LGG (N=507)	0.47434	-9.9658	TCGA-S9-A7J0-01
LGG (N=507)	0.327099	-9.9658	TCGA-TM-A84Q-01
LGG (N=507)	0.381992	-9.9658	TCGA-RY-A847-01
LGG (N=507)	0.399667	-9.9658	TCGA-TQ-A7RQ-01
LGG (N=507)	0.323749	-9.9658	TCGA-TQ-A7RW-01
LGG (N=507)	0.290771	-9.9658	TCGA-FG-8191-01
LGG (N=507)	0.312101	-9.9658	TCGA-E1-A7YW-01
LGG (N=507)	0.389253	-9.9658	TCGA-DB-5278-01
LGG (N=507)	0.435133	-9.9658	TCGA-E1-A7YS-01
LGG (N=507)	0.414484	-9.9658	TCGA-HT-7695-01
LGG (N=507)	0.253204	-9.9658	TCGA-DU-7012-01
LGG (N=507)	0.296596	-9.9658	TCGA-HT-7879-01
LGG (N=507)	0.420234	-9.9658	TCGA-DU-A7TC-01
LGG (N=507)	0.282518	-2.3147	TCGA-HT-7680-01
LGG (N=507)	0.343984	-9.9658	TCGA-DB-A4X9-01
LGG (N=507)	0.337636	-9.9658	TCGA-TQ-A7RI-01
LGG (N=507)	0.379842	-9.9658	TCGA-TM-A7CA-01
LGG (N=507)	0.377248	-9.9658	TCGA-QH-A86X-01
LGG (N=507)	0.33355	-9.9658	TCGA-DU-A76R-01
LGG (N=507)	0.445292	-9.9658	TCGA-DH-5144-01
LGG (N=507)	0.328946	-9.9658	TCGA-E1-A7Z2-01
LGG (N=507)	0.343256	-9.9658	TCGA-DU-A5TP-01
LGG (N=507)	0.327115	-9.9658	TCGA-FG-8187-01
LGG (N=507)	0.502659	-9.9658	TCGA-E1-5304-01
LGG (N=507)	0.495341	-9.9658	TCGA-CS-4943-01
LGG (N=507)	0.359505	-9.9658	TCGA-DH-5140-01
LGG (N=507)	0.382298	-9.9658	TCGA-TM-A7CF-01
LGG (N=507)	0.366092	-9.9658	TCGA-DH-A7US-01
LGG (N=507)	0.374312	-9.9658	TCGA-HT-A61B-01
LGG (N=507)	0.293364	-9.9658	TCGA-E1-A7Z6-01
LGG (N=507)	0.205061	-9.9658	TCGA-HT-7857-01
LGG (N=507)	0.349429	-9.9658	TCGA-E1-5319-01
LGG (N=507)	0.338123	-9.9658	TCGA-DU-A5TS-01
LGG (N=507)	0.372158	-2.7274	TCGA-DU-6392-01
LGG (N=507)	0.323081	-9.9658	TCGA-QH-A6CU-01
LGG (N=507)	0.25286	-9.9658	TCGA-DU-6404-01
LGG (N=507)	0.308178	-9.9658	TCGA-VW-A8FI-01
LGG (N=507)	0.358927	-9.9658	TCGA-HT-A74L-01
LGG (N=507)	0.324661	-9.9658	TCGA-P5-A5EU-01
LGG (N=507)	0.352109	-9.9658	TCGA-P5-A5EZ-01
LGG (N=507)	0.282053	-9.9658	TCGA-S9-A89Z-01
LGG (N=507)	0.335314	-9.9658	TCGA-S9-A6TZ-01
LGG (N=507)	0.29924	-9.9658	TCGA-FG-5963-01
LGG (N=507)	0.3755	-9.9658	TCGA-HT-A61A-01
LGG (N=507)	0.273406	-9.9658	TCGA-S9-A89V-01
LGG (N=507)	0.480648	-9.9658	TCGA-DB-A64W-01
LGG (N=507)	0.307372	-9.9658	TCGA-FG-A4MX-01
LGG (N=507)	0.442689	-9.9658	TCGA-P5-A72Z-01
LGG (N=507)	0.280991	-9.9658	TCGA-HT-8114-01
LGG (N=507)	0.370016	-9.9658	TCGA-HT-7881-01
LGG (N=507)	0.339523	-9.9658	TCGA-CS-4944-01
LGG (N=507)	0.387715	-9.9658	TCGA-S9-A7QX-01
LGG (N=507)	0.370534	-9.9658	TCGA-DU-A7TG-01
LGG (N=507)	0.429535	-9.9658	TCGA-DU-5874-01
LGG (N=507)	0.362415	-9.9658	TCGA-TQ-A8XE-01
LGG (N=507)	0.387526	-9.9658	TCGA-DU-7300-01
LGG (N=507)	0.395709	-9.9658	TCGA-HT-7694-01
LGG (N=507)	0.4123	-9.9658	TCGA-HT-7471-01
LGG (N=507)	0.34336	-9.9658	TCGA-DB-A4XD-01
LGG (N=507)	0.376767	-9.9658	TCGA-TQ-A7RK-01
LGG (N=507)	0.42266	-9.9658	TCGA-HT-7475-01
LGG (N=507)	0.352044	-9.9658	TCGA-TQ-A7RO-01
LGG (N=507)	0.31502	-9.9658	TCGA-HT-7902-01
LGG (N=507)	0.384871	-9.9658	TCGA-FG-A711-01
LGG (N=507)	0.295284	-9.9658	TCGA-DB-5276-01
LGG (N=507)	0.330193	-9.9658	TCGA-P5-A730-01
LGG (N=507)	0.338318	-9.9658	TCGA-E1-A7YD-01
LGG (N=507)	0.318819	-9.9658	TCGA-HT-A74O-01
LGG (N=507)	0.3381	-9.9658	TCGA-HT-8015-01
LGG (N=507)	0.332685	-9.9658	TCGA-HT-A74J-01
LGG (N=507)	0.462025	-1.4699	TCGA-DH-A669-01
LGG (N=507)	0.29708	-9.9658	TCGA-HT-A617-01
LGG (N=507)	0.382023	-9.9658	TCGA-HT-7605-01
LGG (N=507)	0.360916	-9.9658	TCGA-S9-A6WO-01
LGG (N=507)	0.254835	-9.9658	TCGA-QH-A6CX-01
LGG (N=507)	0.36453	-9.9658	TCGA-P5-A5F4-01
LGG (N=507)	0.336253	-9.9658	TCGA-DU-A76K-01
LGG (N=507)	0.307823	-9.9658	TCGA-VM-A8CH-01
LGG (N=507)	0.336593	-9.9658	TCGA-HT-7609-01
LGG (N=507)	0.386363	-9.9658	TCGA-QH-A6X4-01
LGG (N=507)	0.318902	-9.9658	TCGA-DH-A7UV-01
LGG (N=507)	0.292625	-9.9658	TCGA-TM-A7C3-01
LGG (N=507)	0.208891	-9.9658	TCGA-S9-A6WG-01
LGG (N=507)	0.364341	-9.9658	TCGA-FG-6690-01
LGG (N=507)	0.341315	-9.9658	TCGA-DU-8167-01
LGG (N=507)	0.39798	-9.9658	TCGA-QH-A65X-01
LGG (N=507)	0.31125	-9.9658	TCGA-P5-A780-01
LGG (N=507)	0.3298	-9.9658	TCGA-E1-5302-01
LGG (N=507)	0.380678	-9.9658	TCGA-HW-A5KJ-01
LGG (N=507)	0.331967	-9.9658	TCGA-R8-A6MO-01
LGG (N=507)	0.384638	-9.9658	TCGA-FG-7636-01
LGG (N=507)	0.336802	-9.9658	TCGA-CS-6290-01
LGG (N=507)	0.304096	-9.9658	TCGA-DU-5847-01
LGG (N=507)	0.347545	-9.9658	TCGA-DU-6406-01
LGG (N=507)	0.35603	-9.9658	TCGA-TM-A84B-01
LGG (N=507)	0.364268	-9.9658	TCGA-DU-A76O-01
CESC (N=301)	0.434315	-9.9658	TCGA-EK-A2RE-01
CESC (N=301)	0.440604	-9.9658	TCGA-IR-A3L7-01
CESC (N=301)	0.509513	1.1117	TCGA-Q1-A73Q-01
CESC (N=301)	0.535126	2.2452	TCGA-C5-A1MF-01
CESC (N=301)	0.507479	-9.9658	TCGA-ZJ-A8QQ-01
CESC (N=301)	0.364697	-1.7322	TCGA-EX-A3L1-01
CESC (N=301)	0.437792	1.1382	TCGA-JW-A5VI-01
CESC (N=301)	0.588705	-2.114	TCGA-EA-A1QT-01
CESC (N=301)	0.411996	-9.9658	TCGA-UC-A7PG-01
CESC (N=301)	0.413553	-9.9658	TCGA-EA-A97N-01
CESC (N=301)	0.50053	0.4233	TCGA-EA-A3QD-01
CESC (N=301)	0.455197	1.5316	TCGA-C5-A1ME-01
CESC (N=301)	0.419357	-9.9658	TCGA-C5-A8YR-01
CESC (N=301)	0.443759	2.7379	TCGA-FU-A40J-01
CESC (N=301)	0.41829	1.125	TCGA-VS-A9V5-01
CESC (N=301)	0.466077	1.1117	TCGA-MY-A913-01
CESC (N=301)	0.490394	-1.6394	TCGA-VS-A8Q9-01
CESC (N=301)	0.468668	0.1903	TCGA-DS-A0VL-01
CESC (N=301)	0.533007	-0.8084	TCGA-VS-A9UU-01
CESC (N=301)	0.39253	-9.9658	TCGA-ZJ-AAXN-01
CESC (N=301)	0.405974	1.1833	TCGA-VS-A9U6-01
CESC (N=301)	0.485149	0.2881	TCGA-C5-A2LX-01
CESC (N=301)	0.522934	-9.9658	TCGA-C5-A1M8-01
CESC (N=301)	0.369867	1.884	TCGA-C5-A7CJ-01
CESC (N=301)	0.424101	-9.9658	TCGA-GH-A9DA-01
CESC (N=301)	0.547662	-2.3884	TCGA-EA-A5O9-01
CESC (N=301)	0.455275	1.1897	TCGA-Q1-A73P-01
CESC (N=301)	0.511866	-9.9658	TCGA-C5-A8XK-01
CESC (N=301)	0.440997	-2.3884	TCGA-C5-A907-01
CESC (N=301)	0.582305	0.9268	TCGA-VS-A9UD-01
CESC (N=301)	0.436803	-0.1665	TCGA-C5-A7CM-01
CESC (N=301)	0.51405	-1.2142	TCGA-VS-A9V2-01
CESC (N=301)	0.387684	-9.9658	TCGA-VS-A94Y-01
CESC (N=301)	0.452116	-0.2498	TCGA-C5-A8ZZ-01
CESC (N=301)	0.396671	-1.6394	TCGA-VS-A9UJ-01
CESC (N=301)	0.499563	-9.9658	TCGA-ZJ-AAXI-01
CESC (N=301)	0.481823	-9.9658	TCGA-Q1-A6DT-01
CESC (N=301)	0.342709	-0.5332	TCGA-VS-A9UQ-01
CESC (N=301)	0.514176	-1.3921	TCGA-VS-A8EG-01
CESC (N=301)	0.445933	2.5137	TCGA-EX-A69L-01
CESC (N=301)	0.453079	-0.3383	TCGA-Q1-A73O-01
CESC (N=301)	0.47462	-0.4719	TCGA-VS-A8QC-01
CESC (N=301)	0.409226	1.674	TCGA-EA-A5ZE-01
CESC (N=301)	0.443212	1.6512	TCGA-ZJ-A8QO-01
CESC (N=301)	0.472403	-0.6873	TCGA-JX-A5QV-01
CESC (N=301)	0.436242	-9.9658	TCGA-EK-A2GZ-01
CESC (N=301)	0.385013	-2.0529	TCGA-EK-A2R9-01
CESC (N=301)	0.524588	-0.2845	TCGA-IR-A3LL-01
CESC (N=301)	0.488337	1.3623	TCGA-C5-A1M5-01
CESC (N=301)	0.281482	1.8078	TCGA-C5-A7X8-01
CESC (N=301)	0.464671	0.3115	TCGA-EA-A3HS-01
CESC (N=301)	0.337687	3.3061	TCGA-IR-A3LH-01
CESC (N=301)	0.562887	-9.9658	TCGA-C5-A1M9-01
CESC (N=301)	0.517547	1.0642	TCGA-DG-A2KJ-01
CESC (N=301)	0.483145	-1.4305	TCGA-Q1-A5R3-01
CESC (N=301)	0.365154	1.3051	TCGA-HG-A2PA-01
CESC (N=301)	0.445004	0.6608	TCGA-EA-A50E-01
CESC (N=301)	0.38674	-9.9658	TCGA-EA-A556-01
CESC (N=301)	0.4574	0.3573	TCGA-VS-A9V3-01
CESC (N=301)	0.433026	1.177	TCGA-VS-A9UH-01
CESC (N=301)	0.441938	-2.9324	TCGA-JX-A3PZ-01
CESC (N=301)	0.410732	1.3397	TCGA-C5-A1MP-01
CESC (N=301)	0.289039	-2.4659	TCGA-MU-A5YI-01
CESC (N=301)	0.552175	-9.9658	TCGA-VS-A8QA-01
CESC (N=301)	0.46895	-0.4719	TCGA-FU-A5XV-01
CESC (N=301)	0.485978	1.9968	TCGA-EX-A8YF-01
CESC (N=301)	0.448367	0.0158	TCGA-ZJ-A8QR-01
CESC (N=301)	0.295907	-0.4131	TCGA-IR-A3LB-01
CESC (N=301)	0.418764	-9.9658	TCGA-EK-A2PI-01
CESC (N=301)	0.411665	-2.9324	TCGA-HM-A6W2-01
CESC (N=301)	0.563352	-9.9658	TCGA-EK-A2IR-01
CESC (N=301)	0.412228	-9.9658	TCGA-IR-A3LF-01
CESC (N=301)	0.475693	-1.1172	TCGA-HM-A4S6-01
CESC (N=301)	0.511508	1.1641	TCGA-VS-A8QF-01
CESC (N=301)	0.400196	1.5758	TCGA-VS-AA62-01
CESC (N=301)	0.538917	-1.5522	TCGA-C5-A7UE-01
CESC (N=301)	0.435754	-1.1172	TCGA-DS-A5RQ-01
CESC (N=301)	0.451455	1.0007	TCGA-BI-A20A-01
CESC (N=301)	0.466789	2.0535	TCGA-EA-A3HU-01
CESC (N=301)	0.416417	-1.5522	TCGA-EK-A2RM-01
CESC (N=301)	0.476022	0.517	TCGA-DG-A2KK-01
CESC (N=301)	0.479707	0.8726	TCGA-C5-A1MI-01
CESC (N=301)	0.547626	-2.8262	TCGA-JW-A852-01
CESC (N=301)	0.500406	-9.9658	TCGA-EK-A2RA-01
CESC (N=301)	0.544526	-9.9658	TCGA-EK-A2RB-01
CESC (N=301)	0.506503	-9.9658	TCGA-C5-A1MJ-01
CESC (N=301)	0.49261	1.5563	TCGA-MY-A5BE-01
CESC (N=301)	0.475988	-1.8314	TCGA-C5-A1BE-01
CESC (N=301)	0.510929	1.884	TCGA-ZJ-AAXT-01
CESC (N=301)	0.577457	-0.0277	TCGA-LP-A7HU-01
CESC (N=301)	0.484763	1.5854	TCGA-2W-A8YY-01
CESC (N=301)	0.37958	1.3623	TCGA-EA-A411-01
CESC (N=301)	0.425975	-9.9658	TCGA-C5-A1MN-01
CESC (N=301)	0.472444	-9.9658	TCGA-C5-A2M2-01
CESC (N=301)	0.421673	0.3796	TCGA-EK-A2PK-01
CESC (N=301)	0.476363	-2.6349	TCGA-EA-A410-01
CESC (N=301)	0.50205	0.9191	TCGA-VS-A952-01
CESC (N=301)	0.42032	-3.0469	TCGA-EK-A2IP-01
CESC (N=301)	0.516744	-0.7108	TCGA-EK-A2PG-01
CESC (N=301)	0.429101	2.9637	TCGA-FU-A3YQ-01
CESC (N=301)	0.552953	-0.5543	TCGA-DS-A1OB-01
CESC (N=301)	0.446382	2.0673	TCGA-VS-A959-01
CESC (N=301)	0.514858	0.7579	TCGA-EK-A2R7-01
CESC (N=301)	0.501989	-0.1031	TCGA-JW-A5VJ-01
CESC (N=301)	0.514451	1.1316	TCGA-C5-A7UH-01
CESC (N=301)	0.495673	-2.0529	TCGA-MA-AA3Z-01
CESC (N=301)	0.421904	-9.9658	TCGA-VS-A9UR-01
CESC (N=301)	0.559125	-9.9658	TCGA-EK-A3GN-01
CESC (N=301)	0.503519	-0.3752	TCGA-DS-A3LQ-01
CESC (N=301)	0.555099	4.4135	TCGA-ZJ-AAXU-01
CESC (N=301)	0.494644	-0.2671	TCGA-VS-A9UY-01
CESC (N=301)	0.496304	-9.9658	TCGA-ZJ-AAXA-01
CESC (N=301)	0.424773	-9.9658	TCGA-EK-A2RO-01
CESC (N=301)	0.461532	-1.1488	TCGA-DS-A0VM-01
CESC (N=301)	0.500216	-0.5125	TCGA-EX-A1H5-01
CESC (N=301)	0.486334	-9.9658	TCGA-FU-A3EO-01
CESC (N=301)	0.553022	-9.9658	TCGA-EK-A2RK-01
CESC (N=301)	0.572116	0.0158	TCGA-C5-A1BL-01
CESC (N=301)	0.592944	-9.9658	TCGA-Q1-A73S-01
CESC (N=301)	0.442934	0.5568	TCGA-PN-A8MA-01
CESC (N=301)	0.41294	2.2175	TCGA-DS-A7WF-01
CESC (N=301)	0.405209	3.0774	TCGA-C5-A7X3-01
CESC (N=301)	0.295895	1.0573	TCGA-HM-A3JK-01
CESC (N=301)	0.522448	-0.7834	TCGA-ZJ-AAXJ-01
CESC (N=301)	0.462646	0.8246	TCGA-VS-A9V1-01
CESC (N=301)	0.569695	-9.9658	TCGA-FU-A3HZ-01
CESC (N=301)	0.469213	-1.5951	TCGA-EA-A78R-01
CESC (N=301)	0.482022	-1.2481	TCGA-JW-A5VG-01
CESC (N=301)	0.598514	-1.2481	TCGA-VS-A9UV-01
CESC (N=301)	0.29002	-9.9658	TCGA-C5-A8YT-01
CESC (N=301)	0.318972	-9.9658	TCGA-ZX-AA5X-01
CESC (N=301)	0.55077	1.7446	TCGA-VS-A958-01
CESC (N=301)	0.449888	0.24	TCGA-VS-A8EL-01
CESC (N=301)	0.443712	-9.9658	TCGA-ZJ-AB0I-01
CESC (N=301)	0.522512	1.1447	TCGA-C5-A2LZ-01
CESC (N=301)	0.462881	2.7972	TCGA-VS-A950-01
CESC (N=301)	0.57022	-2.8262	TCGA-IR-A3LK-01
CESC (N=301)	0.490094	0.8327	TCGA-DS-A1OC-01
CESC (N=301)	0.567515	0.1903	TCGA-C5-A3HE-01
CESC (N=301)	0.497168	0.0158	TCGA-MA-AA3W-01
CESC (N=301)	0.469727	1.0503	TCGA-VS-A9UL-01
CESC (N=301)	0.522324	-2.0529	TCGA-VS-A9UO-01
CESC (N=301)	0.383994	0.1124	TCGA-C5-A8XJ-01
CESC (N=301)	0.38252	-9.9658	TCGA-C5-A7CL-01
CESC (N=301)	0.484197	-3.1714	TCGA-FU-A3NI-01
CESC (N=301)	0.426907	-9.9658	TCGA-EA-A439-01
CESC (N=301)	0.467459	-9.9658	TCGA-VS-A9V0-01
CESC (N=301)	0.560537	-0.0725	TCGA-EK-A3GK-01
CESC (N=301)	0.487863	1.1641	TCGA-C5-A7CG-01
CESC (N=301)	0.472408	1.2271	TCGA-C5-A1BI-01
CESC (N=301)	0.370116	1.2394	TCGA-HM-A3JJ-01
CESC (N=301)	0.529159	3.5047	TCGA-C5-A7UI-01
CESC (N=301)	0.387029	0.9419	TCGA-ZJ-AAXD-01
CESC (N=301)	0.448776	-9.9658	TCGA-EK-A2R8-01
CESC (N=301)	0.461527	0.058	TCGA-VS-A9UP-01
CESC (N=301)	0.315277	-1.4305	TCGA-C5-A1BF-01
CESC (N=301)	0.47926	1.5806	TCGA-EX-A69M-01
CESC (N=301)	0.44482	-9.9658	TCGA-EA-A5ZD-01
CESC (N=301)	0.514337	0.2998	TCGA-JX-A3Q0-01
CESC (N=301)	0.421458	1.4547	TCGA-BI-A0VS-01
CESC (N=301)	0.479864	-0.2328	TCGA-VS-A8EJ-01
CESC (N=301)	0.560916	-2.7274	TCGA-DR-A0ZL-01
CESC (N=301)	0.538724	-9.9658	TCGA-MA-AA41-01
CESC (N=301)	0.528653	-3.1714	TCGA-EA-A3HQ-01
CESC (N=301)	0.722442	-0.9686	TCGA-LP-A5U2-01
CESC (N=301)	0.432677	0.9343	TCGA-EA-A43B-01
CESC (N=301)	0.503849	-9.9658	TCGA-C5-A3HD-01
CESC (N=301)	0.445261	-9.9658	TCGA-IR-A3LI-01
CESC (N=301)	0.45579	-0.3201	TCGA-VS-A8EI-01
CESC (N=301)	0.411768	-9.9658	TCGA-EA-A4BA-01
CESC (N=301)	0.408488	-0.5332	TCGA-C5-A3HL-01
CESC (N=301)	0.373734	-9.9658	TCGA-EA-A3Y4-01
CESC (N=301)	0.436553	-0.0877	TCGA-UC-A7PF-01
CESC (N=301)	0.432797	-0.8339	TCGA-VS-A9UB-01
CESC (N=301)	0.458979	-0.4325	TCGA-UC-A7PI-01
CESC (N=301)	0.362895	-2.7274	TCGA-DG-A2KL-01
CESC (N=301)	0.505908	-9.9658	TCGA-JW-AAVH-01
CESC (N=301)	0.546149	-9.9658	TCGA-MY-A5BF-01
CESC (N=301)	0.408861	-0.4131	TCGA-Q1-A5R1-01
CESC (N=301)	0.21233	-9.9658	TCGA-FU-A57G-01
CESC (N=301)	0.471663	-1.3921	TCGA-C5-A1BQ-01
CESC (N=301)	0.393023	-9.9658	TCGA-EK-A2PL-01
CESC (N=301)	0.540686	-0.0277	TCGA-Q1-A6DW-01
CESC (N=301)	0.568909	-0.394	TCGA-C5-A2M1-01
CESC (N=301)	0.465194	1.2934	TCGA-R2-A69V-01
CESC (N=301)	0.457563	-1.8314	TCGA-EA-A5ZF-01
CESC (N=301)	0.448542	0.7493	TCGA-FU-A23L-01
CESC (N=301)	0.426118	2.3953	TCGA-DS-A1OA-01
CESC (N=301)	0.418137	2.2452	TCGA-EK-A2H1-01
CESC (N=301)	0.421631	-0.8084	TCGA-LP-A4AU-01
CESC (N=301)	0.522307	0.4016	TCGA-VS-A9U7-01
CESC (N=301)	0.467667	-9.9658	TCGA-C5-A2LS-01
CESC (N=301)	0.482534	0.7321	TCGA-MA-AA3Y-01
CESC (N=301)	0.407987	4.1409	TCGA-DG-A2KM-01
CESC (N=301)	0.432629	1.0433	TCGA-C5-A3HF-01
CESC (N=301)	0.342263	0.3346	TCGA-C5-A2LT-01
CESC (N=301)	0.480212	1.8119	TCGA-C5-A1BK-01
CESC (N=301)	0.474481	-1.685	TCGA-UC-A7PD-01
CESC (N=301)	0.437558	-9.9658	TCGA-MY-A5BD-01
CESC (N=301)	0.459882	3.29	TCGA-VS-A9UZ-01
CESC (N=301)	0.409654	0.6145	TCGA-DS-A1OD-01
CESC (N=301)	0.462682	-9.9658	TCGA-C5-A8XH-01
CESC (N=301)	0.412679	0.099	TCGA-EK-A2RC-01
CESC (N=301)	0.455052	-9.9658	TCGA-JX-A3Q8-01
CESC (N=301)	0.49135	-0.9406	TCGA-DS-A7WI-01
CESC (N=301)	0.560048	-9.9658	TCGA-VS-A953-01
CESC (N=301)	0.505765	-0.0725	TCGA-EA-A44S-01
CESC (N=301)	0.527541	-9.9658	TCGA-VS-A957-01
CESC (N=301)	0.494912	-9.9658	TCGA-JW-A5VH-01
CESC (N=301)	0.432287	-9.9658	TCGA-EA-A3HR-01
CESC (N=301)	0.437847	0.1903	TCGA-EA-A3QE-01
CESC (N=301)	0.493287	-9.9658	TCGA-WL-A834-01
CESC (N=301)	0.444697	0.4125	TCGA-C5-A901-01
CESC (N=301)	0.414314	-0.0725	TCGA-JW-A69B-01
CESC (N=301)	0.509107	-9.9658	TCGA-FU-A3HY-01
CESC (N=301)	0.521274	-1.1811	TCGA-C5-A1M6-01
CESC (N=301)	0.549786	-1.5522	TCGA-VS-A9V4-01
CESC (N=301)	0.429781	-2.5479	TCGA-VS-A8Q8-01
CESC (N=301)	0.484196	-3.3076	TCGA-DS-A0VN-01
CESC (N=301)	0.448181	-9.9658	TCGA-MU-A8JM-01
CESC (N=301)	0.530042	0.3115	TCGA-C5-A2LY-01
CESC (N=301)	0.562911	-0.5543	TCGA-FU-A23K-01
CESC (N=301)	0.486086	3.0145	TCGA-EA-A6QX-01
CESC (N=301)	0.447884	-2.6349	TCGA-C5-A7CH-01
CESC (N=301)	0.421645	-9.9658	TCGA-EK-A2RN-01
CESC (N=301)	0.436984	-3.1714	TCGA-EK-A2RJ-01
CESC (N=301)	0.464435	-0.1031	TCGA-C5-A1BM-01
CESC (N=301)	0.406557	-9.9658	TCGA-Q1-A73R-01
CESC (N=301)	0.336133	-9.9658	TCGA-DS-A7WH-01
CESC (N=301)	0.47233	-0.9406	TCGA-ZJ-AAX4-01
CESC (N=301)	0.475791	1.736	TCGA-C5-A7CK-01
CESC (N=301)	0.5003	0.6969	TCGA-VS-A8EK-01
CESC (N=301)	0.175218	-1.5522	TCGA-EA-A1QS-01
CESC (N=301)	0.520816	0.2277	TCGA-FU-A3WB-01
CESC (N=301)	0.456724	-0.9971	TCGA-FU-A3TQ-01
CESC (N=301)	0.400209	2.1798	TCGA-C5-A8XI-01
CESC (N=301)	0.538297	-2.3884	TCGA-C5-A1BN-01
CESC (N=301)	0.523999	-0.9132	TCGA-IR-A3LA-01
CESC (N=301)	0.489206	-9.9658	TCGA-VS-A94X-01
CESC (N=301)	0.46263	1.8363	TCGA-MA-AA42-01
CESC (N=301)	0.486201	-2.7274	TCGA-C5-A8YQ-01
CESC (N=301)	0.457636	2.4359	TCGA-ZJ-AB0H-01
CESC (N=301)	0.489796	-9.9658	TCGA-C5-A7X5-01
CESC (N=301)	0.523598	1.642	TCGA-VS-A9U5-01
CESC (N=301)	0.508707	2.4597	TCGA-C5-A1M7-01
CESC (N=301)	0.586097	-1.0262	TCGA-C5-A905-01
CESC (N=301)	0.519946	-2.5479	TCGA-Q1-A5R2-01
CESC (N=301)	0.539268	-9.9658	TCGA-EK-A3GJ-01
CESC (N=301)	0.407104	0.7579	TCGA-MU-A51Y-01
CESC (N=301)	0.496286	-9.9658	TCGA-VS-A8EB-01
CESC (N=301)	0.427649	1.1117	TCGA-LP-A4AX-01
CESC (N=301)	0.487394	-0.1031	TCGA-VS-A94Z-01
CESC (N=301)	0.607692	-9.9658	TCGA-ZJ-AAXB-01
CESC (N=301)	0.373969	3.2737	TCGA-C5-A1MQ-01
CESC (N=301)	0.379307	1.2934	TCGA-EX-A1H6-01
CESC (N=301)	0.417357	-0.9971	TCGA-ZJ-AAXF-01
CESC (N=301)	0.434684	1.8801	TCGA-VS-A9UM-01
CESC (N=301)	0.456658	-9.9658	TCGA-VS-A8EH-01
CESC (N=301)	0.497156	2.6019	TCGA-BI-A0VR-01
CESC (N=301)	0.511975	-9.9658	TCGA-EA-A5FO-01
CESC (N=301)	0.440734	0.5069	TCGA-DR-A0ZM-01
CESC (N=301)	0.314153	0.4125	TCGA-MA-AA43-01
CESC (N=301)	0.438547	-2.5479	TCGA-C5-A7UC-01
CESC (N=301)	0.392024	-0.2498	TCGA-C5-A7XC-01
CESC (N=301)	0.477288	-9.9658	TCGA-VS-A8QH-01
CESC (N=301)	0.549723	-9.9658	TCGA-LP-A5U3-01
CESC (N=301)	0.404898	-2.114	TCGA-DS-A1O9-01
CESC (N=301)	0.365113	-9.9658	TCGA-EA-A3HT-01
CESC (N=301)	0.510907	-3.0469	TCGA-IR-A3LC-01
CESC (N=301)	0.465793	-9.9658	TCGA-FU-A770-01
CESC (N=301)	0.599157	-2.6349	TCGA-VS-A8EC-01
CESC (N=301)	0.418364	-2.2447	TCGA-4J-AA1J-01
CESC (N=301)	0.443489	-0.3201	TCGA-LP-A4AV-01
CESC (N=301)	0.496557	-9.9658	TCGA-EK-A2RL-01
CESC (N=301)	0.445408	-9.9658	TCGA-EK-A3GM-01
CESC (N=301)	0.395589	-2.4659	TCGA-VS-A9UC-01
CESC (N=301)	0.560728	-9.9658	TCGA-FU-A2QG-01
CESC (N=301)	0.556985	-9.9658	TCGA-EK-A2PM-01
CESC (N=301)	0.411631	-1.5522	TCGA-DS-A0VK-01
CESC (N=301)	0.461721	1.0433	TCGA-VS-A94W-01
CESC (N=301)	0.381791	-9.9658	TCGA-C5-A1MK-01
CESC (N=301)	0.474815	2.7615	TCGA-C5-A1MH-01
CESC (N=301)	0.44181	-9.9658	TCGA-C5-A0TN-01
CESC (N=301)	0.505909	-1.8314	TCGA-VS-A9UI-01
CESC (N=301)	0.499402	-1.8314	TCGA-FU-A3TX-01
CESC (N=301)	0.428761	-1.4305	TCGA-Q1-A6DV-01
CESC (N=301)	0.344255	-9.9658	TCGA-C5-A1ML-01
CESC (N=301)	0.339612	0.547	TCGA-VS-A8QM-01
CESC (N=301)	0.410954	0.7664	TCGA-RA-A741-01
CESC (N=301)	0.540714	-0.3752	TCGA-VS-A954-01
CESC (N=301)	0.457809	-0.5756	TCGA-XS-A8TJ-01
CESC (N=301)	0.359195	1.5514	TCGA-LP-A4AW-01
CESC (N=301)	0.581115	-9.9658	TCGA-JW-A5VK-01
CESC (N=301)	0.551297	-9.9658	TCGA-EK-A2H0-01
CESC (N=301)	0.502938	-9.9658	TCGA-C5-A902-01
CESC (N=301)	0.454904	-2.6349	TCGA-MA-AA3X-01
CESC (N=301)	0.524318	-2.9324	TCGA-C5-A7CO-01
CESC (N=301)	0.486818	-3.3076	TCGA-C5-A2LV-01
CESC (N=301)	0.304775	3.4596	TCGA-VS-A9UT-01
CESC (N=301)	0.359819	1.1577	TCGA-ZJ-AAX8-01
CESC (N=301)	0.462102	-1.3548	TCGA-C5-A1BJ-01
LUAD(N=507)	0.355671	1.674	TCGA-44-6778-01
LUAD(N=507)	0.39578	0.7146	TCGA-05-4420-01
LUAD(N=507)	0.253946	-1.2142	TCGA-64-1679-01
LUAD(N=507)	0.274358	3.4156	TCGA-49-6744-01
LUAD(N=507)	0.298998	2.0147	TCGA-55-6982-01
LUAD(N=507)	0.322041	-1.2828	TCGA-NJ-A4YI-01
LUAD(N=507)	0.485844	-9.9658	TCGA-73-4666-01
LUAD(N=507)	0.320002	-9.9658	TCGA-MN-A4N1-01
LUAD(N=507)	0.402629	2.3536	TCGA-55-7911-01
LUAD(N=507)	0.271081	2.9802	TCGA-55-A4DG-01
LUAD(N=507)	0.369517	2.6278	TCGA-L9-A5IP-01
LUAD(N=507)	0.32188	2.4198	TCGA-73-4662-01
LUAD(N=507)	0.32502	2.4359	TCGA-55-6712-01
LUAD(N=507)	0.255744	1.7617	TCGA-97-7553-01
LUAD(N=507)	0.362403	1.0293	TCGA-49-AARE-01
LUAD(N=507)	0.266624	2.7205	TCGA-50-8460-01
LUAD(N=507)	0.330194	0.4233	TCGA-50-5933-01
LUAD(N=507)	0.176482	0.4233	TCGA-44-6774-01
LUAD(N=507)	0.39071	0.3346	TCGA-73-4670-01
LUAD(N=507)	0.265952	4.511	TCGA-55-A48Z-01
LUAD(N=507)	0.415636	1.0079	TCGA-75-7031-01
LUAD(N=507)	0.367842	0.03	TCGA-44-A47A-01
LUAD(N=507)	0.341077	2.081	TCGA-05-4398-01
LUAD(N=507)	0.289674	2.0147	TCGA-67-3773-01
LUAD(N=507)	0.335352	2.9948	TCGA-64-5781-01
LUAD(N=507)	0.252083	3.6748	TCGA-97-7552-01
LUAD(N=507)	0.279382	2.4008	TCGA-49-AARN-01
LUAD(N=507)	0.281274	1.1512	TCGA-44-3919-01
LUAD(N=507)	0.266457	2.296	TCGA-99-8032-01
LUAD(N=507)	0.244466	0.9493	TCGA-55-8299-01
LUAD(N=507)	0.314743	1.6695	TCGA-55-A491-01
LUAD(N=507)	0.320523	2.0776	TCGA-50-6595-01
LUAD(N=507)	0.248601	2.409	TCGA-95-A4VP-01
LUAD(N=507)	0.342985	0.0014	TCGA-55-8302-01
LUAD(N=507)	0.277799	-0.00820193	TCGA-44-4112-01
LUAD(N=507)	0.237131	1.1833	TCGA-05-4430-01
LUAD(N=507)	0.338381	2.9109	TCGA-75-7027-01
LUAD(N=507)	0.321666	-0.452063	TCGA-44-2668-01
LUAD(N=507)	0.363342	-1.8314	TCGA-55-8507-01
LUAD(N=507)	0.257945	1.3167	TCGA-69-8254-01
LUAD(N=507)	0.499647	0.7999	TCGA-78-8640-01
LUAD(N=507)	0.336753	0.8961	TCGA-69-7979-01
LUAD(N=507)	0.233429	2.5536	TCGA-55-7573-01
LUAD(N=507)	0.482123	0.6517	TCGA-49-4506-01
LUAD(N=507)	0.27336	1.3567	TCGA-05-4402-01
LUAD(N=507)	0.274797	3.0127	TCGA-44-8119-01
LUAD(N=507)	0.341744	0.3573	TCGA-55-7724-01
LUAD(N=507)	0.330487	-1.685	TCGA-44-6776-01
LUAD(N=507)	0.486384	0.3115	TCGA-49-4514-01
LUAD(N=507)	0.285216	-1.2481	TCGA-05-4396-01
LUAD(N=507)	0.331191	3.1145	TCGA-55-8204-01
LUAD(N=507)	0.170243	2.578	TCGA-L4-A4E6-01
LUAD(N=507)	0.318261	3.9571	TCGA-75-6205-01
LUAD(N=507)	0.459868	1.7273	TCGA-62-A46O-01
LUAD(N=507)	0.599429	-0.3566	TCGA-78-7155-01
LUAD(N=507)	0.378868	-0.3201	TCGA-62-A472-01
LUAD(N=507)	0.309778	0.9115	TCGA-NJ-A55R-01
LUAD(N=507)	0.233796	0.4761	TCGA-62-8395-01
LUAD(N=507)	0.389247	2.0912	TCGA-95-7567-01
LUAD(N=507)	0.353646	0.0854	TCGA-50-5051-01
LUAD(N=507)	0.353159	1.6785	TCGA-55-A48Y-01
LUAD(N=507)	0.267978	1.0642	TCGA-86-A456-01
LUAD(N=507)	0.34953	1.6093	TCGA-50-5068-01
LUAD(N=507)	0.186749	1.8604	TCGA-NJ-A55A-01
LUAD(N=507)	0.252663	1.0779	TCGA-J2-A4AG-01
LUAD(N=507)	0.249853	1.3397	TCGA-05-4405-01
LUAD(N=507)	0.218948	0.2029	TCGA-50-5944-01
LUAD(N=507)	0.462865	-9.9658	TCGA-86-7955-01
LUAD(N=507)	0.286305	1.5216	TCGA-50-6673-01
LUAD(N=507)	0.412019	1.105	TCGA-55-7727-01
LUAD(N=507)	0.260084	1.5366	TCGA-55-8510-01
LUAD(N=507)	0.322876	-1.1488	TCGA-MP-A4T8-01
LUAD(N=507)	0.307545	0.4447	TCGA-86-8279-01
LUAD(N=507)	0.351759	-9.9658	TCGA-55-A494-01
LUAD(N=507)	0.395178	1.5758	TCGA-75-5125-01
LUAD(N=507)	0.300284	-9.9658	TCGA-55-8615-01
LUAD(N=507)	0.34839	-0.013	TCGA-MP-A4TF-01
LUAD(N=507)	0.295816	2.9356	TCGA-55-6979-01
LUAD(N=507)	0.405396	2.1574	TCGA-86-A4JF-01
LUAD(N=507)	0.352098	4.3463	TCGA-86-7701-01
LUAD(N=507)	0.363554	-0.1345	TCGA-62-8398-01
LUAD(N=507)	0.244305	1.1316	TCGA-L9-A443-01
LUAD(N=507)	0.39314	1.0222	TCGA-78-8660-01
LUAD(N=507)	0.358886	0.24	TCGA-78-7148-01
LUAD(N=507)	0.378269	-1.2828	TCGA-67-6215-01
LUAD(N=507)	0.336968	-1.0262	TCGA-55-A490-01
LUAD(N=507)	0.332657	0.9191	TCGA-69-7974-01
LUAD(N=507)	0.260023	4.1433	TCGA-49-AAR4-01
LUAD(N=507)	0.376765	2.7117	TCGA-05-4418-01
LUAD(N=507)	0.3774	0.346	TCGA-35-4123-01
LUAD(N=507)	0.362291	7.4389	TCGA-55-6969-01
LUAD(N=507)	0.224103	4.0207	TCGA-91-8497-01
LUAD(N=507)	0.366106	1.1897	TCGA-62-A470-01
LUAD(N=507)	0.489287	-9.9658	TCGA-53-A4EZ-01
LUAD(N=507)	0.278699	1.692	TCGA-78-7162-01
LUAD(N=507)	0.329894	1.0151	TCGA-62-A46Y-01
LUAD(N=507)	0.358529	0.4447	TCGA-62-A46R-01
LUAD(N=507)	0.363073	-2.9324	TCGA-05-4244-01
LUAD(N=507)	0.33591	3.6463	TCGA-L9-A8F4-01
LUAD(N=507)	0.307304	-1.2142	TCGA-55-7726-01
LUAD(N=507)	0.269014	-9.9658	TCGA-49-4512-01
LUAD(N=507)	0.450108	0.7916	TCGA-73-A9RS-01
LUAD(N=507)	0.233609	4.518	TCGA-MP-A4TD-01
LUAD(N=507)	0.388462	1.8444	TCGA-75-5147-01
LUAD(N=507)	0.298132	-0.9686	TCGA-44-7671-01
LUAD(N=507)	0.474938	4.6159	TCGA-38-4631-01
LUAD(N=507)	0.283798	-0.2498	TCGA-NJ-A55O-01
LUAD(N=507)	0.413931	3.0428	TCGA-75-6211-01
LUAD(N=507)	0.43437	-1.4699	TCGA-55-1594-01
LUAD(N=507)	0.39474	2.004	TCGA-64-5774-01
LUAD(N=507)	0.3422	2.1957	TCGA-50-5941-01
LUAD(N=507)	0.354653	-1.55213	TCGA-44-2662-01
LUAD(N=507)	0.23697	2.727	TCGA-97-A4M2-01
LUAD(N=507)	0.407449	0.1776	TCGA-55-7995-01
LUAD(N=507)	0.46558	-9.9658	TCGA-95-7043-01
LUAD(N=507)	0.3307	0.3346	TCGA-NJ-A4YP-01
LUAD(N=507)	0.235445	-2.0529	TCGA-97-A4M1-01
LUAD(N=507)	0.299811	1.2271	TCGA-78-7149-01
LUAD(N=507)	0.268271	1.9415	TCGA-MP-A4TC-01
LUAD(N=507)	0.219067	1.0711	TCGA-97-A4M5-01
LUAD(N=507)	0.204589	5.2265	TCGA-99-8028-01
LUAD(N=507)	0.28449	0.346	TCGA-67-6217-01
LUAD(N=507)	0.298996	-0.6873	TCGA-44-A47B-01
LUAD(N=507)	0.349088	-0.3566	TCGA-38-4628-01
LUAD(N=507)	0.372355	0.2277	TCGA-05-4250-01
LUAD(N=507)	0.253659	1.7097	TCGA-67-3774-01
LUAD(N=507)	0.35383	-1.7809	TCGA-80-5608-01
LUAD(N=507)	0.419322	0.6608	TCGA-05-4389-01
LUAD(N=507)	0.227291	-0.9406	TCGA-75-6203-01
LUAD(N=507)	0.295937	-0.3383	TCGA-55-6981-01
LUAD(N=507)	0.387338	-2.114	TCGA-55-7903-01
LUAD(N=507)	0.373044	0.058	TCGA-62-8394-01
LUAD(N=507)	0.383295	0.3796	TCGA-49-4488-01
LUAD(N=507)	0.285214	2.7594	TCGA-78-7537-01
LUAD(N=507)	0.437873	0.7748	TCGA-80-5611-01
LUAD(N=507)	0.449734	-9.9658	TCGA-55-6972-01
LUAD(N=507)	0.535449	-0.4521	TCGA-86-A4D0-01
LUAD(N=507)	0.221399	0.4865	TCGA-97-7941-01
LUAD(N=507)	0.349946	2.0325	TCGA-91-6840-01
LUAD(N=507)	0.289222	3.492	TCGA-69-7978-01
LUAD(N=507)	0.28122	2.8199	TCGA-50-5930-01
LUAD(N=507)	0.350006	-0.3201	TCGA-93-8067-01
LUAD(N=507)	0.32682	4.2721	TCGA-44-A479-01
LUAD(N=507)	0.258981	-0.2498	TCGA-55-8087-01
LUAD(N=507)	0.255372	1.9149	TCGA-86-6562-01
LUAD(N=507)	0.31136	-2.0529	TCGA-05-4425-01
LUAD(N=507)	0.290649	3.1939	TCGA-MP-A4SW-01
LUAD(N=507)	0.184401	-9.9658	TCGA-55-8512-01
LUAD(N=507)	0.29655	-9.9658	TCGA-67-3770-01
LUAD(N=507)	0.392061	1.7141	TCGA-50-6592-01
LUAD(N=507)	0.312185	3.4264	TCGA-55-6975-01
LUAD(N=507)	0.173407	4.6201	TCGA-S2-AA1A-01
LUAD(N=507)	0.311644	2.0604	TCGA-55-8511-01
LUAD(N=507)	0.324555	1.2992	TCGA-05-4434-01
LUAD(N=507)	0.342492	4.0064	TCGA-55-8092-01
LUAD(N=507)	0.233229	0.0718	TCGA-L9-A50W-01
LUAD(N=507)	0.303897	-2.6349	TCGA-44-7661-01
LUAD(N=507)	0.290718	-9.9658	TCGA-05-4426-01
LUAD(N=507)	0.371113	1.6466	TCGA-05-4390-01
LUAD(N=507)	0.200792	2.2206	TCGA-64-5815-01
LUAD(N=507)	0.308124	3.2602	TCGA-69-7761-01
LUAD(N=507)	0.353262	2.9729	TCGA-55-8301-01
LUAD(N=507)	0.217824	4.0454	TCGA-44-A4SU-01
LUAD(N=507)	0.263677	3.3364	TCGA-69-7765-01
LUAD(N=507)	0.334355	-9.9658	TCGA-05-4433-01
LUAD(N=507)	0.308698	3.9412	TCGA-55-8508-01
LUAD(N=507)	0.273325	1.949	TCGA-50-5044-01
LUAD(N=507)	0.263331	0.1519	TCGA-05-4384-01
LUAD(N=507)	0.314913	-0.3201	TCGA-O1-A52J-01
LUAD(N=507)	0.470929	-1.7809	TCGA-78-7220-01
LUAD(N=507)	0.378743	0.7916	TCGA-05-4422-01
LUAD(N=507)	0.321504	-1.1811	TCGA-44-6779-01
LUAD(N=507)	0.355453	3.5187	TCGA-86-8672-01
LUAD(N=507)	0.269483	2.108	TCGA-55-6983-01
LUAD(N=507)	0.557179	1.5612	TCGA-91-8499-01
LUAD(N=507)	0.505413	-0.7108	TCGA-91-6836-01
LUAD(N=507)	0.2584	2.4727	TCGA-38-7271-01
LUAD(N=507)	0.31565	1.1897	TCGA-NJ-A4YG-01
LUAD(N=507)	0.223191	3.0585	TCGA-73-4658-01
LUAD(N=507)	0.296948	3.1813	TCGA-86-8076-01
LUAD(N=507)	0.374691	3.6324	TCGA-55-6987-01
LUAD(N=507)	0.370695	1.1833	TCGA-78-7152-01
LUAD(N=507)	0.225161	0.9716	TCGA-55-8096-01
LUAD(N=507)	0.341167	2.118	TCGA-75-5122-01
LUAD(N=507)	0.427207	-1.7809	TCGA-50-5931-01
LUAD(N=507)	0.211066	2.4544	TCGA-49-AARO-01
LUAD(N=507)	0.324399	0.2029	TCGA-44-2655-01
LUAD(N=507)	0.323929	1.3511	TCGA-73-4668-01
LUAD(N=507)	0.410366	4.9355	TCGA-91-6831-01
LUAD(N=507)	0.282147	4.8555	TCGA-L9-A444-01
LUAD(N=507)	0.381064	3.1876	TCGA-05-5425-01
LUAD(N=507)	0.271807	1.6875	TCGA-44-6775-01
LUAD(N=507)	0.162307	0.7664	TCGA-75-7025-01
LUAD(N=507)	0.354147	1.4388	TCGA-05-5429-01
LUAD(N=507)	0.275264	0.6517	TCGA-99-7458-01
LUAD(N=507)	0.263689	2.1638	TCGA-97-7546-01
LUAD(N=507)	0.261174	2.7636	TCGA-67-3772-01
LUAD(N=507)	0.409757	-1.1488	TCGA-05-4395-01
LUAD(N=507)	0.27843	2.4306	TCGA-91-7771-01
LUAD(N=507)	0.341664	-1.5522	TCGA-55-6984-01
LUAD(N=507)	0.267747	1.81461	TCGA-44-3918-01
LUAD(N=507)	0.0810467	1.2934	TCGA-50-8459-01
LUAD(N=507)	0.256338	0.605	TCGA-69-7980-01
LUAD(N=507)	0.295489	3.3148	TCGA-50-5939-01
LUAD(N=507)	0.362634	-1.8836	TCGA-78-7143-01
LUAD(N=507)	0.345665	-0.7346	TCGA-75-5126-01
LUAD(N=507)	0.411491	-9.9658	TCGA-50-6594-01
LUAD(N=507)	0.351545	-2.114	TCGA-MP-A5C7-01
LUAD(N=507)	0.260241	-0.465275	TCGA-44-5645-01
LUAD(N=507)	0.27881	1.5366	TCGA-50-5935-01
LUAD(N=507)	0.392326	4.4423	TCGA-55-7914-01
LUAD(N=507)	0.352834	0.4552	TCGA-55-7576-01
LUAD(N=507)	0.357814	0.44816	TCGA-44-2666-01
LUAD(N=507)	0.218086	2.8442	TCGA-55-7284-01
LUAD(N=507)	0.416953	-9.9658	TCGA-73-4676-01
LUAD(N=507)	0.377007	0.2029	TCGA-78-7166-01
LUAD(N=507)	0.419045	-0.4521	TCGA-83-5908-01
LUAD(N=507)	0.28963	2.2482	TCGA-50-5049-01
LUAD(N=507)	0.270298	2.081	TCGA-44-3396-01
LUAD(N=507)	0.20844	3.2236	TCGA-97-8172-01
LUAD(N=507)	0.352428	0.9642	TCGA-50-6597-01
LUAD(N=507)	0.592343	0.6425	TCGA-69-8255-01
LUAD(N=507)	0.396635	-0.1993	TCGA-62-A46U-01
LUAD(N=507)	0.399904	-1.8836	TCGA-97-8176-01
LUAD(N=507)	0.534918	1.4441	TCGA-86-8358-01
LUAD(N=507)	0.51383	-1.4699	TCGA-05-4415-01
LUAD(N=507)	0.260378	-0.4719	TCGA-55-7281-01
LUAD(N=507)	0.262279	-0.394	TCGA-78-7161-01
LUAD(N=507)	0.414093	2.2633	TCGA-49-4507-01
LUAD(N=507)	0.194481	3.7507	TCGA-55-8621-01
LUAD(N=507)	0.383213	2.7139	TCGA-55-6970-01
LUAD(N=507)	0.482397	-9.9658	TCGA-75-6207-01
LUAD(N=507)	0.425294	2.0218	TCGA-55-8205-01
LUAD(N=507)	0.229129	2.561	TCGA-69-7763-01
LUAD(N=507)	0.454459	-0.8599	TCGA-55-7913-01
LUAD(N=507)	0.286418	-0.4131	TCGA-62-8397-01
LUAD(N=507)	0.324266	-1.5951	TCGA-73-4659-01
LUAD(N=507)	0.306414	2.043	TCGA-91-A4BC-01
LUAD(N=507)	0.229204	-9.9658	TCGA-97-8547-01
LUAD(N=507)	0.287425	-0.2845	TCGA-97-8175-01
LUAD(N=507)	0.269169	2.0844	TCGA-86-8075-01
LUAD(N=507)	0.247624	3.1939	TCGA-55-6985-01
LUAD(N=507)	0.230038	3.6089	TCGA-55-A48X-01
LUAD(N=507)	0.272417	4.8125	TCGA-44-2657-01
LUAD(N=507)	0.435588	2.1798	TCGA-95-7562-01
LUAD(N=507)	0.431472	-9.9658	TCGA-55-7725-01
LUAD(N=507)	0.374066	1.7009	TCGA-69-A59K-01
LUAD(N=507)	0.320465	-1.7322	TCGA-05-5715-01
LUAD(N=507)	0.331542	0.679	TCGA-55-A492-01
LUAD(N=507)	0.360986	-0.6416	TCGA-78-7145-01
LUAD(N=507)	0.267783	2.7826	TCGA-86-8278-01
LUAD(N=507)	0.257113	0.2029	TCGA-69-8453-01
LUAD(N=507)	0.322826	-0.1665	TCGA-MN-A4N5-01
LUAD(N=507)	0.398623	1.1641	TCGA-64-5778-01
LUAD(N=507)	0.301267	-0.8599	TCGA-J2-8194-01
LUAD(N=507)	0.208082	-9.9658	TCGA-55-A57B-01
LUAD(N=507)	0.126212	1.2756	TCGA-38-4627-01
LUAD(N=507)	0.416949	1.0779	TCGA-86-7711-01
LUAD(N=507)	0.338701	0.0854	TCGA-05-5423-01
LUAD(N=507)	0.297886	-9.9658	TCGA-91-8496-01
LUAD(N=507)	0.236253	1.5612	TCGA-86-8280-01
LUAD(N=507)	0.289192	-9.9658	TCGA-44-6146-01
LUAD(N=507)	0.453182	-9.9658	TCGA-78-7146-01
LUAD(N=507)	0.422752	1.0915	TCGA-35-4122-01
LUAD(N=507)	0.139139	6.3574	TCGA-78-8648-01
LUAD(N=507)	0.373263	0.346	TCGA-86-7953-01
LUAD(N=507)	0.552232	-2.0529	TCGA-44-5643-01
LUAD(N=507)	0.230373	1.9302	TCGA-73-7498-01
LUAD(N=507)	0.380558	-9.9658	TCGA-75-6214-01
LUAD(N=507)	0.188938	4.0462	TCGA-93-7348-01
LUAD(N=507)	0.184131	1.1184	TCGA-97-8174-01
LUAD(N=507)	0.498937	3.2959	TCGA-55-8620-01
LUAD(N=507)	0.321616	1.4011	TCGA-62-8399-01
LUAD(N=507)	0.336246	0.7916	TCGA-80-5607-01
LUAD(N=507)	0.410644	1.8524	TCGA-49-AAR2-01
LUAD(N=507)	0.267374	0.4447	TCGA-55-6543-01
LUAD(N=507)	0.28472	1.0779	TCGA-49-4501-01
LUAD(N=507)	0.318134	-0.9132	TCGA-78-7156-01
LUAD(N=507)	0.274337	2.118	TCGA-62-A46S-01
LUAD(N=507)	0.464551	0.9493	TCGA-49-AARQ-01
LUAD(N=507)	0.252025	3.5436	TCGA-93-A4JN-01
LUAD(N=507)	0.453108	-2.4659	TCGA-91-6847-01
LUAD(N=507)	0.277898	2.7742	TCGA-55-6642-01
LUAD(N=507)	0.337346	4.6531	TCGA-55-8203-01
LUAD(N=507)	0.40629	0.5955	TCGA-44-7670-01
LUAD(N=507)	0.24556	4.5491	TCGA-MP-A4TJ-01
LUAD(N=507)	0.296619	2.4518	TCGA-38-6178-01
LUAD(N=507)	0.290239	1.8201	TCGA-86-8074-01
LUAD(N=507)	0.320518	-0.1345	TCGA-55-8616-01
LUAD(N=507)	0.312691	2.376	TCGA-97-A4M0-01
LUAD(N=507)	0.444991	-1.685	TCGA-49-6767-01
LUAD(N=507)	0.314325	1.8643	TCGA-55-1595-01
LUAD(N=507)	0.10531	2.081	TCGA-49-AARR-01
LUAD(N=507)	0.223873	-1.0262	TCGA-MP-A4T9-01
LUAD(N=507)	0.305138	-1.2828	TCGA-86-8073-01
LUAD(N=507)	0.265624	2.9338	TCGA-MN-A4N4-01
LUAD(N=507)	0.29868	-0.3022	TCGA-97-A4M3-01
LUAD(N=507)	0.306896	-9.9658	TCGA-86-7714-01
LUAD(N=507)	0.363298	2.9394	TCGA-49-4487-01
LUAD(N=507)	0.429525	0.6145	TCGA-78-7542-01
LUAD(N=507)	0.298436	2.0912	TCGA-95-A4VK-01
LUAD(N=507)	0.412824	0.3231	TCGA-55-7994-01
LUAD(N=507)	0.401632	-0.8339	TCGA-49-6742-01
LUAD(N=507)	0.318929	2.3508	TCGA-MP-A4T6-01
LUAD(N=507)	0.316191	1.5216	TCGA-55-8506-01
LUAD(N=507)	0.422287	0.6145	TCGA-MP-A4TA-01
LUAD(N=507)	0.200895	1.6281	TCGA-55-8091-01
LUAD(N=507)	0.324667	1.5709	TCGA-91-6828-01
LUAD(N=507)	0.458493	0.3907	TCGA-35-5375-01
LUAD(N=507)	0.204379	2.0912	TCGA-97-A4M7-01
LUAD(N=507)	0.360644	0.2881	TCGA-78-7539-01
LUAD(N=507)	0.163473	2.1013	TCGA-J2-8192-01
LUAD(N=507)	0.465272	0.7407	TCGA-86-7713-01
LUAD(N=507)	0.309546	1.3109	TCGA-67-6216-01
LUAD(N=507)	0.261525	3.0393	TCGA-44-A47G-01
LUAD(N=507)	0.16553	-1.2828	TCGA-55-7816-01
LUAD(N=507)	0.37867	-2.4659	TCGA-78-7147-01
LUAD(N=507)	0.216222	2.6138	TCGA-44-3398-01
LUAD(N=507)	0.320102	-9.9658	TCGA-78-7633-01
LUAD(N=507)	0.14008	0.9862	TCGA-86-A4P8-01
LUAD(N=507)	0.357394	-3.458	TCGA-78-7535-01
LUAD(N=507)	0.222851	2.9875	TCGA-86-8671-01
LUAD(N=507)	0.296829	-9.9658	TCGA-91-6835-01
LUAD(N=507)	0.358479	0.1519	TCGA-35-3615-01
LUAD(N=507)	0.196777	0.2642	TCGA-55-6980-01
LUAD(N=507)	0.333906	0.9789	TCGA-50-5936-01
LUAD(N=507)	0.271745	0.4125	TCGA-73-4675-01
LUAD(N=507)	0.361265	1.0915	TCGA-50-5932-01
LUAD(N=507)	0.28131	3.3814	TCGA-93-A4JO-01
LUAD(N=507)	0.358159	0.605	TCGA-49-AAR3-01
LUAD(N=507)	0.490402	0.0854	TCGA-78-7154-01
LUAD(N=507)	0.389708	3.1813	TCGA-55-7910-01
LUAD(N=507)	0.453143	2.8178	TCGA-4B-A93V-01
LUAD(N=507)	0.300742	4.4189	TCGA-91-6849-01
LUAD(N=507)	0.270628	-1.9379	TCGA-MP-A4SY-01
LUAD(N=507)	0.395935	1.3167	TCGA-MP-A4SV-01
LUAD(N=507)	0.169564	1.7954	TCGA-55-8513-01
LUAD(N=507)	0.301249	4.1335	TCGA-MP-A4T4-01
LUAD(N=507)	0.238447	-9.9658	TCGA-71-8520-01
LUAD(N=507)	0.265479	3.2826	TCGA-44-7672-01
LUAD(N=507)	0.290231	0.6969	TCGA-50-6593-01
LUAD(N=507)	0.393758	0.9642	TCGA-69-7973-01
LUAD(N=507)	0.374755	2.7117	TCGA-67-3771-01
LUAD(N=507)	0.405552	0.8488	TCGA-99-8033-01
LUAD(N=507)	0.394118	3.603	TCGA-91-6848-01
LUAD(N=507)	0.223584	-1.9379	TCGA-93-A4JP-01
LUAD(N=507)	0.167093	-0.1993	TCGA-38-A44F-01
LUAD(N=507)	0.50423	2.0569	TCGA-44-7660-01
LUAD(N=507)	0.377568	-9.9658	TCGA-69-7760-01
LUAD(N=507)	0.298161	2.1444	TCGA-69-7764-01
LUAD(N=507)	0.18968	-3.95833	TCGA-44-2665-01
LUAD(N=507)	0.295365	0.6239	TCGA-55-8505-01
LUAD(N=507)	0.430932	-3.1714	TCGA-95-7944-01
LUAD(N=507)	0.443841	-0.8339	TCGA-L9-A7SV-01
LUAD(N=507)	0.340565	1.1641	TCGA-55-8089-01
LUAD(N=507)	0.378282	-9.9658	TCGA-55-7283-01
LUAD(N=507)	0.303982	0.3796	TCGA-44-8117-01
LUAD(N=507)	0.255355	1.2455	TCGA-53-7626-01
LUAD(N=507)	0.344786	1.7617	TCGA-86-8673-01
LUAD(N=507)	0.395153	-9.9658	TCGA-95-8494-01
LUAD(N=507)	0.475731	0.547	TCGA-97-8171-01
LUAD(N=507)	0.367287	1.4335	TCGA-50-7109-01
LUAD(N=507)	0.290715	3.3307	TCGA-44-6145-01
LUAD(N=507)	0.409636	1.1316	TCGA-55-8085-01
LUAD(N=507)	0.410078	-0.5125	TCGA-NJ-A4YF-01
LUAD(N=507)	0.292661	-0.1504	TCGA-NJ-A7XG-01
LUAD(N=507)	0.263949	0.7233	TCGA-05-4403-01
LUAD(N=507)	0.234542	1.2516	TCGA-55-8097-01
LUAD(N=507)	0.354619	3.034	TCGA-NJ-A4YQ-01
LUAD(N=507)	0.300703	0.03	TCGA-97-7547-01
LUAD(N=507)	0.43315	-9.9658	TCGA-55-5899-01
LUAD(N=507)	0.472307	0.3346	TCGA-05-4397-01
LUAD(N=507)	0.20755	1.7097	TCGA-44-6777-01
LUAD(N=507)	0.39993	-0.0277	TCGA-55-7815-01
LUAD(N=507)	0.247306	0.7493	TCGA-91-6830-01
LUAD(N=507)	0.269268	-9.9658	TCGA-44-A4SS-01
LUAD(N=507)	0.321142	1.5854	TCGA-44-7659-01
LUAD(N=507)	0.430181	1.4859	TCGA-53-7813-01
LUAD(N=507)	0.239002	2.0707	TCGA-05-4382-01
[truncated: 9,553 more rows]
