# Supplementary material for: Functional analysis of tumor-derived immunoglobulin lambda and its interacting proteins in cervical cancer
Source: BMC Cancer. 2023 Oct 2;23:929. doi: 10.1186/s12885-023-11426-9 (PMC10544594; doi:10.1186/s12885-023-11426-9)
Supplement: Supplementary file 24 — Additional file 24: Supplementary Table 78. The correlation analysis between RNAss and IGLC7 expression. [file 12885_2023_11426_MOESM24_ESM.xlsx]

## Sheet: Sheet1
Supplementary Table 78 The correlation analysis between RNAss and IGLC7 expression
	RNAss	Expression	Sample Name
CESC (N=301)	0.434315	-2.9324	TCGA-EK-A2RE-01
CESC (N=301)	0.440604	-3.6259	TCGA-IR-A3L7-01
CESC (N=301)	0.509513	2.7721	TCGA-Q1-A73Q-01
CESC (N=301)	0.535126	7.1302	TCGA-C5-A1MF-01
CESC (N=301)	0.507479	-1.1172	TCGA-ZJ-A8QQ-01
CESC (N=301)	0.364697	2.8321	TCGA-EX-A3L1-01
CESC (N=301)	0.437792	-9.9658	TCGA-JW-A5VI-01
CESC (N=301)	0.588705	-9.9658	TCGA-EA-A1QT-01
CESC (N=301)	0.411996	4.7971	TCGA-UC-A7PG-01
CESC (N=301)	0.413553	0.8327	TCGA-EA-A97N-01
CESC (N=301)	0.50053	6.2114	TCGA-EA-A3QD-01
CESC (N=301)	0.455197	4.4277	TCGA-C5-A1ME-01
CESC (N=301)	0.419357	-9.9658	TCGA-C5-A8YR-01
CESC (N=301)	0.443759	2.5561	TCGA-FU-A40J-01
CESC (N=301)	0.41829	0.9419	TCGA-VS-A9V5-01
CESC (N=301)	0.466077	1.5563	TCGA-MY-A913-01
CESC (N=301)	0.490394	-1.5522	TCGA-VS-A8Q9-01
CESC (N=301)	0.468668	0.24	TCGA-DS-A0VL-01
CESC (N=301)	0.533007	3.417	TCGA-VS-A9UU-01
CESC (N=301)	0.39253	1.2271	TCGA-ZJ-AAXN-01
CESC (N=301)	0.405974	3.3003	TCGA-VS-A9U6-01
CESC (N=301)	0.485149	2.59	TCGA-C5-A2LX-01
CESC (N=301)	0.522934	0.7664	TCGA-C5-A1M8-01
CESC (N=301)	0.369867	5.6488	TCGA-C5-A7CJ-01
CESC (N=301)	0.424101	1.6604	TCGA-GH-A9DA-01
CESC (N=301)	0.547662	-1.9379	TCGA-EA-A5O9-01
CESC (N=301)	0.455275	4.4751	TCGA-Q1-A73P-01
CESC (N=301)	0.511866	1.9786	TCGA-C5-A8XK-01
CESC (N=301)	0.440997	-9.9658	TCGA-C5-A907-01
CESC (N=301)	0.582305	-2.7274	TCGA-VS-A9UD-01
CESC (N=301)	0.436803	2.9802	TCGA-C5-A7CM-01
CESC (N=301)	0.51405	1.6558	TCGA-VS-A9V2-01
CESC (N=301)	0.387684	-9.9658	TCGA-VS-A94Y-01
CESC (N=301)	0.452116	3.741	TCGA-C5-A8ZZ-01
CESC (N=301)	0.396671	-2.6349	TCGA-VS-A9UJ-01
CESC (N=301)	0.499563	2.9128	TCGA-ZJ-AAXI-01
CESC (N=301)	0.481823	-1.685	TCGA-Q1-A6DT-01
CESC (N=301)	0.342709	2.694	TCGA-VS-A9UQ-01
CESC (N=301)	0.514176	-0.3752	TCGA-VS-A8EG-01
CESC (N=301)	0.445933	5.3263	TCGA-EX-A69L-01
CESC (N=301)	0.453079	-1.5951	TCGA-Q1-A73O-01
CESC (N=301)	0.47462	4.8968	TCGA-VS-A8QC-01
CESC (N=301)	0.409226	3.5657	TCGA-EA-A5ZE-01
CESC (N=301)	0.443212	4.1915	TCGA-ZJ-A8QO-01
CESC (N=301)	0.472403	3.4075	TCGA-JX-A5QV-01
CESC (N=301)	0.436242	0.0854	TCGA-EK-A2GZ-01
CESC (N=301)	0.385013	0.9419	TCGA-EK-A2R9-01
CESC (N=301)	0.524588	3.8847	TCGA-IR-A3LL-01
CESC (N=301)	0.488337	7.3672	TCGA-C5-A1M5-01
CESC (N=301)	0.281482	4.9887	TCGA-C5-A7X8-01
CESC (N=301)	0.464671	5.0466	TCGA-EA-A3HS-01
CESC (N=301)	0.337687	3.6782	TCGA-IR-A3LH-01
CESC (N=301)	0.562887	-4.2934	TCGA-C5-A1M9-01
CESC (N=301)	0.517547	4.837	TCGA-DG-A2KJ-01
CESC (N=301)	0.483145	3.603	TCGA-Q1-A5R3-01
CESC (N=301)	0.365154	5.2664	TCGA-HG-A2PA-01
CESC (N=301)	0.445004	1.9749	TCGA-EA-A50E-01
CESC (N=301)	0.38674	-3.0469	TCGA-EA-A556-01
CESC (N=301)	0.4574	-0.2671	TCGA-VS-A9V3-01
CESC (N=301)	0.433026	8.2723	TCGA-VS-A9UH-01
CESC (N=301)	0.441938	1.0983	TCGA-JX-A3PZ-01
CESC (N=301)	0.410732	0.605	TCGA-C5-A1MP-01
CESC (N=301)	0.289039	-0.8863	TCGA-MU-A5YI-01
CESC (N=301)	0.552175	0.537	TCGA-VS-A8QA-01
CESC (N=301)	0.46895	3.6759	TCGA-FU-A5XV-01
CESC (N=301)	0.485978	5.24	TCGA-EX-A8YF-01
CESC (N=301)	0.448367	-0.2159	TCGA-ZJ-A8QR-01
CESC (N=301)	0.295907	1.1641	TCGA-IR-A3LB-01
CESC (N=301)	0.418764	-0.6416	TCGA-EK-A2PI-01
CESC (N=301)	0.411665	-2.7274	TCGA-HM-A6W2-01
CESC (N=301)	0.563352	-1.0862	TCGA-EK-A2IR-01
CESC (N=301)	0.412228	0.099	TCGA-IR-A3LF-01
CESC (N=301)	0.475693	2.5213	TCGA-HM-A4S6-01
CESC (N=301)	0.511508	3.417	TCGA-VS-A8QF-01
CESC (N=301)	0.400196	6.0061	TCGA-VS-AA62-01
CESC (N=301)	0.538917	2.7029	TCGA-C5-A7UE-01
CESC (N=301)	0.435754	1.1641	TCGA-DS-A5RQ-01
CESC (N=301)	0.451455	3.1987	TCGA-BI-A20A-01
CESC (N=301)	0.466789	3.6312	TCGA-EA-A3HU-01
CESC (N=301)	0.416417	3.4451	TCGA-EK-A2RM-01
CESC (N=301)	0.476022	4.8375	TCGA-DG-A2KK-01
CESC (N=301)	0.479707	3.9051	TCGA-C5-A1MI-01
CESC (N=301)	0.547626	-1.685	TCGA-JW-A852-01
CESC (N=301)	0.500406	0.9115	TCGA-EK-A2RA-01
CESC (N=301)	0.544526	-1.2481	TCGA-EK-A2RB-01
CESC (N=301)	0.506503	1.3567	TCGA-C5-A1MJ-01
CESC (N=301)	0.49261	1.3956	TCGA-MY-A5BE-01
CESC (N=301)	0.475988	2.3135	TCGA-C5-A1BE-01
CESC (N=301)	0.510929	9.106	TCGA-ZJ-AAXT-01
CESC (N=301)	0.577457	3.0876	TCGA-LP-A7HU-01
CESC (N=301)	0.484763	3.6555	TCGA-2W-A8YY-01
CESC (N=301)	0.37958	4.4108	TCGA-EA-A411-01
CESC (N=301)	0.425975	-3.3076	TCGA-C5-A1MN-01
CESC (N=301)	0.472444	3.7345	TCGA-C5-A2M2-01
CESC (N=301)	0.421673	1.8404	TCGA-EK-A2PK-01
CESC (N=301)	0.476363	0.8568	TCGA-EA-A410-01
CESC (N=301)	0.50205	6.2478	TCGA-VS-A952-01
CESC (N=301)	0.42032	-1.0559	TCGA-EK-A2IP-01
CESC (N=301)	0.516744	2.0325	TCGA-EK-A2PG-01
CESC (N=301)	0.429101	6.8453	TCGA-FU-A3YQ-01
CESC (N=301)	0.552953	3.831	TCGA-DS-A1OB-01
CESC (N=301)	0.446382	2.4518	TCGA-VS-A959-01
CESC (N=301)	0.514858	3.453	TCGA-EK-A2R7-01
CESC (N=301)	0.501989	0.2642	TCGA-JW-A5VJ-01
CESC (N=301)	0.514451	3.6612	TCGA-C5-A7UH-01
CESC (N=301)	0.495673	7.3495	TCGA-MA-AA3Z-01
CESC (N=301)	0.421904	-0.8599	TCGA-VS-A9UR-01
CESC (N=301)	0.559125	-9.9658	TCGA-EK-A3GN-01
CESC (N=301)	0.503519	-2.9324	TCGA-DS-A3LQ-01
CESC (N=301)	0.555099	7.1097	TCGA-ZJ-AAXU-01
CESC (N=301)	0.494644	2.0569	TCGA-VS-A9UY-01
CESC (N=301)	0.496304	-2.8262	TCGA-ZJ-AAXA-01
CESC (N=301)	0.424773	-2.5479	TCGA-EK-A2RO-01
CESC (N=301)	0.461532	0.2029	TCGA-DS-A0VM-01
CESC (N=301)	0.500216	6.8669	TCGA-EX-A1H5-01
CESC (N=301)	0.486334	-1.2142	TCGA-FU-A3EO-01
CESC (N=301)	0.553022	-4.035	TCGA-EK-A2RK-01
CESC (N=301)	0.572116	4.1466	TCGA-C5-A1BL-01
CESC (N=301)	0.592944	-0.5125	TCGA-Q1-A73S-01
CESC (N=301)	0.442934	4.2181	TCGA-PN-A8MA-01
CESC (N=301)	0.41294	2.7657	TCGA-DS-A7WF-01
CESC (N=301)	0.405209	7.6259	TCGA-C5-A7X3-01
CESC (N=301)	0.295895	6.5089	TCGA-HM-A3JK-01
CESC (N=301)	0.522448	8.7395	TCGA-ZJ-AAXJ-01
CESC (N=301)	0.462646	7.894	TCGA-VS-A9V1-01
CESC (N=301)	0.569695	-0.5125	TCGA-FU-A3HZ-01
CESC (N=301)	0.469213	0.8568	TCGA-EA-A78R-01
CESC (N=301)	0.482022	0.0718	TCGA-JW-A5VG-01
CESC (N=301)	0.598514	2.7336	TCGA-VS-A9UV-01
CESC (N=301)	0.29002	-9.9658	TCGA-C5-A8YT-01
CESC (N=301)	0.318972	0.9343	TCGA-ZX-AA5X-01
CESC (N=301)	0.55077	3.865	TCGA-VS-A958-01
CESC (N=301)	0.449888	3.186	TCGA-VS-A8EL-01
CESC (N=301)	0.443712	-3.0469	TCGA-ZJ-AB0I-01
CESC (N=301)	0.522512	3.9663	TCGA-C5-A2LZ-01
CESC (N=301)	0.462881	-3.1714	TCGA-VS-A950-01
CESC (N=301)	0.57022	1.0293	TCGA-IR-A3LK-01
CESC (N=301)	0.490094	4.5946	TCGA-DS-A1OC-01
CESC (N=301)	0.567515	7.4376	TCGA-C5-A3HE-01
CESC (N=301)	0.497168	4.9607	TCGA-MA-AA3W-01
CESC (N=301)	0.469727	-0.8339	TCGA-VS-A9UL-01
CESC (N=301)	0.522324	0.1388	TCGA-VS-A9UO-01
CESC (N=301)	0.383994	3.8571	TCGA-C5-A8XJ-01
CESC (N=301)	0.38252	-1.3183	TCGA-C5-A7CL-01
CESC (N=301)	0.484197	-9.9658	TCGA-FU-A3NI-01
CESC (N=301)	0.426907	4.6358	TCGA-EA-A439-01
CESC (N=301)	0.467459	-2.0529	TCGA-VS-A9V0-01
CESC (N=301)	0.560537	3.0688	TCGA-EK-A3GK-01
CESC (N=301)	0.487863	4.096	TCGA-C5-A7CG-01
CESC (N=301)	0.472408	1.787	TCGA-C5-A1BI-01
CESC (N=301)	0.370116	3.8095	TCGA-HM-A3JJ-01
CESC (N=301)	0.529159	9.3722	TCGA-C5-A7UI-01
CESC (N=301)	0.387029	0.4967	TCGA-ZJ-AAXD-01
CESC (N=301)	0.448776	-2.5479	TCGA-EK-A2R8-01
CESC (N=301)	0.461527	-0.8599	TCGA-VS-A9UP-01
CESC (N=301)	0.315277	-0.6416	TCGA-C5-A1BF-01
CESC (N=301)	0.47926	3.9051	TCGA-EX-A69M-01
CESC (N=301)	0.44482	-0.4921	TCGA-EA-A5ZD-01
CESC (N=301)	0.514337	2.9857	TCGA-JX-A3Q0-01
CESC (N=301)	0.421458	5.8944	TCGA-BI-A0VS-01
CESC (N=301)	0.479864	-0.3752	TCGA-VS-A8EJ-01
CESC (N=301)	0.560916	0.7748	TCGA-DR-A0ZL-01
CESC (N=301)	0.538724	4.439	TCGA-MA-AA41-01
CESC (N=301)	0.528653	3.7867	TCGA-EA-A3HQ-01
CESC (N=301)	0.722442	1.7828	TCGA-LP-A5U2-01
CESC (N=301)	0.432677	5.4165	TCGA-EA-A43B-01
CESC (N=301)	0.503849	-3.6259	TCGA-C5-A3HD-01
CESC (N=301)	0.445261	-9.9658	TCGA-IR-A3LI-01
CESC (N=301)	0.45579	6.2719	TCGA-VS-A8EI-01
CESC (N=301)	0.411768	-3.458	TCGA-EA-A4BA-01
CESC (N=301)	0.408488	3.4291	TCGA-C5-A3HL-01
CESC (N=301)	0.373734	-4.6082	TCGA-EA-A3Y4-01
CESC (N=301)	0.436553	3.3379	TCGA-UC-A7PF-01
CESC (N=301)	0.432797	4.1812	TCGA-VS-A9UB-01
CESC (N=301)	0.458979	-1.0262	TCGA-UC-A7PI-01
CESC (N=301)	0.362895	1.8201	TCGA-DG-A2KL-01
CESC (N=301)	0.505908	1.0151	TCGA-JW-AAVH-01
CESC (N=301)	0.546149	-1.5951	TCGA-MY-A5BF-01
CESC (N=301)	0.408861	7.4379	TCGA-Q1-A5R1-01
CESC (N=301)	0.21233	-9.9658	TCGA-FU-A57G-01
CESC (N=301)	0.471663	0.8488	TCGA-C5-A1BQ-01
CESC (N=301)	0.393023	5.22	TCGA-EK-A2PL-01
CESC (N=301)	0.540686	3.1588	TCGA-Q1-A6DW-01
CESC (N=301)	0.568909	0.537	TCGA-C5-A2M1-01
CESC (N=301)	0.465194	2.6278	TCGA-R2-A69V-01
CESC (N=301)	0.457563	0.7146	TCGA-EA-A5ZF-01
CESC (N=301)	0.448542	4.2654	TCGA-FU-A23L-01
CESC (N=301)	0.426118	5.0126	TCGA-DS-A1OA-01
CESC (N=301)	0.418137	4.2795	TCGA-EK-A2H1-01
CESC (N=301)	0.421631	1.6093	TCGA-LP-A4AU-01
CESC (N=301)	0.522307	4.835	TCGA-VS-A9U7-01
CESC (N=301)	0.467667	0.6239	TCGA-C5-A2LS-01
CESC (N=301)	0.482534	-1.3921	TCGA-MA-AA3Y-01
CESC (N=301)	0.407987	8.7047	TCGA-DG-A2KM-01
CESC (N=301)	0.432629	1.7316	TCGA-C5-A3HF-01
CESC (N=301)	0.342263	2.5876	TCGA-C5-A2LT-01
CESC (N=301)	0.480212	0.9268	TCGA-C5-A1BK-01
CESC (N=301)	0.474481	6.0372	TCGA-UC-A7PD-01
CESC (N=301)	0.437558	-1.1488	TCGA-MY-A5BD-01
CESC (N=301)	0.459882	5.6996	TCGA-VS-A9UZ-01
CESC (N=301)	0.409654	6.5226	TCGA-DS-A1OD-01
CESC (N=301)	0.462682	2.2237	TCGA-C5-A8XH-01
CESC (N=301)	0.412679	3.716	TCGA-EK-A2RC-01
CESC (N=301)	0.455052	-0.8599	TCGA-JX-A3Q8-01
CESC (N=301)	0.49135	-0.4921	TCGA-DS-A7WI-01
CESC (N=301)	0.560048	-4.035	TCGA-VS-A953-01
CESC (N=301)	0.505765	1.3791	TCGA-EA-A44S-01
CESC (N=301)	0.527541	-0.4131	TCGA-VS-A957-01
CESC (N=301)	0.494912	-9.9658	TCGA-JW-A5VH-01
CESC (N=301)	0.432287	1.0847	TCGA-EA-A3HR-01
CESC (N=301)	0.437847	6.7677	TCGA-EA-A3QE-01
CESC (N=301)	0.493287	-9.9658	TCGA-WL-A834-01
CESC (N=301)	0.444697	5.9074	TCGA-C5-A901-01
CESC (N=301)	0.414314	9.0535	TCGA-JW-A69B-01
CESC (N=301)	0.509107	-9.9658	TCGA-FU-A3HY-01
CESC (N=301)	0.521274	2.4675	TCGA-C5-A1M6-01
CESC (N=301)	0.549786	0.0854	TCGA-VS-A9V4-01
CESC (N=301)	0.429781	2.5683	TCGA-VS-A8Q8-01
CESC (N=301)	0.484196	0.3907	TCGA-DS-A0VN-01
CESC (N=301)	0.448181	1.9601	TCGA-MU-A8JM-01
CESC (N=301)	0.530042	5.1318	TCGA-C5-A2LY-01
CESC (N=301)	0.562911	6.009	TCGA-FU-A23K-01
CESC (N=301)	0.486086	6.7743	TCGA-EA-A6QX-01
CESC (N=301)	0.447884	-3.458	TCGA-C5-A7CH-01
CESC (N=301)	0.421645	-1.2481	TCGA-EK-A2RN-01
CESC (N=301)	0.436984	2.0147	TCGA-EK-A2RJ-01
CESC (N=301)	0.464435	2.8117	TCGA-C5-A1BM-01
CESC (N=301)	0.406557	0.4233	TCGA-Q1-A73R-01
CESC (N=301)	0.336133	2.5288	TCGA-DS-A7WH-01
CESC (N=301)	0.47233	-0.8863	TCGA-ZJ-AAX4-01
CESC (N=301)	0.475791	4.0799	TCGA-C5-A7CK-01
CESC (N=301)	0.5003	6.139	TCGA-VS-A8EK-01
CESC (N=301)	0.175218	5.585	TCGA-EA-A1QS-01
CESC (N=301)	0.520816	-0.8599	TCGA-FU-A3WB-01
CESC (N=301)	0.456724	6.8268	TCGA-FU-A3TQ-01
CESC (N=301)	0.400209	6.4241	TCGA-C5-A8XI-01
CESC (N=301)	0.538297	-0.4921	TCGA-C5-A1BN-01
CESC (N=301)	0.523999	2.6738	TCGA-IR-A3LA-01
CESC (N=301)	0.489206	-2.3147	TCGA-VS-A94X-01
CESC (N=301)	0.46263	0.3796	TCGA-MA-AA42-01
CESC (N=301)	0.486201	-2.6349	TCGA-C5-A8YQ-01
CESC (N=301)	0.457636	2.9802	TCGA-ZJ-AB0H-01
CESC (N=301)	0.489796	-2.7274	TCGA-C5-A7X5-01
CESC (N=301)	0.523598	6.9541	TCGA-VS-A9U5-01
CESC (N=301)	0.508707	5.496	TCGA-C5-A1M7-01
CESC (N=301)	0.586097	1.595	TCGA-C5-A905-01
CESC (N=301)	0.519946	2.7357	TCGA-Q1-A5R2-01
CESC (N=301)	0.539268	-9.9658	TCGA-EK-A3GJ-01
CESC (N=301)	0.407104	2.0844	TCGA-MU-A51Y-01
CESC (N=301)	0.496286	2.9469	TCGA-VS-A8EB-01
CESC (N=301)	0.427649	2.6602	TCGA-LP-A4AX-01
CESC (N=301)	0.487394	0.5666	TCGA-VS-A94Z-01
CESC (N=301)	0.607692	-9.9658	TCGA-ZJ-AAXB-01
CESC (N=301)	0.373969	7.5785	TCGA-C5-A1MQ-01
CESC (N=301)	0.379307	5.1676	TCGA-EX-A1H6-01
CESC (N=301)	0.417357	-0.6193	TCGA-ZJ-AAXF-01
CESC (N=301)	0.434684	3.7688	TCGA-VS-A9UM-01
CESC (N=301)	0.456658	-9.9658	TCGA-VS-A8EH-01
CESC (N=301)	0.497156	6.878	TCGA-BI-A0VR-01
CESC (N=301)	0.511975	-2.8262	TCGA-EA-A5FO-01
CESC (N=301)	0.440734	5.7225	TCGA-DR-A0ZM-01
CESC (N=301)	0.314153	1.6234	TCGA-MA-AA43-01
CESC (N=301)	0.438547	1.0711	TCGA-C5-A7UC-01
CESC (N=301)	0.392024	2.1574	TCGA-C5-A7XC-01
CESC (N=301)	0.477288	-9.9658	TCGA-VS-A8QH-01
CESC (N=301)	0.549723	-0.6873	TCGA-LP-A5U3-01
CESC (N=301)	0.404898	-1.8314	TCGA-DS-A1O9-01
CESC (N=301)	0.365113	2.4934	TCGA-EA-A3HT-01
CESC (N=301)	0.510907	-4.035	TCGA-IR-A3LC-01
CESC (N=301)	0.465793	-0.9686	TCGA-FU-A770-01
CESC (N=301)	0.599157	-1.1811	TCGA-VS-A8EC-01
CESC (N=301)	0.418364	0.4552	TCGA-4J-AA1J-01
CESC (N=301)	0.443489	4.6759	TCGA-LP-A4AV-01
CESC (N=301)	0.496557	0.24	TCGA-EK-A2RL-01
CESC (N=301)	0.445408	-1.8314	TCGA-EK-A3GM-01
CESC (N=301)	0.395589	2.4779	TCGA-VS-A9UC-01
CESC (N=301)	0.560728	-0.7588	TCGA-FU-A2QG-01
CESC (N=301)	0.556985	-9.9658	TCGA-EK-A2PM-01
CESC (N=301)	0.411631	2.8361	TCGA-DS-A0VK-01
CESC (N=301)	0.461721	4.067	TCGA-VS-A94W-01
CESC (N=301)	0.381791	-3.458	TCGA-C5-A1MK-01
CESC (N=301)	0.474815	0.679	TCGA-C5-A1MH-01
CESC (N=301)	0.44181	-9.9658	TCGA-C5-A0TN-01
CESC (N=301)	0.505909	2.4306	TCGA-VS-A9UI-01
CESC (N=301)	0.499402	-3.816	TCGA-FU-A3TX-01
CESC (N=301)	0.428761	6.3205	TCGA-Q1-A6DV-01
CESC (N=301)	0.344255	4.2965	TCGA-C5-A1ML-01
CESC (N=301)	0.339612	3.1637	TCGA-VS-A8QM-01
CESC (N=301)	0.410954	6.9791	TCGA-RA-A741-01
CESC (N=301)	0.540714	4.2995	TCGA-VS-A954-01
CESC (N=301)	0.457809	1.7617	TCGA-XS-A8TJ-01
CESC (N=301)	0.359195	1.4652	TCGA-LP-A4AW-01
CESC (N=301)	0.581115	-3.6259	TCGA-JW-A5VK-01
CESC (N=301)	0.551297	-0.7108	TCGA-EK-A2H0-01
CESC (N=301)	0.502938	-9.9658	TCGA-C5-A902-01
CESC (N=301)	0.454904	-2.4659	TCGA-MA-AA3X-01
CESC (N=301)	0.524318	-1.7809	TCGA-C5-A7CO-01
CESC (N=301)	0.486818	5.318	TCGA-C5-A2LV-01
CESC (N=301)	0.304775	1.0915	TCGA-VS-A9UT-01
CESC (N=301)	0.359819	5.6091	TCGA-ZJ-AAX8-01
CESC (N=301)	0.462102	-0.0425	TCGA-C5-A1BJ-01
