# Supplementary material for: Functional analysis of tumor-derived immunoglobulin lambda and its interacting proteins in cervical cancer
Source: BMC Cancer. 2023 Oct 2;23:929. doi: 10.1186/s12885-023-11426-9 (PMC10544594; doi:10.1186/s12885-023-11426-9)
Supplement: Supplementary file 27 — Additional file 27: Supplementary Table 81. The correlation analysis between immune cell infiltration scores and IGLC3 expression. [file 12885_2023_11426_MOESM27_ESM.xlsx]

## Sheet: Sheet1
Supplementary Table 81 The correlation analysis between immune cell infiltration scores and IGLC3 expression
CODE	ID	B_cell	T_cell_CD4	T_cell_CD8	Neutrophil	Macrophage	DC	exp
TCGA-CESC(N=291)	TCGA-IR-A3L7-01	0.06483	0.095	0.145968	0.0737767	0.0326927	0.40328	1.0079
TCGA-CESC(N=291)	TCGA-EA-A44S-01	0.06248	0.12818	0.182415	0.101406	0.0557213	0.49779	9.4557
TCGA-CESC(N=291)	TCGA-C5-A1MF-01	0.1184	0.09507	0.148033	0.0768793	0.026357	0.41801	10.8091
TCGA-CESC(N=291)	TCGA-ZJ-A8QQ-01	0.03979	0.12184	0.101142	0.132458	0	0.45956	4.0619
TCGA-CESC(N=291)	TCGA-EX-A3L1-01	0.06418	0.12735	0.136671	0.208946	0.0559264	0.56955	9.1456
TCGA-CESC(N=291)	TCGA-VS-A8EG-01	0.08924	0.11171	0.162536	0.0969154	0.0258682	0.44902	8.3348
TCGA-CESC(N=291)	TCGA-JW-A5VI-01	0.09546	0.16639	0.190487	0.111878	0.0762597	0.49126	9.0903
TCGA-CESC(N=291)	TCGA-EA-A5FO-01	0.09198	0.07701	0.1436	0.0817872	0.0104385	0.40656	2.2144
TCGA-CESC(N=291)	TCGA-JX-A3Q8-01	0.06912	0.14035	0.202383	0.093434	0.0699861	0.46919	7.1174
TCGA-CESC(N=291)	TCGA-UC-A7PG-01	0.05268	0.11808	0.132054	0.103773	0.0005271	0.4371	7.5981
TCGA-CESC(N=291)	TCGA-EA-A97N-01	0.05377	0.1593	0.112683	0.124174	0.00880727	0.52628	5.6203
TCGA-CESC(N=291)	TCGA-C5-A8YR-01	0.15132	0.03286	0.443508	0.103093	0.125698	0.65535	3.9127
TCGA-CESC(N=291)	TCGA-FU-A40J-01	0.08605	0.12797	0.204565	0.131033	0.0319132	0.45929	8.7728
TCGA-CESC(N=291)	TCGA-VS-A9V5-01	0.07983	0.11125	0.123979	0.0797191	0.0495831	0.42501	9.4691
TCGA-CESC(N=291)	TCGA-FU-A3EO-01	0.07831	0.10077	0.128514	0.0706354	0.0329473	0.45521	7.3663
TCGA-CESC(N=291)	TCGA-VS-A8Q9-01	0.06388	0.13507	0.116414	0.0871804	0.00952373	0.40156	5.2544
TCGA-CESC(N=291)	TCGA-EA-A1QS-01	0.07246	0.13311	0.180541	0.111074	0.15107	0.50927	9.3222
TCGA-CESC(N=291)	TCGA-Q1-A73Q-01	0.07116	0.12369	0.139378	0.113804	0	0.45477	10.2031
TCGA-CESC(N=291)	TCGA-VS-A9UU-01	0.07652	0.09572	0.131489	0.0984598	0	0.43354	10.8947
TCGA-CESC(N=291)	TCGA-C5-A2LX-01	0.24359	0.31849	0.135373	0.11601	0.0196904	0.64687	11.8733
TCGA-CESC(N=291)	TCGA-C5-A1M8-01	0.05371	0.1005	0.115892	0.0747022	0.0364692	0.4143	7.0699
TCGA-CESC(N=291)	TCGA-C5-A7CJ-01	0.11006	0.15572	0.261547	0.162774	0.0832731	0.57197	9.8299
TCGA-CESC(N=291)	TCGA-VS-A9UY-01	0.03686	0.17287	0.126879	0.204557	0	0.51557	9.8839
TCGA-CESC(N=291)	TCGA-EA-A5O9-01	0.08018	0.10168	0.100813	0.134797	0	0.4576	5.8687
TCGA-CESC(N=291)	TCGA-Q1-A73P-01	0.094	0.1161	0.198657	0.115839	0.0643526	0.44469	9.3807
TCGA-CESC(N=291)	TCGA-C5-A8XK-01	0.07762	0.0952	0.138929	0.102253	0.0494	0.45501	7.3689
TCGA-CESC(N=291)	TCGA-C5-A2M2-01	0.10298	0.06017	0.180761	0.148504	0.0335589	0.3487	7.7384
TCGA-CESC(N=291)	TCGA-C5-A7CM-01	0.09384	0.06655	0.170024	0.0785575	0.0263249	0.3913	11.7697
TCGA-CESC(N=291)	TCGA-VS-A9V2-01	0.11596	0.19533	0.156382	0.140589	0.0305897	0.55762	9.5823
TCGA-CESC(N=291)	TCGA-VS-A94Y-01	0.1139	0.23566	0	0.145814	0	0.51225	4.3492
TCGA-CESC(N=291)	TCGA-C5-A8ZZ-01	0.05891	0.1257	0.127621	0.102679	0.0308849	0.43889	8.9892
TCGA-CESC(N=291)	TCGA-Q1-A6DT-01	0.0689	0.12252	0.107549	0.0799124	0.0273614	0.43919	8.2566
TCGA-CESC(N=291)	TCGA-VS-A9UQ-01	0.09593	0.14466	0.151813	0.0881103	0.0632084	0.47915	9.8213
TCGA-CESC(N=291)	TCGA-VS-A9UV-01	0.08533	0.08997	0.136985	0.0894468	0.00450369	0.43648	9.554
TCGA-CESC(N=291)	TCGA-EX-A69L-01	0.13751	0.2423	0.171338	0.209389	0.110934	0.63266	11.2853
TCGA-CESC(N=291)	TCGA-Q1-A73O-01	0.03536	0.16254	0.193685	0.153007	0	0.50056	9.4539
TCGA-CESC(N=291)	TCGA-VS-A8QC-01	0.08585	0.108	0.148098	0.0823719	0.0216535	0.46424	10.3089
TCGA-CESC(N=291)	TCGA-EA-A5ZE-01	0.15614	0.15143	0.208471	0.13098	0.174787	0.57048	10.1398
TCGA-CESC(N=291)	TCGA-JX-A5QV-01	0.05624	0.11008	0.164411	0.125074	0.0239565	0.49532	9.1732
TCGA-CESC(N=291)	TCGA-EK-A2GZ-01	0.11097	0.07577	0.207112	0.0915432	0.0178765	0.48155	5.6026
TCGA-CESC(N=291)	TCGA-EA-A1QT-01	0.06773	0.14593	0.104702	0.131423	0.0293589	0.41655	6.4691
TCGA-CESC(N=291)	TCGA-C5-A901-01	0.06785	0.08744	0.192712	0.11045	0.0553706	0.46954	10.2908
TCGA-CESC(N=291)	TCGA-C5-A1M9-01	0.09016	0.08698	0.150827	0.0938446	0.0243196	0.46627	-2.0529
TCGA-CESC(N=291)	TCGA-DS-A1O9-01	0.07851	0.1569	0.191537	0.184631	0.140947	0.57462	6.6135
TCGA-CESC(N=291)	TCGA-EA-A50E-01	0.06955	0.08959	0.156763	0.0971022	0.0810559	0.45165	8.2496
TCGA-CESC(N=291)	TCGA-EA-A556-01	0.0531	0.15974	0.074601	0.107424	0.019433	0.42063	3.5411
TCGA-CESC(N=291)	TCGA-VS-A9V3-01	0.0899	0.21958	0.13728	0.19022	0	0.59847	9.0519
TCGA-CESC(N=291)	TCGA-VS-A8QA-01	0.13992	0.15794	0.145933	0.131349	0.0337362	0.4952	4.8177
TCGA-CESC(N=291)	TCGA-EX-A1H5-01	0.10221	0.1089	0.148424	0.0937585	0.0283574	0.42052	10.2634
TCGA-CESC(N=291)	TCGA-VS-A9UH-01	0.15713	0.23701	0.210401	0.195148	0.109127	0.7461	13.716
TCGA-CESC(N=291)	TCGA-JX-A3PZ-01	0.12152	0.23388	0.04924	0.099101	0	0.69972	7.3506
TCGA-CESC(N=291)	TCGA-C5-A8XJ-01	0.10587	0.15341	0.203346	0.11126	0.0884	0.5119	8.4569
TCGA-CESC(N=291)	TCGA-EX-A8YF-01	0.13213	0.16551	0.232947	0.147273	0.027102	0.50652	12.9601
TCGA-CESC(N=291)	TCGA-ZJ-A8QR-01	0.0553	0.12501	0.129106	0.137975	0.0557532	0.43383	7.9435
TCGA-CESC(N=291)	TCGA-C5-A7UI-01	0.10999	0.16122	0.176781	0.111456	0.00301733	0.46949	12.6674
TCGA-CESC(N=291)	TCGA-IR-A3LB-01	0.06022	0.11769	0.157129	0.104368	0.0449537	0.42205	7.5178
TCGA-CESC(N=291)	TCGA-EK-A2PI-01	0.05524	0.0877	0.131248	0.0753531	0.0420821	0.40031	3.8521
TCGA-CESC(N=291)	TCGA-HM-A6W2-01	0.06236	0.11864	0.132851	0.063728	0.1875	0.38701	7.9703
TCGA-CESC(N=291)	TCGA-EK-A2RA-01	0.08957	0.19173	0.168537	0.176457	0	0.53901	7.3762
TCGA-CESC(N=291)	TCGA-IR-A3LF-01	0.09307	0.19827	0.150881	0.0981701	0.0131027	0.50368	8.8353
TCGA-CESC(N=291)	TCGA-VS-A8QF-01	0.12212	0.13889	0.138157	0.0996527	0.0675169	0.50044	11.0368
TCGA-CESC(N=291)	TCGA-VS-AA62-01	0.13088	0.24778	0.240802	0.190401	0.0135408	0.6933	10.6297
TCGA-CESC(N=291)	TCGA-DS-A5RQ-01	0.07883	0.12815	0.113	0.134355	0.0250032	0.51917	6.1611
TCGA-CESC(N=291)	TCGA-BI-A20A-01	0.1299	0.19713	0.145886	0.137738	0.095533	0.5513	10.9567
TCGA-CESC(N=291)	TCGA-C5-A1BJ-01	0.09602	0.24269	0.150524	0.175817	0.0129445	0.49788	8.7053
TCGA-CESC(N=291)	TCGA-EA-A3HU-01	0.13881	0.13464	0.663697	0.187236	0.0774496	0.67161	10.9894
TCGA-CESC(N=291)	TCGA-EK-A2RM-01	0.0709	0.1068	0.071	0.119003	0.0436019	0.5565	5.2149
TCGA-CESC(N=291)	TCGA-DG-A2KK-01	0.07853	0.10435	0.169982	0.103823	0.0557913	0.4426	9.0962
TCGA-CESC(N=291)	TCGA-C5-A1MI-01	0.09851	0.18916	0.206298	0.112799	0.0458089	0.55326	8.9912
TCGA-CESC(N=291)	TCGA-GH-A9DA-01	0.07665	0.12373	0.160668	0.130901	0.0112548	0.52851	8.1113
TCGA-CESC(N=291)	TCGA-VS-A9U6-01	0.11302	0.16903	0.189398	0.138654	0.0814217	0.57257	9.1466
TCGA-CESC(N=291)	TCGA-JW-A852-01	0.10198	0.11202	0.10197	0.0759246	0.0675472	0.4316	7.5844
TCGA-CESC(N=291)	TCGA-FU-A5XV-01	0.10605	0.09054	0.183103	0.113999	0.0650662	0.43822	8.0947
TCGA-CESC(N=291)	TCGA-EK-A2RB-01	0.05873	0.07527	0.176399	0.0851954	0.00084806	0.41758	3.136
TCGA-CESC(N=291)	TCGA-C5-A1MJ-01	0.08899	0.10576	0.156265	0.101141	0.0717475	0.49835	6.1291
TCGA-CESC(N=291)	TCGA-MY-A5BE-01	0.28291	0.28912	0.673174	0.176817	0.165849	0.72488	11.9887
TCGA-CESC(N=291)	TCGA-C5-A1BE-01	0.04676	0.14122	0.10075	0.16986	0	0.46996	7.8361
TCGA-CESC(N=291)	TCGA-EA-A3QD-01	0.2036	0.3444	0.249067	0.150725	0.0884697	0.7138	11.4295
TCGA-CESC(N=291)	TCGA-LP-A7HU-01	0.08593	0.14623	0.153063	0.10479	0.0435778	0.45637	9.3875
TCGA-CESC(N=291)	TCGA-2W-A8YY-01	0.10294	0.10757	0.159497	0.0863718	0.0584467	0.50054	9.4853
TCGA-CESC(N=291)	TCGA-C5-A1MN-01	0.05616	0.12189	0.114	0.143951	0.0240788	0.50622	4.81
TCGA-CESC(N=291)	TCGA-EK-A2PK-01	0.2024	0.11966	0.506004	0.103426	0.0463084	0.57767	9.2887
TCGA-CESC(N=291)	TCGA-EA-A410-01	0.06377	0.05516	0.325254	0.0837407	0.0779829	0.44763	6.7764
TCGA-CESC(N=291)	TCGA-VS-A952-01	0.13795	0.11021	0.157147	0.0805192	0	0.50645	10.2713
TCGA-CESC(N=291)	TCGA-EK-A2IP-01	0.07146	0.09993	0.141954	0.0796349	0	0.43327	5.0229
TCGA-CESC(N=291)	TCGA-EK-A2PG-01	0.06882	0.07609	0.131944	0.0599111	0.0471992	0.37907	8.6001
TCGA-CESC(N=291)	TCGA-FU-A3YQ-01	0.13514	0.14993	0.190759	0.158594	0.0574204	0.5542	11.7607
TCGA-CESC(N=291)	TCGA-UC-A7PI-01	0.07723	0.10787	0.150225	0.0999098	0.0400102	0.42646	6.6621
TCGA-CESC(N=291)	TCGA-DS-A1OB-01	0.05708	0.09648	0.154472	0.131216	0.0233678	0.50393	9.2839
TCGA-CESC(N=291)	TCGA-EK-A2R7-01	0.13788	0.1265	0.192836	0.092685	0.105493	0.43642	11.743
TCGA-CESC(N=291)	TCGA-JW-AAVH-01	0.10085	0.13118	0.144671	0.0922894	0.0687296	0.3901	6.7785
TCGA-CESC(N=291)	TCGA-JW-A5VJ-01	0.06503	0.12994	0.106421	0.0797548	0.0150522	0.45204	9.7465
TCGA-CESC(N=291)	TCGA-C5-A7UH-01	0.0796	0.1199	0.166578	0.0934579	0.0501187	0.45255	10.9619
TCGA-CESC(N=291)	TCGA-EA-A6QX-01	0.10275	0.17643	0.129556	0.201802	0.0110995	0.51503	11.71
TCGA-CESC(N=291)	TCGA-MA-AA3Z-01	0.0668	0.19628	0.268123	0.18354	0.0173464	0.54913	7.6339
TCGA-CESC(N=291)	TCGA-C5-A1MP-01	0.16468	0.18137	0.202502	0.122243	0.169011	0.69243	10.8843
TCGA-CESC(N=291)	TCGA-VS-A9UR-01	0.12935	0.15462	0.126486	0.0946889	0.0227795	0.48662	6.3025
TCGA-CESC(N=291)	TCGA-EK-A3GN-01	0.05993	0.08917	0.118617	0.0751888	0	0.39208	1.4228
TCGA-CESC(N=291)	TCGA-DS-A3LQ-01	0.08125	0.09345	0.149632	0.0948239	0.0937167	0.50713	9.3032
TCGA-CESC(N=291)	TCGA-ZJ-AAXU-01	0.13528	0.14106	0.201393	0.104202	0	0.48968	12.8073
TCGA-CESC(N=291)	TCGA-ZJ-AAXA-01	0.08233	0.12181	0.102492	0.0821422	0.0169642	0.47196	3.6405
TCGA-CESC(N=291)	TCGA-EK-A2RO-01	0.03763	0.0371	0.190448	0.133653	0.0490468	0.38969	4.809
TCGA-CESC(N=291)	TCGA-MY-A913-01	0.01671	0.22305	0.03087	0.250177	0	0.53189	9.706
TCGA-CESC(N=291)	TCGA-C5-A1BL-01	0.08744	0.13028	0.219409	0.139378	0.0526028	0.54691	9.8591
TCGA-CESC(N=291)	TCGA-Q1-A73S-01	0.07143	0.07814	0.117977	0.0817121	0	0.44806	5.5952
TCGA-CESC(N=291)	TCGA-EK-A2IR-01	0.03753	0.06881	0.138979	0.0496502	0.120948	0.37102	6.1948
TCGA-CESC(N=291)	TCGA-VS-A959-01	0.12894	0.18488	0.145782	0.123243	0.110969	0.47793	11.9147
TCGA-CESC(N=291)	TCGA-PN-A8MA-01	0.10502	0.12885	0.179401	0.0871118	0.0820318	0.47334	11.8922
TCGA-CESC(N=291)	TCGA-FU-A3HZ-01	0.05525	0.04845	0.284854	0.0811	0.043208	0.47505	3.2297
TCGA-CESC(N=291)	TCGA-DS-A7WF-01	0.11176	0.12927	0.16141	0.143281	0.0139232	0.58697	8.7202
TCGA-CESC(N=291)	TCGA-EA-A411-01	0.07455	0.14863	0.148771	0.0988756	0.0308384	0.55845	11.1171
TCGA-CESC(N=291)	TCGA-HM-A3JK-01	0.11356	0.14033	0.155336	0.104153	0.119195	0.48945	13.6108
TCGA-CESC(N=291)	TCGA-HM-A4S6-01	0.06528	0.16887	0.230258	0.195298	0.115562	0.64638	7.9046
TCGA-CESC(N=291)	TCGA-Q1-A5R1-01	0.10813	0.10697	0.156155	0.0799592	0.0614843	0.46991	9.6325
TCGA-CESC(N=291)	TCGA-EA-A78R-01	0.08466	0.12171	0.125742	0.120938	0.0414211	0.4712	7.5234
TCGA-CESC(N=291)	TCGA-VS-A9UC-01	0.13623	0.14531	0.18473	0.11622	0.0106632	0.64365	6.8749
TCGA-CESC(N=291)	TCGA-JW-A5VG-01	0.01385	0.17071	0.237854	0.162582	0.0244453	0.49701	7.6675
TCGA-CESC(N=291)	TCGA-C5-A3HE-01	0.1619	0.12372	0.25382	0.119592	0	0.58865	11.9568
TCGA-CESC(N=291)	TCGA-VS-A9UI-01	0.06539	0.1521	0.152588	0.164134	0.0204632	0.53402	8.8
TCGA-CESC(N=291)	TCGA-C5-A8YT-01	0.06942	0.11118	0.315446	0.0710303	0.115383	0.48227	3.5035
TCGA-CESC(N=291)	TCGA-ZX-AA5X-01	0.11065	0.17977	0.145018	0.147584	0.108358	0.553	7.0338
TCGA-CESC(N=291)	TCGA-VS-A958-01	0.14762	0.21794	0.332714	0.183534	0.0212818	0.72137	10.0659
TCGA-CESC(N=291)	TCGA-C5-A2LZ-01	0.08991	0.13442	0.180802	0.125774	0	0.49874	10.9766
TCGA-CESC(N=291)	TCGA-DS-A0VM-01	0.07193	0.12425	0.139357	0.119155	0.0577671	0.47647	5.9291
TCGA-CESC(N=291)	TCGA-VS-A950-01	0.09569	0.10272	0.145581	0.0972346	0.0106365	0.47066	11.1307
TCGA-CESC(N=291)	TCGA-IR-A3LK-01	0.05988	0.14605	0.112837	0.154875	0.0866327	0.43137	7.08
TCGA-CESC(N=291)	TCGA-FU-A23L-01	0.11482	0.20259	0.230406	0.155879	0.0944749	0.52705	9.965
TCGA-CESC(N=291)	TCGA-MA-AA3W-01	0.12244	0.27316	0.338871	0.206677	0.0766962	0.66327	9.1983
TCGA-CESC(N=291)	TCGA-VS-A957-01	0.0604	0.07365	0.169457	0.102691	0.0175147	0.43348	5.7312
TCGA-CESC(N=291)	TCGA-C5-A7UE-01	0.06795	0.12249	0.120216	0.0928984	0.0440329	0.42125	9.2344
TCGA-CESC(N=291)	TCGA-VS-A9UL-01	0.05377	0.08783	0.226148	0.0557494	0.0975898	0.38033	9.9757
TCGA-CESC(N=291)	TCGA-VS-A9UO-01	0.12343	0.10533	0.173559	0.105306	0	0.45049	7.4046
TCGA-CESC(N=291)	TCGA-C5-A7CL-01	0.08835	0.11841	0.145095	0.118975	0.0486786	0.45949	7.3731
TCGA-CESC(N=291)	TCGA-FU-A3NI-01	0.09545	0.10868	0.172462	0.0854453	0.0788639	0.4827	5.5717
TCGA-CESC(N=291)	TCGA-VS-A9V0-01	0.07431	0.09036	0.149089	0.0818728	0.0148403	0.41266	3.716
TCGA-CESC(N=291)	TCGA-EK-A3GK-01	0.07721	0.11909	0.204346	0.107285	0.0563503	0.44386	8.3874
TCGA-CESC(N=291)	TCGA-C5-A7CG-01	0.21952	0.3483	0.375939	0.219769	0.0279636	0.77852	10.1998
TCGA-CESC(N=291)	TCGA-C5-A1BI-01	0.11307	0.15388	0.220254	0.115604	0.0516625	0.57023	10.9538
TCGA-CESC(N=291)	TCGA-EK-A2R8-01	0.05957	0.09911	0.145661	0.121895	0	0.41797	7.2552
TCGA-CESC(N=291)	TCGA-VS-A9UP-01	0.05939	0.12903	0.115071	0.0570866	0.120834	0.40234	11.537
TCGA-CESC(N=291)	TCGA-C5-A1BF-01	0.06262	0.09856	0.219866	0.124967	0.0856098	0.44999	8.5757
TCGA-CESC(N=291)	TCGA-EX-A69M-01	0.12593	0.1128	0.267795	0.13509	0.0444809	0.56018	8.9283
TCGA-CESC(N=291)	TCGA-EA-A5ZD-01	0.07699	0.17281	0.149891	0.186191	0.138544	0.52848	6.7616
TCGA-CESC(N=291)	TCGA-EA-A3QE-01	0.12011	0.24279	0.33463	0.194592	0.00365323	0.64338	10.2958
TCGA-CESC(N=291)	TCGA-JX-A3Q0-01	0.06314	0.1919	0.121728	0.207367	0.0109664	0.52651	9.6656
TCGA-CESC(N=291)	TCGA-BI-A0VS-01	0.11083	0.16416	0.164833	0.102732	0.0287554	0.54729	9.841
TCGA-CESC(N=291)	TCGA-VS-A8EJ-01	0.12529	0.14946	0.073283	0.0798128	0.041919	0.44184	9.7408
TCGA-CESC(N=291)	TCGA-FU-A2QG-01	0.06944	0.12537	0.186681	0.109004	0.0174706	0.46978	5.5862
TCGA-CESC(N=291)	TCGA-C5-A8XI-01	0.08462	0.19609	0.166076	0.150561	0	0.50903	11.2553
TCGA-CESC(N=291)	TCGA-LP-A5U2-01	0.06975	0.09263	0.163835	0.0833071	0	0.41658	7.2628
TCGA-CESC(N=291)	TCGA-EA-A43B-01	0.09647	0.18166	0.137405	0.119601	0.0342665	0.50327	10.8832
TCGA-CESC(N=291)	TCGA-C5-A3HD-01	0.05239	0.09442	0.146411	0.100182	0	0.39974	4.1228
TCGA-CESC(N=291)	TCGA-IR-A3LI-01	0.07903	0.10408	0.098773	0.0603679	0.012757	0.417	0.6608
TCGA-CESC(N=291)	TCGA-VS-A8EI-01	0.09962	0.17354	0.206976	0.122125	0.0718037	0.49325	10.4313
TCGA-CESC(N=291)	TCGA-EA-A4BA-01	0.06593	0.16013	0.091934	0.0454086	0.0571284	0.39298	3.3814
TCGA-CESC(N=291)	TCGA-VS-A8EL-01	0.07951	0.14535	0.296355	0.166048	0.115002	0.58418	9.787
TCGA-CESC(N=291)	TCGA-C5-A3HL-01	0.06134	0.08635	0.182324	0.103549	0.00872288	0.45961	9.8501
TCGA-CESC(N=291)	TCGA-EA-A3Y4-01	0.17079	0.18769	0.367853	0.0850453	0	0.65426	6.9476
TCGA-CESC(N=291)	TCGA-IR-A3LA-01	0.05782	0.11672	0.142673	0.0855882	0.0470002	0.42419	7.8053
TCGA-CESC(N=291)	TCGA-UC-A7PF-01	0.10836	0.18234	0.255625	0.162488	0.0753765	0.61824	10.7597
TCGA-CESC(N=291)	TCGA-VS-A9UB-01	0.08719	0.26492	0.373751	0.222906	0.138671	0.74856	8.259
TCGA-CESC(N=291)	TCGA-C5-A907-01	0.0358	0.23517	0.127163	0.151812	0	0.5512	7.5271
TCGA-CESC(N=291)	TCGA-DG-A2KL-01	0.10964	0.13583	0.140846	0.150042	0	0.67304	6.3201
TCGA-CESC(N=291)	TCGA-FU-A57G-01	0.08635	0.10126	0.185916	0.0846817	0.0454427	0.46411	3.8187
TCGA-CESC(N=291)	TCGA-C5-A1BQ-01	0.07826	0.1345	0.266058	0.125644	0.0414972	0.51953	7.7013
TCGA-CESC(N=291)	TCGA-MA-AA3Y-01	0.08679	0.16212	0.235419	0.188019	0.00042004	0.62796	11.2179
TCGA-CESC(N=291)	TCGA-EK-A2PL-01	0.08237	0.12165	0.12295	0.089863	0.0509024	0.37904	6.4431
TCGA-CESC(N=291)	TCGA-Q1-A6DW-01	0.07514	0.06369	0.253955	0.106172	0.0187965	0.46838	9.8756
TCGA-CESC(N=291)	TCGA-C5-A2M1-01	0.20276	0.12546	0.237648	0.0917091	0.0148419	0.76272	7.8357
TCGA-CESC(N=291)	TCGA-R2-A69V-01	0.17156	0.16618	0.509419	0.199487	0.235345	0.87541	11.557
TCGA-CESC(N=291)	TCGA-EA-A5ZF-01	0.06825	0.08175	0.150174	0.0908092	0.0731389	0.4491	8.3869
TCGA-CESC(N=291)	TCGA-C5-A0TN-01	0.05415	0.12713	0.119154	0.117321	0.0503951	0.49103	6.3903
TCGA-CESC(N=291)	TCGA-DS-A1OA-01	0.09592	0.17405	0.161257	0.129886	0.0206764	0.55094	10.8204
TCGA-CESC(N=291)	TCGA-EK-A2H1-01	0.08977	0.20739	0.102922	0.139244	0.0403247	0.59453	9.6456
TCGA-CESC(N=291)	TCGA-LP-A4AU-01	0.07405	0.12213	0.201433	0.149085	0	0.44808	9.1064
TCGA-CESC(N=291)	TCGA-VS-A9U7-01	0.13205	0.12831	0.16987	0.144204	0	0.6375	11.9988
TCGA-CESC(N=291)	TCGA-C5-A1ME-01	0.17404	0.08398	0.183514	0.04935	0.00206675	0.57102	11.0338
TCGA-CESC(N=291)	TCGA-MU-A5YI-01	0.13203	0.13478	0.180027	0.0968911	0.0387796	0.55884	7.2128
TCGA-CESC(N=291)	TCGA-C5-A2LS-01	0.08433	0.12829	0.092399	0.0869081	0.0189214	0.40393	5.465
TCGA-CESC(N=291)	TCGA-VS-A9UJ-01	0.04948	0.12552	0.113935	0.0727081	0.0506266	0.3999	7.2448
TCGA-CESC(N=291)	TCGA-DG-A2KM-01	0.44685	0.02509	1.19389	0.227141	0.191163	1.34618	13.0865
TCGA-CESC(N=291)	TCGA-C5-A3HF-01	0.12758	0.15065	0.160121	0.0874105	0.00224013	0.51352	9.4194
TCGA-CESC(N=291)	TCGA-MA-AA42-01	0.23464	0.20147	0.537367	0.18271	0.156322	0.8347	11.26
TCGA-CESC(N=291)	TCGA-C5-A2LT-01	0.07751	0.14716	0.209336	0.0949344	0.0376538	0.50332	10.3448
TCGA-CESC(N=291)	TCGA-C5-A8YQ-01	0.05075	0.12415	0.126738	0.0894656	0.0294164	0.4295	5.8805
TCGA-CESC(N=291)	TCGA-UC-A7PD-01	0.04892	0.15624	0.09378	0.10281	0.0352307	0.46611	9.6709
TCGA-CESC(N=291)	TCGA-MY-A5BD-01	0.08281	0.09393	0.180734	0.0793127	0.029381	0.45411	6.7977
TCGA-CESC(N=291)	TCGA-VS-A9V1-01	0.07871	0.07976	0.190389	0.125938	0.0379218	0.40859	9.3332
TCGA-CESC(N=291)	TCGA-C5-A8XH-01	0.04507	0.17405	0.122992	0.156383	0.0169724	0.52561	8.3212
TCGA-CESC(N=291)	TCGA-EK-A2RC-01	0.09844	0.16462	0.198942	0.130047	0.0638236	0.49728	10.8302
TCGA-CESC(N=291)	TCGA-JW-A5VL-01	0.04406	0.20496	0.188367	0.166045	0.0914424	0.59488	6.5174
TCGA-CESC(N=291)	TCGA-VS-A953-01	0.04644	0.08133	0.16894	0.0974448	0.0157514	0.42239	0.0014
TCGA-CESC(N=291)	TCGA-EK-A2RK-01	0.06312	0.11834	0.13424	0.133156	0.0166305	0.46169	4.1449
TCGA-CESC(N=291)	TCGA-JW-A5VH-01	0.044	0.09575	0.186001	0.0729687	0.0297057	0.42006	1.1117
TCGA-CESC(N=291)	TCGA-MY-A5BF-01	0.08264	0.11036	0.213769	0.137239	0	0.56528	6.7372
TCGA-CESC(N=291)	TCGA-DS-A0VL-01	0.04974	0.14158	0.221014	0.134578	0.0367278	0.46442	8.6803
TCGA-CESC(N=291)	TCGA-WL-A834-01	0.08676	0.11037	0.118212	0.0819056	0.051011	0.42246	4.425
TCGA-CESC(N=291)	TCGA-JW-A69B-01	0.09971	0.11756	0.141837	0.122627	0.142796	0.45912	7.8487
TCGA-CESC(N=291)	TCGA-C5-A1M6-01	0.10195	0.11417	0.096397	0.0912619	0.0610827	0.43618	8.0332
TCGA-CESC(N=291)	TCGA-VS-A9V4-01	0.05708	0.10204	0.165046	0.0940507	0.0339069	0.42109	7.3703
TCGA-CESC(N=291)	TCGA-VS-A8Q8-01	0.05999	0.18483	0.098861	0.162746	0	0.52269	10.3733
TCGA-CESC(N=291)	TCGA-DS-A0VN-01	0.07826	0.14562	0.327373	0.14068	0.0390968	0.60281	6.7448
TCGA-CESC(N=291)	TCGA-MU-A8JM-01	0.09846	0.08175	0.2212	0.118515	0.0291196	0.56152	8.9245
TCGA-CESC(N=291)	TCGA-C5-A2LY-01	0.16096	0.21018	0.256586	0.110894	0.135906	0.64713	10.5006
TCGA-CESC(N=291)	TCGA-EA-A439-01	0.06859	0.12086	0.181318	0.137591	0.0292661	0.47731	8.5274
TCGA-CESC(N=291)	TCGA-FU-A23K-01	0.1357	0.11409	0.182028	0.0793471	0.00878355	0.50035	10.6133
TCGA-CESC(N=291)	TCGA-C5-A7CH-01	0.06461	0.13705	0.088058	0.0991361	0	0.49467	7.2673
TCGA-CESC(N=291)	TCGA-EK-A2RN-01	0.07077	0.10228	0.106978	0.102851	0.0253024	0.39335	4.9284
TCGA-CESC(N=291)	TCGA-EK-A2RJ-01	0.06631	0.10915	0.293566	0.138941	0.0216835	0.53695	10.4317
TCGA-CESC(N=291)	TCGA-C5-A1BM-01	0.05769	0.16782	0.141262	0.194382	0.0681217	0.59552	9.4746
TCGA-CESC(N=291)	TCGA-Q1-A73R-01	0.04728	0.13171	0.140382	0.0855526	0.059857	0.44423	7.0274
TCGA-CESC(N=291)	TCGA-DS-A7WH-01	0.05664	0.09021	0.204368	0.110775	0.0829624	0.46701	9.262
TCGA-CESC(N=291)	TCGA-ZJ-AAX4-01	0.10723	0.1797	0.222221	0.114449	0.159911	0.58744	9.2647
TCGA-CESC(N=291)	TCGA-C5-A7CK-01	0.06699	0.09583	0.128604	0.0887172	0.0269425	0.41919	9.544
TCGA-CESC(N=291)	TCGA-VS-A8EK-01	0.0756	0.10833	0.148134	0.0986302	0.0532707	0.44281	10.723
TCGA-CESC(N=291)	TCGA-FU-A3WB-01	0.06809	0.11061	0.137507	0.0888375	0.0180993	0.43107	7.5098
TCGA-CESC(N=291)	TCGA-FU-A3TQ-01	0.09472	0.13081	0.159021	0.134265	0.0303397	0.53946	8.6799
TCGA-CESC(N=291)	TCGA-C5-A905-01	0.10896	0.15037	0.112173	0.099186	0.0604058	0.41365	7.5997
TCGA-CESC(N=291)	TCGA-C5-A1BN-01	0.07057	0.09865	0.113266	0.121864	0	0.4244	3.755
TCGA-CESC(N=291)	TCGA-VS-A9UT-01	0.20678	0.18829	0.39266	0.136685	0.343658	0.72586	13.2155
TCGA-CESC(N=291)	TCGA-MA-AA41-01	0.05536	0.11501	0.14496	0.095356	0.0277169	0.43194	6.4856
TCGA-CESC(N=291)	TCGA-VS-A9UM-01	0.0971	0.17688	0.200274	0.129646	0.106343	0.54895	11.4497
TCGA-CESC(N=291)	TCGA-VS-A94X-01	0.05525	0.12665	0.170704	0.125773	0.00899936	0.46124	8.0241
TCGA-CESC(N=291)	TCGA-EK-A2R9-01	0.19873	0.15454	0.163139	0.0916815	0.0493754	0.67435	9.0597
TCGA-CESC(N=291)	TCGA-VS-A9UZ-01	0.13644	0.1681	0.138111	0.0997548	0.038141	0.4911	11.0263
TCGA-CESC(N=291)	TCGA-C5-A7X5-01	0.05267	0.07864	0.112399	0.13241	0	0.40887	2.1606
TCGA-CESC(N=291)	TCGA-VS-A9U5-01	0.13967	0.16861	0.194538	0.113499	0.0405272	0.503	11.627
TCGA-CESC(N=291)	TCGA-C5-A1M7-01	0.11188	0.12614	0.157077	0.137234	0.0288365	0.46449	10.7346
TCGA-CESC(N=291)	TCGA-Q1-A5R2-01	0.08968	0.11546	0.175389	0.113019	0.0517574	0.53701	10.2702
TCGA-CESC(N=291)	TCGA-MU-A51Y-01	0.19889	0.21972	0.223787	0.173621	0.0665397	0.73065	7.9881
TCGA-CESC(N=291)	TCGA-HG-A2PA-01	0.08415	0.0808	0.266599	0.128189	0.0794927	0.47829	11.4398
TCGA-CESC(N=291)	TCGA-DG-A2KH-01	0.18969	0.03731	0.159219	0.0540592	0	0.50969	6.6017
TCGA-CESC(N=291)	TCGA-VS-A8EB-01	0.08219	0.12114	0.217992	0.0724973	0.235959	0.383	5.2994
TCGA-CESC(N=291)	TCGA-LP-A4AX-01	0.06407	0.24384	0.339147	0.241517	0.0519947	0.59911	10.4345
TCGA-CESC(N=291)	TCGA-C5-A1M5-01	0.10189	0.23274	0.132736	0.136326	0.013628	0.50909	10.4686
TCGA-CESC(N=291)	TCGA-VS-A94Z-01	0.18318	0.25333	0.594047	0.156855	0.169725	0.70627	12.1925
TCGA-CESC(N=291)	TCGA-EK-A2RE-01	0.05888	0.08577	0.127076	0.0941251	0	0.43456	3.6555
TCGA-CESC(N=291)	TCGA-C5-A1MQ-01	0.23212	0.10285	0.188902	0.0835199	0.0851735	0.68359	12.743
TCGA-CESC(N=291)	TCGA-DS-A7WI-01	0.11716	0.18115	0.067871	0.0869221	0.058318	0.38976	8.6913
TCGA-CESC(N=291)	TCGA-C5-A1BK-01	0.13934	0.37646	0.093953	0.18347	0	0.61107	9.6968
TCGA-CESC(N=291)	TCGA-DS-A0VK-01	0.08635	0.11655	0.130895	0.079512	0.128209	0.40126	7.2286
TCGA-CESC(N=291)	TCGA-EX-A1H6-01	0.07629	0.10642	0.139263	0.0718796	0.00920857	0.40019	10.668
TCGA-CESC(N=291)	TCGA-VS-A8EH-01	0.06557	0.09077	0.149131	0.0821199	0.0956453	0.41959	3.8391
TCGA-CESC(N=291)	TCGA-BI-A0VR-01	0.11285	0.14504	0.229173	0.182096	0	0.56852	12
TCGA-CESC(N=291)	TCGA-DR-A0ZM-01	0.08916	0.12216	0.218679	0.137847	0	0.4862	11.1302
TCGA-CESC(N=291)	TCGA-MA-AA43-01	0.04977	0.13975	0.102493	0.104398	0.044073	0.47373	9.6483
TCGA-CESC(N=291)	TCGA-C5-A7UC-01	0.05998	0.09047	0.1721	0.0922085	0	0.43631	4.7269
TCGA-CESC(N=291)	TCGA-C5-A7X8-01	0.15324	0.13722	0.151053	0.0787555	0.0544258	0.44503	12.8294
TCGA-CESC(N=291)	TCGA-C5-A7XC-01	0.14021	0.11201	0.326494	0.128559	0.0530418	0.57685	13.3075
TCGA-CESC(N=291)	TCGA-VS-A8QH-01	0.08712	0.1381	0.088644	0.0806647	0	0.40699	4.8038
TCGA-CESC(N=291)	TCGA-LP-A5U3-01	0.05534	0.15058	0.110348	0.188666	0.00672295	0.46975	6.7249
TCGA-CESC(N=291)	TCGA-EA-A3HT-01	0.09087	0.11883	0.158342	0.135479	0.067979	0.52032	8.232
TCGA-CESC(N=291)	TCGA-IR-A3LC-01	0.03425	0.06998	0.167701	0.165033	0.00987632	0.43371	6.4097
TCGA-CESC(N=291)	TCGA-HM-A3JJ-01	0.14148	0.16074	0.147637	0.123296	0.0861988	0.62434	9.9827
TCGA-CESC(N=291)	TCGA-FU-A770-01	0.07138	0.09884	0.145264	0.124416	0	0.45894	4.8729
TCGA-CESC(N=291)	TCGA-FU-A3HY-01	0.06261	0.10489	0.146203	0.0959948	0.00741307	0.43738	2.043
TCGA-CESC(N=291)	TCGA-VS-A8EC-01	0.03946	0.14215	0.077179	0.0544048	0	0.41183	4.3392
TCGA-CESC(N=291)	TCGA-IR-A3LH-01	0.1382	0.18815	0.381951	0.245875	0.223258	0.7978	12.1301
TCGA-CESC(N=291)	TCGA-4J-AA1J-01	0.08213	0.12421	0.130914	0.139237	0.015963	0.44629	7.204
TCGA-CESC(N=291)	TCGA-IR-A3LL-01	0.06982	0.14252	0.283171	0.160891	0.0590263	0.5626	8.3001
TCGA-CESC(N=291)	TCGA-EK-A2RL-01	0.06972	0.09309	0.154214	0.0898635	0.0333184	0.38732	6.2849
TCGA-CESC(N=291)	TCGA-C5-A7X3-01	0.10258	0.18471	0.16915	0.0972902	0.0628864	0.47358	12.7672
TCGA-CESC(N=291)	TCGA-VS-A9UD-01	0.1628	0.2071	0.349762	0.166255	0.0989413	0.73153	10.7912
TCGA-CESC(N=291)	TCGA-EA-A3HR-01	0.07068	0.0973	0.168398	0.0929145	0.113844	0.42185	6.3625
TCGA-CESC(N=291)	TCGA-DS-A1OC-01	0.13644	0.08693	0.273879	0.119167	0.0789147	0.57736	9.812
TCGA-CESC(N=291)	TCGA-EK-A2PM-01	0.06899	0.06009	0.148756	0.0652529	0.0363352	0.40867	4.1804
TCGA-CESC(N=291)	TCGA-EX-A449-01	0.06669	0.10356	0.238009	0.0776209	0.0456195	0.41638	6.9277
TCGA-CESC(N=291)	TCGA-VS-A94W-01	0.14584	0.319	0.116477	0.175946	0.0124246	0.7278	9.5186
TCGA-CESC(N=291)	TCGA-C5-A1MK-01	0.06922	0.12344	0.149038	0.138428	0.0436108	0.45681	4.6053
TCGA-CESC(N=291)	TCGA-C5-A1MH-01	0.10745	0.21013	0.13637	0.200658	0.11323	0.67911	10.3232
TCGA-CESC(N=291)	TCGA-DR-A0ZL-01	0.08193	0.11987	0.114143	0.0887993	0.00156511	0.41733	6.5514
TCGA-CESC(N=291)	TCGA-RA-A741-01	0.1179	0.16357	0.169045	0.119365	0.142046	0.50498	11.0401
TCGA-CESC(N=291)	TCGA-DG-A2KJ-01	0.14958	0.18529	0.167453	0.0854462	0.0427622	0.46713	12.113
TCGA-CESC(N=291)	TCGA-EA-A3HQ-01	0.09984	0.16186	0.18919	0.14838	0.097879	0.60155	9.433
TCGA-CESC(N=291)	TCGA-FU-A3TX-01	0.36294	0.38017	0	0.132738	0	0.55686	9.1522
TCGA-CESC(N=291)	TCGA-Q1-A6DV-01	0.09275	0.11627	0.179736	0.111505	0.0384176	0.43117	9.7221
TCGA-CESC(N=291)	TCGA-C5-A1ML-01	0.08587	0.11454	0.186122	0.12303	0.0725245	0.49677	6.7481
TCGA-CESC(N=291)	TCGA-VS-A8QM-01	0.20683	0.38484	0.267129	0.12056	0.0522978	0.6136	10.5904
TCGA-CESC(N=291)	TCGA-C5-A2LV-01	0.05264	0.12144	0.118808	0.1226	0.0485158	0.48888	9.3262
TCGA-CESC(N=291)	TCGA-EK-A3GJ-01	0.00812	0.18715	0.134503	0.216972	0	0.51826	5.2631
TCGA-CESC(N=291)	TCGA-VS-A954-01	0.08011	0.105	0.131805	0.0840308	0.0136832	0.43649	10.6637
TCGA-CESC(N=291)	TCGA-XS-A8TJ-01	0.07866	0.1555	0.156841	0.122145	0.0939	0.50082	8.207
TCGA-CESC(N=291)	TCGA-Q1-A5R3-01	0.08342	0.14346	0.119073	0.0864921	0	0.49196	8.5968
TCGA-CESC(N=291)	TCGA-LP-A4AW-01	0.092	0.14503	0.145974	0.100013	0.0813809	0.44512	9.6864
TCGA-CESC(N=291)	TCGA-JW-A5VK-01	0.06341	0.07473	0.124985	0.067789	0.034228	0.39241	6.5688
TCGA-CESC(N=291)	TCGA-EK-A2H0-01	0.05014	0.10367	0.126434	0.117284	0	0.44696	2.6602
TCGA-CESC(N=291)	TCGA-C5-A902-01	0.14897	0.23781	0.287917	0.103022	0.011222	0.54914	5.1494
TCGA-CESC(N=291)	TCGA-MA-AA3X-01	0.07214	0.13285	0.167676	0.122801	0.0880185	0.56089	6.3988
TCGA-CESC(N=291)	TCGA-EA-A3HS-01	0.07236	0.14208	0.189999	0.127074	0.00923153	0.52486	9.5584
TCGA-CESC(N=291)	TCGA-C5-A7CO-01	0.07404	0.11884	0.126866	0.0881332	0.00519811	0.45766	6.3078
TCGA-CESC(N=291)	TCGA-DS-A1OD-01	0.33269	0.32615	0.353625	0.143785	0.0499895	0.81434	10.7755
