# Supplementary material for: Functional analysis of tumor-derived immunoglobulin lambda and its interacting proteins in cervical cancer
Source: BMC Cancer. 2023 Oct 2;23:929. doi: 10.1186/s12885-023-11426-9 (PMC10544594; doi:10.1186/s12885-023-11426-9)
Supplement: Supplementary file 28 — Additional file 28: Supplementary Table 82. The correlation analysis between immune cell infiltration scores and IGLC4 expression. [file 12885_2023_11426_MOESM28_ESM.xlsx]

## Sheet: Sheet1
Supplementary Table 82 The correlation analysis between immune cell infiltration scores and IGLC4 expression
CODE	ID	B_cell	T_cell_CD4	T_cell_CD8	Neutrophil	Macrophage	DC	exp
TCGA-CESC (N=291)	TCGA-IR-A3L7-01	0.06483	0.095	0.14597	0.0737767	0.0326928	0.40328	-9.9658
TCGA-CESC (N=291)	TCGA-EA-A44S-01	0.06248	0.12818	0.18241	0.101406	0.0557213	0.49779	-9.9658
TCGA-CESC (N=291)	TCGA-C5-A1MF-01	0.1184	0.09507	0.14803	0.0768793	0.026357	0.41801	-9.9658
TCGA-CESC (N=291)	TCGA-ZJ-A8QQ-01	0.03979	0.12184	0.10114	0.132458	0	0.45956	-9.9658
TCGA-CESC (N=291)	TCGA-EX-A3L1-01	0.06418	0.12735	0.13667	0.208946	0.0559264	0.56955	-9.9658
TCGA-CESC (N=291)	TCGA-VS-A8EG-01	0.08924	0.11171	0.16254	0.0969154	0.0258682	0.44902	-9.9658
TCGA-CESC (N=291)	TCGA-JW-A5VI-01	0.09546	0.16639	0.19049	0.111878	0.0762597	0.49126	-9.9658
TCGA-CESC (N=291)	TCGA-EA-A5FO-01	0.09198	0.07701	0.1436	0.0817872	0.0104385	0.40656	-9.9658
TCGA-CESC (N=291)	TCGA-JX-A3Q8-01	0.06912	0.14035	0.20238	0.093434	0.0699861	0.46919	-9.9658
TCGA-CESC (N=291)	TCGA-UC-A7PG-01	0.05268	0.11808	0.13205	0.103773	0.0005271	0.4371	-9.9658
TCGA-CESC (N=291)	TCGA-EA-A97N-01	0.05377	0.1593	0.11268	0.124174	0.0088073	0.52628	-9.9658
TCGA-CESC (N=291)	TCGA-C5-A8YR-01	0.15132	0.03286	0.44351	0.103093	0.125698	0.65535	-9.9658
TCGA-CESC (N=291)	TCGA-FU-A40J-01	0.08605	0.12797	0.20457	0.131033	0.0319132	0.45929	-9.9658
TCGA-CESC (N=291)	TCGA-VS-A9V5-01	0.07983	0.11125	0.12398	0.079719	0.0495831	0.42501	-9.9658
TCGA-CESC (N=291)	TCGA-FU-A3EO-01	0.07831	0.10077	0.12851	0.0706354	0.0329473	0.45521	-9.9658
TCGA-CESC (N=291)	TCGA-VS-A8Q9-01	0.06388	0.13507	0.11641	0.0871804	0.0095237	0.40156	-9.9658
TCGA-CESC (N=291)	TCGA-EA-A1QS-01	0.07246	0.13311	0.18054	0.111074	0.15107	0.50927	-9.9658
TCGA-CESC (N=291)	TCGA-Q1-A73Q-01	0.07116	0.12369	0.13938	0.113804	0	0.45477	-9.9658
TCGA-CESC (N=291)	TCGA-VS-A9UU-01	0.07652	0.09572	0.13149	0.0984598	0	0.43354	-9.9658
TCGA-CESC (N=291)	TCGA-C5-A2LX-01	0.24359	0.31849	0.13537	0.11601	0.0196904	0.64687	-9.9658
TCGA-CESC (N=291)	TCGA-C5-A1M8-01	0.05371	0.1005	0.11589	0.0747022	0.0364692	0.4143	-9.9658
TCGA-CESC (N=291)	TCGA-C5-A7CJ-01	0.11006	0.15572	0.26155	0.162774	0.0832731	0.57197	-9.9658
TCGA-CESC (N=291)	TCGA-VS-A9UY-01	0.03686	0.17287	0.12688	0.204557	0	0.51557	-9.9658
TCGA-CESC (N=291)	TCGA-EA-A5O9-01	0.08018	0.10168	0.10081	0.134797	0	0.4576	-9.9658
TCGA-CESC (N=291)	TCGA-Q1-A73P-01	0.094	0.1161	0.19866	0.115839	0.0643526	0.44469	-9.9658
TCGA-CESC (N=291)	TCGA-C5-A8XK-01	0.07762	0.0952	0.13893	0.102253	0.0494	0.45501	-9.9658
TCGA-CESC (N=291)	TCGA-C5-A2M2-01	0.10298	0.06017	0.18076	0.148504	0.0335589	0.3487	-9.9658
TCGA-CESC (N=291)	TCGA-C5-A7CM-01	0.09384	0.06655	0.17002	0.0785575	0.0263249	0.3913	-9.9658
TCGA-CESC (N=291)	TCGA-VS-A9V2-01	0.11596	0.19533	0.15638	0.140589	0.0305897	0.55762	-9.9658
TCGA-CESC (N=291)	TCGA-VS-A94Y-01	0.1139	0.23566	0	0.145814	0	0.51225	-9.9658
TCGA-CESC (N=291)	TCGA-C5-A8ZZ-01	0.05891	0.1257	0.12762	0.102679	0.0308849	0.43889	-9.9658
TCGA-CESC (N=291)	TCGA-Q1-A6DT-01	0.0689	0.12252	0.10755	0.0799124	0.0273614	0.43919	-9.9658
TCGA-CESC (N=291)	TCGA-VS-A9UQ-01	0.09593	0.14466	0.15181	0.0881103	0.0632084	0.47915	-9.9658
TCGA-CESC (N=291)	TCGA-VS-A9UV-01	0.08533	0.08997	0.13698	0.0894468	0.0045037	0.43648	-9.9658
TCGA-CESC (N=291)	TCGA-EX-A69L-01	0.13751	0.2423	0.17134	0.209389	0.110934	0.63266	-9.9658
TCGA-CESC (N=291)	TCGA-Q1-A73O-01	0.03536	0.16254	0.19369	0.153007	0	0.50056	-9.9658
TCGA-CESC (N=291)	TCGA-VS-A8QC-01	0.08585	0.108	0.1481	0.0823719	0.0216535	0.46424	-9.9658
TCGA-CESC (N=291)	TCGA-EA-A5ZE-01	0.15614	0.15143	0.20847	0.13098	0.174787	0.57048	-9.9658
TCGA-CESC (N=291)	TCGA-JX-A5QV-01	0.05624	0.11008	0.16441	0.125074	0.0239565	0.49532	-9.9658
TCGA-CESC (N=291)	TCGA-EK-A2GZ-01	0.11097	0.07577	0.20711	0.0915432	0.0178765	0.48155	-9.9658
TCGA-CESC (N=291)	TCGA-EA-A1QT-01	0.06773	0.14593	0.1047	0.131423	0.0293589	0.41655	-9.9658
TCGA-CESC (N=291)	TCGA-C5-A901-01	0.06785	0.08744	0.19271	0.11045	0.0553706	0.46954	-9.9658
TCGA-CESC (N=291)	TCGA-C5-A1M9-01	0.09016	0.08698	0.15083	0.0938446	0.0243196	0.46627	-9.9658
TCGA-CESC (N=291)	TCGA-DS-A1O9-01	0.07851	0.1569	0.19154	0.184631	0.140947	0.57462	-9.9658
TCGA-CESC (N=291)	TCGA-EA-A50E-01	0.06955	0.08959	0.15676	0.0971022	0.0810559	0.45165	-9.9658
TCGA-CESC (N=291)	TCGA-EA-A556-01	0.0531	0.15974	0.0746	0.107424	0.019433	0.42063	-9.9658
TCGA-CESC (N=291)	TCGA-VS-A9V3-01	0.0899	0.21958	0.13728	0.19022	0	0.59847	-9.9658
TCGA-CESC (N=291)	TCGA-VS-A8QA-01	0.13992	0.15794	0.14593	0.131349	0.0337362	0.4952	-9.9658
TCGA-CESC (N=291)	TCGA-EX-A1H5-01	0.10221	0.1089	0.14842	0.0937584	0.0283574	0.42052	-9.9658
TCGA-CESC (N=291)	TCGA-VS-A9UH-01	0.15713	0.23701	0.2104	0.195148	0.109127	0.7461	-9.9658
TCGA-CESC (N=291)	TCGA-JX-A3PZ-01	0.12152	0.23388	0.04924	0.099101	0	0.69972	-9.9658
TCGA-CESC (N=291)	TCGA-C5-A8XJ-01	0.10587	0.15341	0.20335	0.11126	0.0884	0.5119	-9.9658
TCGA-CESC (N=291)	TCGA-EX-A8YF-01	0.13213	0.16551	0.23295	0.147273	0.027102	0.50652	-9.9658
TCGA-CESC (N=291)	TCGA-ZJ-A8QR-01	0.0553	0.12501	0.12911	0.137975	0.0557532	0.43383	-9.9658
TCGA-CESC (N=291)	TCGA-C5-A7UI-01	0.10999	0.16122	0.17678	0.111456	0.0030173	0.46949	-9.9658
TCGA-CESC (N=291)	TCGA-IR-A3LB-01	0.06022	0.11769	0.15713	0.104368	0.0449537	0.42205	-9.9658
TCGA-CESC (N=291)	TCGA-EK-A2PI-01	0.05524	0.0877	0.13125	0.0753531	0.0420821	0.40031	-9.9658
TCGA-CESC (N=291)	TCGA-HM-A6W2-01	0.06236	0.11864	0.13285	0.063728	0.1875	0.38701	-9.9658
TCGA-CESC (N=291)	TCGA-EK-A2RA-01	0.08957	0.19173	0.16854	0.176457	0	0.53901	-9.9658
TCGA-CESC (N=291)	TCGA-IR-A3LF-01	0.09307	0.19827	0.15088	0.0981701	0.0131027	0.50368	-9.9658
TCGA-CESC (N=291)	TCGA-VS-A8QF-01	0.12212	0.13889	0.13816	0.0996527	0.0675169	0.50044	-9.9658
TCGA-CESC (N=291)	TCGA-VS-AA62-01	0.13088	0.24778	0.2408	0.190401	0.0135408	0.6933	-9.9658
TCGA-CESC (N=291)	TCGA-DS-A5RQ-01	0.07883	0.12815	0.113	0.134355	0.0250032	0.51917	-9.9658
TCGA-CESC (N=291)	TCGA-BI-A20A-01	0.1299	0.19713	0.14589	0.137738	0.095533	0.5513	-9.9658
TCGA-CESC (N=291)	TCGA-C5-A1BJ-01	0.09602	0.24269	0.15052	0.175817	0.0129445	0.49788	-9.9658
TCGA-CESC (N=291)	TCGA-EA-A3HU-01	0.13881	0.13464	0.6637	0.187236	0.0774496	0.67161	-9.9658
TCGA-CESC (N=291)	TCGA-EK-A2RM-01	0.0709	0.1068	0.071	0.119003	0.0436019	0.5565	-9.9658
TCGA-CESC (N=291)	TCGA-DG-A2KK-01	0.07853	0.10435	0.16998	0.103823	0.0557913	0.4426	-9.9658
TCGA-CESC (N=291)	TCGA-C5-A1MI-01	0.09851	0.18916	0.2063	0.112799	0.0458089	0.55326	-9.9658
TCGA-CESC (N=291)	TCGA-GH-A9DA-01	0.07665	0.12373	0.16067	0.130901	0.0112548	0.52851	-9.9658
TCGA-CESC (N=291)	TCGA-VS-A9U6-01	0.11302	0.16903	0.1894	0.138654	0.0814217	0.57257	-9.9658
TCGA-CESC (N=291)	TCGA-JW-A852-01	0.10198	0.11202	0.10197	0.0759246	0.0675472	0.4316	-9.9658
TCGA-CESC (N=291)	TCGA-FU-A5XV-01	0.10605	0.09054	0.1831	0.113999	0.0650662	0.43822	-9.9658
TCGA-CESC (N=291)	TCGA-EK-A2RB-01	0.05873	0.07527	0.1764	0.0851954	0.0008481	0.41758	-9.9658
TCGA-CESC (N=291)	TCGA-C5-A1MJ-01	0.08899	0.10576	0.15627	0.101141	0.0717475	0.49835	-9.9658
TCGA-CESC (N=291)	TCGA-MY-A5BE-01	0.28291	0.28912	0.67317	0.176817	0.165849	0.72488	-9.9658
TCGA-CESC (N=291)	TCGA-C5-A1BE-01	0.04676	0.14122	0.10075	0.16986	0	0.46996	-9.9658
TCGA-CESC (N=291)	TCGA-EA-A3QD-01	0.2036	0.3444	0.24907	0.150725	0.0884697	0.7138	-9.9658
TCGA-CESC (N=291)	TCGA-LP-A7HU-01	0.08593	0.14623	0.15306	0.10479	0.0435778	0.45637	-2.2447
TCGA-CESC (N=291)	TCGA-2W-A8YY-01	0.10294	0.10757	0.1595	0.0863718	0.0584467	0.50054	-9.9658
TCGA-CESC (N=291)	TCGA-C5-A1MN-01	0.05616	0.12189	0.114	0.143951	0.0240788	0.50622	-9.9658
TCGA-CESC (N=291)	TCGA-EK-A2PK-01	0.2024	0.11966	0.506	0.103426	0.0463084	0.57767	-9.9658
TCGA-CESC (N=291)	TCGA-EA-A410-01	0.06377	0.05516	0.32525	0.0837407	0.0779829	0.44763	-9.9658
TCGA-CESC (N=291)	TCGA-VS-A952-01	0.13795	0.11021	0.15715	0.0805192	0	0.50645	-9.9658
TCGA-CESC (N=291)	TCGA-EK-A2IP-01	0.07146	0.09993	0.14195	0.0796349	0	0.43327	-9.9658
TCGA-CESC (N=291)	TCGA-EK-A2PG-01	0.06882	0.07609	0.13194	0.0599111	0.0471992	0.37907	-9.9658
TCGA-CESC (N=291)	TCGA-FU-A3YQ-01	0.13514	0.14993	0.19076	0.158594	0.0574204	0.5542	-9.9658
TCGA-CESC (N=291)	TCGA-UC-A7PI-01	0.07723	0.10787	0.15022	0.0999098	0.0400102	0.42646	-9.9658
TCGA-CESC (N=291)	TCGA-DS-A1OB-01	0.05708	0.09648	0.15447	0.131216	0.0233678	0.50393	-9.9658
TCGA-CESC (N=291)	TCGA-EK-A2R7-01	0.13788	0.1265	0.19284	0.092685	0.105493	0.43642	-9.9658
TCGA-CESC (N=291)	TCGA-JW-AAVH-01	0.10085	0.13118	0.14467	0.0922894	0.0687296	0.3901	-9.9658
TCGA-CESC (N=291)	TCGA-JW-A5VJ-01	0.06503	0.12994	0.10642	0.0797548	0.0150522	0.45204	-9.9658
TCGA-CESC (N=291)	TCGA-C5-A7UH-01	0.0796	0.1199	0.16658	0.0934579	0.0501187	0.45255	-9.9658
TCGA-CESC (N=291)	TCGA-EA-A6QX-01	0.10275	0.17643	0.12956	0.201802	0.0110995	0.51503	-9.9658
TCGA-CESC (N=291)	TCGA-MA-AA3Z-01	0.0668	0.19628	0.26812	0.18354	0.0173464	0.54913	-9.9658
TCGA-CESC (N=291)	TCGA-C5-A1MP-01	0.16468	0.18137	0.2025	0.122243	0.169011	0.69243	-9.9658
TCGA-CESC (N=291)	TCGA-VS-A9UR-01	0.12935	0.15462	0.12649	0.0946889	0.0227795	0.48662	-9.9658
TCGA-CESC (N=291)	TCGA-EK-A3GN-01	0.05993	0.08917	0.11862	0.0751888	0	0.39208	-9.9658
TCGA-CESC (N=291)	TCGA-DS-A3LQ-01	0.08125	0.09345	0.14963	0.0948239	0.0937167	0.50713	-9.9658
TCGA-CESC (N=291)	TCGA-ZJ-AAXU-01	0.13528	0.14106	0.20139	0.104202	0	0.48968	-9.9658
TCGA-CESC (N=291)	TCGA-ZJ-AAXA-01	0.08233	0.12181	0.10249	0.0821422	0.0169642	0.47196	-9.9658
TCGA-CESC (N=291)	TCGA-EK-A2RO-01	0.03763	0.0371	0.19045	0.133653	0.0490468	0.38969	-9.9658
TCGA-CESC (N=291)	TCGA-MY-A913-01	0.01671	0.22305	0.03087	0.250177	0	0.53189	-9.9658
TCGA-CESC (N=291)	TCGA-C5-A1BL-01	0.08744	0.13028	0.21941	0.139378	0.0526028	0.54691	-9.9658
TCGA-CESC (N=291)	TCGA-Q1-A73S-01	0.07143	0.07814	0.11798	0.0817121	0	0.44806	-9.9658
TCGA-CESC (N=291)	TCGA-EK-A2IR-01	0.03753	0.06881	0.13898	0.0496502	0.120948	0.37102	-9.9658
TCGA-CESC (N=291)	TCGA-VS-A959-01	0.12894	0.18488	0.14578	0.123243	0.110969	0.47793	-9.9658
TCGA-CESC (N=291)	TCGA-PN-A8MA-01	0.10502	0.12885	0.1794	0.0871118	0.0820318	0.47334	-9.9658
TCGA-CESC (N=291)	TCGA-FU-A3HZ-01	0.05525	0.04845	0.28485	0.0811	0.043208	0.47505	-9.9658
TCGA-CESC (N=291)	TCGA-DS-A7WF-01	0.11176	0.12927	0.16141	0.143281	0.0139232	0.58697	-9.9658
TCGA-CESC (N=291)	TCGA-EA-A411-01	0.07455	0.14863	0.14877	0.0988756	0.0308384	0.55845	-9.9658
TCGA-CESC (N=291)	TCGA-HM-A3JK-01	0.11356	0.14033	0.15534	0.104153	0.119195	0.48945	-9.9658
TCGA-CESC (N=291)	TCGA-HM-A4S6-01	0.06528	0.16887	0.23026	0.195298	0.115562	0.64638	-9.9658
TCGA-CESC (N=291)	TCGA-Q1-A5R1-01	0.10813	0.10697	0.15616	0.0799592	0.0614843	0.46991	-9.9658
TCGA-CESC (N=291)	TCGA-EA-A78R-01	0.08466	0.12171	0.12574	0.120937	0.0414211	0.4712	-9.9658
TCGA-CESC (N=291)	TCGA-VS-A9UC-01	0.13623	0.14531	0.18473	0.11622	0.0106632	0.64365	-9.9658
TCGA-CESC (N=291)	TCGA-JW-A5VG-01	0.01385	0.17071	0.23785	0.162583	0.0244453	0.49701	-9.9658
TCGA-CESC (N=291)	TCGA-C5-A3HE-01	0.1619	0.12372	0.25382	0.119592	0	0.58865	-9.9658
TCGA-CESC (N=291)	TCGA-VS-A9UI-01	0.06539	0.1521	0.15259	0.164134	0.0204632	0.53402	-9.9658
TCGA-CESC (N=291)	TCGA-C5-A8YT-01	0.06942	0.11118	0.31545	0.0710303	0.115383	0.48227	-9.9658
TCGA-CESC (N=291)	TCGA-ZX-AA5X-01	0.11065	0.17977	0.14502	0.147584	0.108358	0.553	-9.9658
TCGA-CESC (N=291)	TCGA-VS-A958-01	0.14762	0.21794	0.33271	0.183534	0.0212818	0.72137	-9.9658
TCGA-CESC (N=291)	TCGA-C5-A2LZ-01	0.08991	0.13442	0.1808	0.125774	0	0.49874	-9.9658
TCGA-CESC (N=291)	TCGA-DS-A0VM-01	0.07193	0.12425	0.13936	0.119155	0.0577671	0.47647	-9.9658
TCGA-CESC (N=291)	TCGA-VS-A950-01	0.09569	0.10272	0.14558	0.0972346	0.0106365	0.47066	-9.9658
TCGA-CESC (N=291)	TCGA-IR-A3LK-01	0.05988	0.14605	0.11284	0.154875	0.0866327	0.43137	-9.9658
TCGA-CESC (N=291)	TCGA-FU-A23L-01	0.11482	0.20259	0.23041	0.155879	0.0944749	0.52705	-9.9658
TCGA-CESC (N=291)	TCGA-MA-AA3W-01	0.12244	0.27316	0.33887	0.206677	0.0766962	0.66327	-9.9658
TCGA-CESC (N=291)	TCGA-VS-A957-01	0.0604	0.07365	0.16946	0.102691	0.0175147	0.43348	-9.9658
TCGA-CESC (N=291)	TCGA-C5-A7UE-01	0.06795	0.12249	0.12022	0.0928984	0.0440329	0.42125	-9.9658
TCGA-CESC (N=291)	TCGA-VS-A9UL-01	0.05377	0.08783	0.22615	0.0557494	0.0975898	0.38033	-9.9658
TCGA-CESC (N=291)	TCGA-VS-A9UO-01	0.12343	0.10533	0.17356	0.105306	0	0.45049	-9.9658
TCGA-CESC (N=291)	TCGA-C5-A7CL-01	0.08835	0.11841	0.1451	0.118975	0.0486786	0.45949	-9.9658
TCGA-CESC (N=291)	TCGA-FU-A3NI-01	0.09545	0.10868	0.17246	0.0854453	0.0788639	0.4827	-9.9658
TCGA-CESC (N=291)	TCGA-VS-A9V0-01	0.07431	0.09036	0.14909	0.0818728	0.0148403	0.41266	-9.9658
TCGA-CESC (N=291)	TCGA-EK-A3GK-01	0.07721	0.11909	0.20435	0.107285	0.0563503	0.44386	-9.9658
TCGA-CESC (N=291)	TCGA-C5-A7CG-01	0.21952	0.3483	0.37594	0.219769	0.0279636	0.77852	-9.9658
TCGA-CESC (N=291)	TCGA-C5-A1BI-01	0.11307	0.15388	0.22025	0.115604	0.0516625	0.57023	-9.9658
TCGA-CESC (N=291)	TCGA-EK-A2R8-01	0.05957	0.09911	0.14566	0.121895	0	0.41797	-9.9658
TCGA-CESC (N=291)	TCGA-VS-A9UP-01	0.05939	0.12903	0.11507	0.0570866	0.120834	0.40234	-9.9658
TCGA-CESC (N=291)	TCGA-C5-A1BF-01	0.06262	0.09856	0.21987	0.124967	0.0856098	0.44999	-9.9658
TCGA-CESC (N=291)	TCGA-EX-A69M-01	0.12593	0.1128	0.26779	0.13509	0.0444809	0.56018	-9.9658
TCGA-CESC (N=291)	TCGA-EA-A5ZD-01	0.07699	0.17281	0.14989	0.186191	0.138544	0.52848	-9.9658
TCGA-CESC (N=291)	TCGA-EA-A3QE-01	0.12011	0.24279	0.33463	0.194592	0.0036532	0.64338	-9.9658
TCGA-CESC (N=291)	TCGA-JX-A3Q0-01	0.06314	0.1919	0.12173	0.207367	0.0109664	0.52651	-9.9658
TCGA-CESC (N=291)	TCGA-BI-A0VS-01	0.11083	0.16416	0.16483	0.102732	0.0287554	0.54729	-9.9658
TCGA-CESC (N=291)	TCGA-VS-A8EJ-01	0.12529	0.14946	0.07328	0.0798128	0.041919	0.44184	-9.9658
TCGA-CESC (N=291)	TCGA-FU-A2QG-01	0.06944	0.12537	0.18668	0.109004	0.0174706	0.46978	-9.9658
TCGA-CESC (N=291)	TCGA-C5-A8XI-01	0.08462	0.19609	0.16608	0.150561	0	0.50903	-9.9658
TCGA-CESC (N=291)	TCGA-LP-A5U2-01	0.06975	0.09263	0.16383	0.0833071	0	0.41658	-9.9658
TCGA-CESC (N=291)	TCGA-EA-A43B-01	0.09647	0.18166	0.13741	0.119601	0.0342665	0.50327	-9.9658
TCGA-CESC (N=291)	TCGA-C5-A3HD-01	0.05239	0.09442	0.14641	0.100181	0	0.39974	-9.9658
TCGA-CESC (N=291)	TCGA-IR-A3LI-01	0.07903	0.10408	0.09877	0.0603679	0.012757	0.417	-9.9658
TCGA-CESC (N=291)	TCGA-VS-A8EI-01	0.09962	0.17354	0.20698	0.122125	0.0718037	0.49325	-9.9658
TCGA-CESC (N=291)	TCGA-EA-A4BA-01	0.06593	0.16013	0.09193	0.0454086	0.0571284	0.39298	-9.9658
TCGA-CESC (N=291)	TCGA-VS-A8EL-01	0.07951	0.14535	0.29635	0.166048	0.115002	0.58418	-9.9658
TCGA-CESC (N=291)	TCGA-C5-A3HL-01	0.06134	0.08635	0.18232	0.103549	0.0087229	0.45961	-9.9658
TCGA-CESC (N=291)	TCGA-EA-A3Y4-01	0.17079	0.18769	0.36785	0.0850453	0	0.65426	-9.9658
TCGA-CESC (N=291)	TCGA-IR-A3LA-01	0.05782	0.11672	0.14267	0.0855882	0.0470002	0.42419	-9.9658
TCGA-CESC (N=291)	TCGA-UC-A7PF-01	0.10836	0.18234	0.25562	0.162488	0.0753765	0.61824	-9.9658
TCGA-CESC (N=291)	TCGA-VS-A9UB-01	0.08719	0.26492	0.37375	0.222906	0.138671	0.74856	-9.9658
TCGA-CESC (N=291)	TCGA-C5-A907-01	0.0358	0.23517	0.12716	0.151812	0	0.5512	-9.9658
TCGA-CESC (N=291)	TCGA-DG-A2KL-01	0.10964	0.13583	0.14085	0.150042	0	0.67304	-9.9658
TCGA-CESC (N=291)	TCGA-FU-A57G-01	0.08635	0.10126	0.18592	0.0846817	0.0454427	0.46411	-9.9658
TCGA-CESC (N=291)	TCGA-C5-A1BQ-01	0.07826	0.1345	0.26606	0.125644	0.0414972	0.51953	-9.9658
TCGA-CESC (N=291)	TCGA-MA-AA3Y-01	0.08679	0.16212	0.23542	0.188019	0.00042	0.62796	-9.9658
TCGA-CESC (N=291)	TCGA-EK-A2PL-01	0.08237	0.12165	0.12295	0.089863	0.0509024	0.37904	-9.9658
TCGA-CESC (N=291)	TCGA-Q1-A6DW-01	0.07514	0.06369	0.25395	0.106172	0.0187965	0.46838	-9.9658
TCGA-CESC (N=291)	TCGA-C5-A2M1-01	0.20276	0.12546	0.23765	0.0917091	0.0148419	0.76272	-9.9658
TCGA-CESC (N=291)	TCGA-R2-A69V-01	0.17156	0.16618	0.50942	0.199487	0.235345	0.87541	-9.9658
TCGA-CESC (N=291)	TCGA-EA-A5ZF-01	0.06825	0.08175	0.15017	0.0908092	0.0731389	0.4491	-9.9658
TCGA-CESC (N=291)	TCGA-C5-A0TN-01	0.05415	0.12713	0.11915	0.117321	0.0503952	0.49103	-9.9658
TCGA-CESC (N=291)	TCGA-DS-A1OA-01	0.09592	0.17405	0.16126	0.129886	0.0206764	0.55094	-9.9658
TCGA-CESC (N=291)	TCGA-EK-A2H1-01	0.08977	0.20739	0.10292	0.139244	0.0403248	0.59453	-9.9658
TCGA-CESC (N=291)	TCGA-LP-A4AU-01	0.07405	0.12213	0.20143	0.149085	0	0.44808	-9.9658
TCGA-CESC (N=291)	TCGA-VS-A9U7-01	0.13205	0.12831	0.16987	0.144204	0	0.6375	-9.9658
TCGA-CESC (N=291)	TCGA-C5-A1ME-01	0.17404	0.08398	0.18351	0.04935	0.0020667	0.57102	-9.9658
TCGA-CESC (N=291)	TCGA-MU-A5YI-01	0.13203	0.13478	0.18003	0.0968911	0.0387796	0.55884	-9.9658
TCGA-CESC (N=291)	TCGA-C5-A2LS-01	0.08433	0.12829	0.0924	0.0869081	0.0189215	0.40393	-9.9658
TCGA-CESC (N=291)	TCGA-VS-A9UJ-01	0.04948	0.12552	0.11393	0.0727081	0.0506266	0.3999	-9.9658
TCGA-CESC (N=291)	TCGA-DG-A2KM-01	0.44685	0.02509	1.19389	0.227141	0.191163	1.34618	-9.9658
TCGA-CESC (N=291)	TCGA-C5-A3HF-01	0.12758	0.15065	0.16012	0.0874105	0.0022401	0.51352	-9.9658
TCGA-CESC (N=291)	TCGA-MA-AA42-01	0.23464	0.20147	0.53737	0.18271	0.156322	0.8347	-9.9658
TCGA-CESC (N=291)	TCGA-C5-A2LT-01	0.07751	0.14716	0.20934	0.0949345	0.0376538	0.50332	-9.9658
TCGA-CESC (N=291)	TCGA-C5-A8YQ-01	0.05075	0.12415	0.12674	0.0894656	0.0294164	0.4295	-9.9658
TCGA-CESC (N=291)	TCGA-UC-A7PD-01	0.04892	0.15624	0.09378	0.10281	0.0352308	0.46611	-9.9658
TCGA-CESC (N=291)	TCGA-MY-A5BD-01	0.08281	0.09393	0.18073	0.0793127	0.029381	0.45411	-9.9658
TCGA-CESC (N=291)	TCGA-VS-A9V1-01	0.07871	0.07976	0.19039	0.125938	0.0379218	0.40859	-9.9658
TCGA-CESC (N=291)	TCGA-C5-A8XH-01	0.04507	0.17405	0.12299	0.156382	0.0169724	0.52561	-9.9658
TCGA-CESC (N=291)	TCGA-EK-A2RC-01	0.09844	0.16462	0.19894	0.130047	0.0638237	0.49728	-9.9658
TCGA-CESC (N=291)	TCGA-JW-A5VL-01	0.04406	0.20496	0.18837	0.166045	0.0914424	0.59488	-9.9658
TCGA-CESC (N=291)	TCGA-VS-A953-01	0.04644	0.08133	0.16894	0.0974448	0.0157514	0.42239	-9.9658
TCGA-CESC (N=291)	TCGA-EK-A2RK-01	0.06312	0.11834	0.13424	0.133156	0.0166305	0.46169	-9.9658
TCGA-CESC (N=291)	TCGA-JW-A5VH-01	0.044	0.09575	0.186	0.0729687	0.0297057	0.42006	-9.9658
TCGA-CESC (N=291)	TCGA-MY-A5BF-01	0.08264	0.11036	0.21377	0.137239	0	0.56528	-9.9658
TCGA-CESC (N=291)	TCGA-DS-A0VL-01	0.04974	0.14158	0.22101	0.134578	0.0367278	0.46442	-9.9658
TCGA-CESC (N=291)	TCGA-WL-A834-01	0.08676	0.11037	0.11821	0.0819056	0.051011	0.42246	-9.9658
TCGA-CESC (N=291)	TCGA-JW-A69B-01	0.09971	0.11756	0.14184	0.122627	0.142796	0.45912	-9.9658
TCGA-CESC (N=291)	TCGA-C5-A1M6-01	0.10195	0.11417	0.0964	0.0912619	0.0610827	0.43618	-9.9658
TCGA-CESC (N=291)	TCGA-VS-A9V4-01	0.05708	0.10204	0.16505	0.0940507	0.0339069	0.42109	-9.9658
TCGA-CESC (N=291)	TCGA-VS-A8Q8-01	0.05999	0.18483	0.09886	0.162746	0	0.52269	-1.685
TCGA-CESC (N=291)	TCGA-DS-A0VN-01	0.07826	0.14562	0.32737	0.14068	0.0390968	0.60281	-9.9658
TCGA-CESC (N=291)	TCGA-MU-A8JM-01	0.09846	0.08175	0.2212	0.118515	0.0291196	0.56152	-9.9658
TCGA-CESC (N=291)	TCGA-C5-A2LY-01	0.16096	0.21018	0.25659	0.110894	0.135906	0.64713	-9.9658
TCGA-CESC (N=291)	TCGA-EA-A439-01	0.06859	0.12086	0.18132	0.137591	0.0292661	0.47731	-9.9658
TCGA-CESC (N=291)	TCGA-FU-A23K-01	0.1357	0.11409	0.18203	0.0793471	0.0087835	0.50035	-9.9658
TCGA-CESC (N=291)	TCGA-C5-A7CH-01	0.06461	0.13705	0.08806	0.0991361	0	0.49467	-9.9658
TCGA-CESC (N=291)	TCGA-EK-A2RN-01	0.07077	0.10228	0.10698	0.102851	0.0253024	0.39335	-9.9658
TCGA-CESC (N=291)	TCGA-EK-A2RJ-01	0.06631	0.10915	0.29357	0.138941	0.0216835	0.53695	-9.9658
TCGA-CESC (N=291)	TCGA-C5-A1BM-01	0.05769	0.16782	0.14126	0.194382	0.0681217	0.59552	-9.9658
TCGA-CESC (N=291)	TCGA-Q1-A73R-01	0.04728	0.13171	0.14038	0.0855526	0.059857	0.44423	-9.9658
TCGA-CESC (N=291)	TCGA-DS-A7WH-01	0.05664	0.09021	0.20437	0.110775	0.0829624	0.46701	-9.9658
TCGA-CESC (N=291)	TCGA-ZJ-AAX4-01	0.10723	0.1797	0.22222	0.114449	0.159911	0.58744	-9.9658
TCGA-CESC (N=291)	TCGA-C5-A7CK-01	0.06699	0.09583	0.1286	0.0887172	0.0269426	0.41919	-9.9658
TCGA-CESC (N=291)	TCGA-VS-A8EK-01	0.0756	0.10833	0.14813	0.0986302	0.0532707	0.44281	-9.9658
TCGA-CESC (N=291)	TCGA-FU-A3WB-01	0.06809	0.11061	0.13751	0.0888375	0.0180993	0.43107	-9.9658
TCGA-CESC (N=291)	TCGA-FU-A3TQ-01	0.09472	0.13081	0.15902	0.134265	0.0303397	0.53946	-9.9658
TCGA-CESC (N=291)	TCGA-C5-A905-01	0.10896	0.15037	0.11217	0.099186	0.0604059	0.41365	-9.9658
TCGA-CESC (N=291)	TCGA-C5-A1BN-01	0.07057	0.09865	0.11327	0.121864	0	0.4244	-9.9658
TCGA-CESC (N=291)	TCGA-VS-A9UT-01	0.20678	0.18829	0.39266	0.136686	0.343658	0.72586	-9.9658
TCGA-CESC (N=291)	TCGA-MA-AA41-01	0.05536	0.11501	0.14496	0.095356	0.0277169	0.43194	-9.9658
TCGA-CESC (N=291)	TCGA-VS-A9UM-01	0.0971	0.17688	0.20027	0.129646	0.106343	0.54895	-9.9658
TCGA-CESC (N=291)	TCGA-VS-A94X-01	0.05525	0.12665	0.1707	0.125773	0.0089994	0.46124	-9.9658
TCGA-CESC (N=291)	TCGA-EK-A2R9-01	0.19873	0.15454	0.16314	0.0916815	0.0493754	0.67435	-9.9658
TCGA-CESC (N=291)	TCGA-VS-A9UZ-01	0.13644	0.1681	0.13811	0.0997548	0.038141	0.4911	-9.9658
TCGA-CESC (N=291)	TCGA-C5-A7X5-01	0.05267	0.07864	0.1124	0.13241	0	0.40887	-9.9658
TCGA-CESC (N=291)	TCGA-VS-A9U5-01	0.13967	0.16861	0.19454	0.113499	0.0405272	0.503	-9.9658
TCGA-CESC (N=291)	TCGA-C5-A1M7-01	0.11188	0.12614	0.15708	0.137234	0.0288365	0.46449	-2.2447
TCGA-CESC (N=291)	TCGA-Q1-A5R2-01	0.08968	0.11546	0.17539	0.113019	0.0517574	0.53701	-9.9658
TCGA-CESC (N=291)	TCGA-MU-A51Y-01	0.19889	0.21972	0.22379	0.173621	0.0665397	0.73065	-9.9658
TCGA-CESC (N=291)	TCGA-HG-A2PA-01	0.08415	0.0808	0.2666	0.128188	0.0794927	0.47829	-9.9658
TCGA-CESC (N=291)	TCGA-DG-A2KH-01	0.18969	0.03731	0.15922	0.0540592	0	0.50969	-9.9658
TCGA-CESC (N=291)	TCGA-VS-A8EB-01	0.08219	0.12114	0.21799	0.0724973	0.235959	0.383	-9.9658
TCGA-CESC (N=291)	TCGA-LP-A4AX-01	0.06407	0.24384	0.33915	0.241518	0.0519947	0.59911	-9.9658
TCGA-CESC (N=291)	TCGA-C5-A1M5-01	0.10189	0.23274	0.13274	0.136326	0.013628	0.50909	-9.9658
TCGA-CESC (N=291)	TCGA-VS-A94Z-01	0.18318	0.25333	0.59405	0.156855	0.169725	0.70627	-9.9658
TCGA-CESC (N=291)	TCGA-EK-A2RE-01	0.05888	0.08577	0.12708	0.0941251	0	0.43456	-9.9658
TCGA-CESC (N=291)	TCGA-C5-A1MQ-01	0.23212	0.10285	0.1889	0.0835199	0.0851735	0.68359	-9.9658
TCGA-CESC (N=291)	TCGA-DS-A7WI-01	0.11716	0.18115	0.06787	0.0869221	0.058318	0.38976	-9.9658
TCGA-CESC (N=291)	TCGA-C5-A1BK-01	0.13934	0.37646	0.09395	0.18347	0	0.61107	-9.9658
TCGA-CESC (N=291)	TCGA-DS-A0VK-01	0.08635	0.11655	0.1309	0.079512	0.128209	0.40126	-9.9658
TCGA-CESC (N=291)	TCGA-EX-A1H6-01	0.07629	0.10642	0.13926	0.0718796	0.0092086	0.40019	-9.9658
TCGA-CESC (N=291)	TCGA-VS-A8EH-01	0.06557	0.09077	0.14913	0.0821199	0.0956453	0.41959	-9.9658
TCGA-CESC (N=291)	TCGA-BI-A0VR-01	0.11285	0.14504	0.22917	0.182096	0	0.56852	-9.9658
TCGA-CESC (N=291)	TCGA-DR-A0ZM-01	0.08916	0.12216	0.21868	0.137847	0	0.4862	-9.9658
TCGA-CESC (N=291)	TCGA-MA-AA43-01	0.04977	0.13975	0.10249	0.104398	0.044073	0.47373	-9.9658
TCGA-CESC (N=291)	TCGA-C5-A7UC-01	0.05998	0.09047	0.1721	0.0922085	0	0.43631	-9.9658
TCGA-CESC (N=291)	TCGA-C5-A7X8-01	0.15324	0.13722	0.15105	0.0787555	0.0544258	0.44503	-9.9658
TCGA-CESC (N=291)	TCGA-C5-A7XC-01	0.14021	0.11201	0.32649	0.128559	0.0530418	0.57685	-9.9658
TCGA-CESC (N=291)	TCGA-VS-A8QH-01	0.08712	0.1381	0.08864	0.0806647	0	0.40699	-9.9658
TCGA-CESC (N=291)	TCGA-LP-A5U3-01	0.05534	0.15058	0.11035	0.188666	0.0067229	0.46975	-9.9658
TCGA-CESC (N=291)	TCGA-EA-A3HT-01	0.09087	0.11883	0.15834	0.135479	0.067979	0.52032	-9.9658
TCGA-CESC (N=291)	TCGA-IR-A3LC-01	0.03425	0.06998	0.1677	0.165033	0.0098763	0.43371	-9.9658
TCGA-CESC (N=291)	TCGA-HM-A3JJ-01	0.14148	0.16074	0.14764	0.123296	0.0861988	0.62434	-9.9658
TCGA-CESC (N=291)	TCGA-FU-A770-01	0.07138	0.09884	0.14526	0.124416	0	0.45894	-9.9658
TCGA-CESC (N=291)	TCGA-FU-A3HY-01	0.06261	0.10489	0.1462	0.0959948	0.0074131	0.43738	-9.9658
TCGA-CESC (N=291)	TCGA-VS-A8EC-01	0.03946	0.14215	0.07718	0.0544048	0	0.41183	-9.9658
TCGA-CESC (N=291)	TCGA-IR-A3LH-01	0.1382	0.18815	0.38195	0.245875	0.223258	0.7978	-9.9658
TCGA-CESC (N=291)	TCGA-4J-AA1J-01	0.08213	0.12421	0.13091	0.139237	0.015963	0.44629	-9.9658
TCGA-CESC (N=291)	TCGA-IR-A3LL-01	0.06982	0.14252	0.28317	0.160891	0.0590263	0.5626	-9.9658
TCGA-CESC (N=291)	TCGA-EK-A2RL-01	0.06972	0.09309	0.15421	0.0898635	0.0333184	0.38732	-9.9658
TCGA-CESC (N=291)	TCGA-C5-A7X3-01	0.10258	0.18471	0.16915	0.0972902	0.0628864	0.47358	-9.9658
TCGA-CESC (N=291)	TCGA-VS-A9UD-01	0.1628	0.2071	0.34976	0.166255	0.0989413	0.73153	-9.9658
TCGA-CESC (N=291)	TCGA-EA-A3HR-01	0.07068	0.0973	0.1684	0.0929145	0.113844	0.42185	-9.9658
TCGA-CESC (N=291)	TCGA-DS-A1OC-01	0.13644	0.08693	0.27388	0.119167	0.0789147	0.57736	-9.9658
TCGA-CESC (N=291)	TCGA-EK-A2PM-01	0.06899	0.06009	0.14876	0.0652529	0.0363352	0.40867	-9.9658
TCGA-CESC (N=291)	TCGA-EX-A449-01	0.06669	0.10356	0.23801	0.0776209	0.0456195	0.41638	-9.9658
TCGA-CESC (N=291)	TCGA-VS-A94W-01	0.14584	0.319	0.11648	0.175945	0.0124246	0.7278	-9.9658
TCGA-CESC (N=291)	TCGA-C5-A1MK-01	0.06922	0.12344	0.14904	0.138428	0.0436108	0.45681	-9.9658
TCGA-CESC (N=291)	TCGA-C5-A1MH-01	0.10745	0.21013	0.13637	0.200659	0.11323	0.67911	-9.9658
TCGA-CESC (N=291)	TCGA-DR-A0ZL-01	0.08193	0.11987	0.11414	0.0887993	0.0015651	0.41733	-9.9658
TCGA-CESC (N=291)	TCGA-RA-A741-01	0.1179	0.16357	0.16905	0.119365	0.142046	0.50498	-9.9658
TCGA-CESC (N=291)	TCGA-DG-A2KJ-01	0.14958	0.18529	0.16745	0.0854462	0.0427622	0.46713	-9.9658
TCGA-CESC (N=291)	TCGA-EA-A3HQ-01	0.09984	0.16186	0.18919	0.14838	0.097879	0.60155	-9.9658
TCGA-CESC (N=291)	TCGA-FU-A3TX-01	0.36294	0.38017	0	0.132738	0	0.55686	-9.9658
TCGA-CESC (N=291)	TCGA-Q1-A6DV-01	0.09275	0.11627	0.17974	0.111505	0.0384176	0.43117	-9.9658
TCGA-CESC (N=291)	TCGA-C5-A1ML-01	0.08587	0.11454	0.18612	0.12303	0.0725245	0.49677	-9.9658
TCGA-CESC (N=291)	TCGA-VS-A8QM-01	0.20683	0.38484	0.26713	0.12056	0.0522978	0.6136	-9.9658
TCGA-CESC (N=291)	TCGA-C5-A2LV-01	0.05264	0.12144	0.11881	0.1226	0.0485158	0.48888	-9.9658
TCGA-CESC (N=291)	TCGA-EK-A3GJ-01	0.00812	0.18715	0.1345	0.216972	0	0.51826	-9.9658
TCGA-CESC (N=291)	TCGA-VS-A954-01	0.08011	0.105	0.1318	0.0840308	0.0136832	0.43649	-9.9658
TCGA-CESC (N=291)	TCGA-XS-A8TJ-01	0.07866	0.1555	0.15684	0.122145	0.0939	0.50082	-9.9658
TCGA-CESC (N=291)	TCGA-Q1-A5R3-01	0.08342	0.14346	0.11907	0.0864921	0	0.49196	-9.9658
TCGA-CESC (N=291)	TCGA-LP-A4AW-01	0.092	0.14503	0.14597	0.100012	0.081381	0.44512	-9.9658
TCGA-CESC (N=291)	TCGA-JW-A5VK-01	0.06341	0.07473	0.12499	0.067789	0.034228	0.39241	-9.9658
TCGA-CESC (N=291)	TCGA-EK-A2H0-01	0.05014	0.10367	0.12643	0.117284	0	0.44696	-9.9658
TCGA-CESC (N=291)	TCGA-C5-A902-01	0.14897	0.23781	0.28792	0.103022	0.011222	0.54914	-9.9658
TCGA-CESC (N=291)	TCGA-MA-AA3X-01	0.07214	0.13285	0.16768	0.1228	0.0880185	0.56089	-9.9658
TCGA-CESC (N=291)	TCGA-EA-A3HS-01	0.07236	0.14208	0.19	0.127074	0.0092315	0.52486	-9.9658
TCGA-CESC (N=291)	TCGA-C5-A7CO-01	0.07404	0.11884	0.12687	0.0881332	0.0051981	0.45766	-9.9658
TCGA-CESC (N=291)	TCGA-DS-A1OD-01	0.33269	0.32615	0.35363	0.143785	0.0499895	0.81434	-9.9658
