# Supplementary material for: Functional analysis of tumor-derived immunoglobulin lambda and its interacting proteins in cervical cancer
Source: BMC Cancer. 2023 Oct 2;23:929. doi: 10.1186/s12885-023-11426-9 (PMC10544594; doi:10.1186/s12885-023-11426-9)
Supplement: Supplementary file 29 — Additional file 29: Supplementary Table 83. The correlation analysis between immune cell infiltration scores and IGLC5 expression. [file 12885_2023_11426_MOESM29_ESM.xlsx]

## Sheet: Sheet1
Supplementary Table 83 The correlation analysis between immune cell infiltration scores and IGLC5 expression
CODE	ID	B_cell	T_cell_CD4	T_cell_CD8	Neutrophil	Macrophage	DC	exp
TCGA-CESC (N=291)	TCGA-IR-A3L7-01	0.06483	0.095001	0.145968	0.0737767	0.0326928	0.40328	-9.9658
TCGA-CESC (N=291)	TCGA-EA-A44S-01	0.06248	0.128176	0.182415	0.101406	0.0557213	0.49779	-2.0529
TCGA-CESC (N=291)	TCGA-C5-A1MF-01	0.1184	0.095073	0.148033	0.0768793	0.026357	0.41801	-9.9658
TCGA-CESC (N=291)	TCGA-ZJ-A8QQ-01	0.03979	0.121838	0.101142	0.132458	0	0.45956	-9.9658
TCGA-CESC (N=291)	TCGA-EX-A3L1-01	0.06418	0.127348	0.136671	0.208946	0.0559264	0.56955	-9.9658
TCGA-CESC (N=291)	TCGA-VS-A8EG-01	0.08924	0.111711	0.162535	0.0969154	0.0258682	0.44902	-9.9658
TCGA-CESC (N=291)	TCGA-JW-A5VI-01	0.09546	0.166389	0.190487	0.111878	0.0762597	0.49126	-9.9658
TCGA-CESC (N=291)	TCGA-EA-A5FO-01	0.09198	0.077011	0.1436	0.0817872	0.0104385	0.40656	-9.9658
TCGA-CESC (N=291)	TCGA-JX-A3Q8-01	0.06912	0.14035	0.202383	0.093434	0.0699861	0.46919	-9.9658
TCGA-CESC (N=291)	TCGA-UC-A7PG-01	0.05268	0.118083	0.132054	0.103773	0.0005271	0.4371	-2.4659
TCGA-CESC (N=291)	TCGA-EA-A97N-01	0.05377	0.159298	0.112683	0.124174	0.0088073	0.52628	-9.9658
TCGA-CESC (N=291)	TCGA-C5-A8YR-01	0.15132	0.032859	0.443507	0.103093	0.125698	0.65535	-9.9658
TCGA-CESC (N=291)	TCGA-FU-A40J-01	0.08605	0.127968	0.204565	0.131033	0.0319132	0.45929	-9.9658
TCGA-CESC (N=291)	TCGA-VS-A9V5-01	0.07983	0.111254	0.123979	0.079719	0.0495831	0.42501	-9.9658
TCGA-CESC (N=291)	TCGA-FU-A3EO-01	0.07831	0.10077	0.128514	0.0706354	0.0329473	0.45521	-9.9658
TCGA-CESC (N=291)	TCGA-VS-A8Q9-01	0.06388	0.135071	0.116414	0.0871804	0.0095237	0.40156	-9.9658
TCGA-CESC (N=291)	TCGA-EA-A1QS-01	0.07246	0.133107	0.180541	0.111074	0.15107	0.50927	-9.9658
TCGA-CESC (N=291)	TCGA-Q1-A73Q-01	0.07116	0.123688	0.139378	0.113804	0	0.45477	-9.9658
TCGA-CESC (N=291)	TCGA-VS-A9UU-01	0.07652	0.095724	0.131489	0.0984598	0	0.43354	-9.9658
TCGA-CESC (N=291)	TCGA-C5-A2LX-01	0.24359	0.318489	0.135373	0.11601	0.0196904	0.64687	-2.2447
TCGA-CESC (N=291)	TCGA-C5-A1M8-01	0.05371	0.100497	0.115892	0.0747022	0.0364692	0.4143	-9.9658
TCGA-CESC (N=291)	TCGA-C5-A7CJ-01	0.11006	0.155718	0.261547	0.162774	0.0832731	0.57197	-9.9658
TCGA-CESC (N=291)	TCGA-VS-A9UY-01	0.03686	0.172871	0.126879	0.204557	0	0.51557	-9.9658
TCGA-CESC (N=291)	TCGA-EA-A5O9-01	0.08018	0.101681	0.100813	0.134797	0	0.4576	-9.9658
TCGA-CESC (N=291)	TCGA-Q1-A73P-01	0.094	0.116102	0.198657	0.115839	0.0643526	0.44469	-9.9658
TCGA-CESC (N=291)	TCGA-C5-A8XK-01	0.07762	0.0952	0.138929	0.102253	0.0494	0.45501	-9.9658
TCGA-CESC (N=291)	TCGA-C5-A2M2-01	0.10298	0.06017	0.180761	0.148504	0.0335589	0.3487	-9.9658
TCGA-CESC (N=291)	TCGA-C5-A7CM-01	0.09384	0.066555	0.170024	0.0785575	0.0263249	0.3913	-9.9658
TCGA-CESC (N=291)	TCGA-VS-A9V2-01	0.11596	0.195328	0.156382	0.140589	0.0305897	0.55762	-9.9658
TCGA-CESC (N=291)	TCGA-VS-A94Y-01	0.1139	0.235664	0	0.145814	0	0.51225	-9.9658
TCGA-CESC (N=291)	TCGA-C5-A8ZZ-01	0.05891	0.125699	0.127621	0.102679	0.0308849	0.43889	-9.9658
TCGA-CESC (N=291)	TCGA-Q1-A6DT-01	0.0689	0.122517	0.107549	0.0799124	0.0273614	0.43919	-9.9658
TCGA-CESC (N=291)	TCGA-VS-A9UQ-01	0.09593	0.144663	0.151813	0.0881103	0.0632084	0.47915	-9.9658
TCGA-CESC (N=291)	TCGA-VS-A9UV-01	0.08533	0.089967	0.136985	0.0894468	0.0045037	0.43648	-9.9658
TCGA-CESC (N=291)	TCGA-EX-A69L-01	0.13751	0.242297	0.171338	0.209389	0.110934	0.63266	-9.9658
TCGA-CESC (N=291)	TCGA-Q1-A73O-01	0.03536	0.162544	0.193685	0.153007	0	0.50056	-9.9658
TCGA-CESC (N=291)	TCGA-VS-A8QC-01	0.08585	0.107999	0.148098	0.0823719	0.0216535	0.46424	-9.9658
TCGA-CESC (N=291)	TCGA-EA-A5ZE-01	0.15614	0.151432	0.208471	0.13098	0.174787	0.57048	-9.9658
TCGA-CESC (N=291)	TCGA-JX-A5QV-01	0.05624	0.110082	0.164411	0.125074	0.0239565	0.49532	-0.3752
TCGA-CESC (N=291)	TCGA-EK-A2GZ-01	0.11097	0.075773	0.207112	0.0915432	0.0178765	0.48155	-9.9658
TCGA-CESC (N=291)	TCGA-EA-A1QT-01	0.06773	0.145931	0.104702	0.131423	0.0293589	0.41655	-9.9658
TCGA-CESC (N=291)	TCGA-C5-A901-01	0.06785	0.087437	0.192712	0.11045	0.0553706	0.46954	-9.9658
TCGA-CESC (N=291)	TCGA-C5-A1M9-01	0.09016	0.086975	0.150827	0.0938446	0.0243196	0.46627	-9.9658
TCGA-CESC (N=291)	TCGA-DS-A1O9-01	0.07851	0.156903	0.191537	0.184631	0.140947	0.57462	-9.9658
TCGA-CESC (N=291)	TCGA-EA-A50E-01	0.06955	0.089585	0.156763	0.0971022	0.0810559	0.45165	-9.9658
TCGA-CESC (N=291)	TCGA-EA-A556-01	0.0531	0.159737	0.074601	0.107424	0.019433	0.42063	-9.9658
TCGA-CESC (N=291)	TCGA-VS-A9V3-01	0.0899	0.219578	0.13728	0.19022	0	0.59847	-9.9658
TCGA-CESC (N=291)	TCGA-VS-A8QA-01	0.13992	0.157939	0.145933	0.131349	0.0337362	0.4952	-9.9658
TCGA-CESC (N=291)	TCGA-EX-A1H5-01	0.10221	0.108898	0.148424	0.0937584	0.0283574	0.42052	-9.9658
TCGA-CESC (N=291)	TCGA-VS-A9UH-01	0.15713	0.23701	0.210401	0.195148	0.109127	0.7461	-9.9658
TCGA-CESC (N=291)	TCGA-JX-A3PZ-01	0.12152	0.233881	0.04924	0.099101	0	0.69972	-9.9658
TCGA-CESC (N=291)	TCGA-C5-A8XJ-01	0.10587	0.153409	0.203346	0.11126	0.0884	0.5119	-9.9658
TCGA-CESC (N=291)	TCGA-EX-A8YF-01	0.13213	0.165514	0.232947	0.147273	0.027102	0.50652	-9.9658
TCGA-CESC (N=291)	TCGA-ZJ-A8QR-01	0.0553	0.125013	0.129106	0.137975	0.0557532	0.43383	-9.9658
TCGA-CESC (N=291)	TCGA-C5-A7UI-01	0.10999	0.161216	0.176781	0.111456	0.0030173	0.46949	-9.9658
TCGA-CESC (N=291)	TCGA-IR-A3LB-01	0.06022	0.117687	0.157129	0.104368	0.0449537	0.42205	-9.9658
TCGA-CESC (N=291)	TCGA-EK-A2PI-01	0.05524	0.087701	0.131248	0.0753531	0.0420821	0.40031	-9.9658
TCGA-CESC (N=291)	TCGA-HM-A6W2-01	0.06236	0.118641	0.132851	0.063728	0.1875	0.38701	-9.9658
TCGA-CESC (N=291)	TCGA-EK-A2RA-01	0.08957	0.191734	0.168537	0.176457	0	0.53901	-9.9658
TCGA-CESC (N=291)	TCGA-IR-A3LF-01	0.09307	0.198275	0.150881	0.0981701	0.0131027	0.50368	-2.3147
TCGA-CESC (N=291)	TCGA-VS-A8QF-01	0.12212	0.138894	0.138157	0.0996527	0.0675169	0.50044	-9.9658
TCGA-CESC (N=291)	TCGA-VS-AA62-01	0.13088	0.247779	0.240802	0.190401	0.0135408	0.6933	-9.9658
TCGA-CESC (N=291)	TCGA-DS-A5RQ-01	0.07883	0.128153	0.113	0.134355	0.0250032	0.51917	-9.9658
TCGA-CESC (N=291)	TCGA-BI-A20A-01	0.1299	0.197134	0.145886	0.137738	0.095533	0.5513	-9.9658
TCGA-CESC (N=291)	TCGA-C5-A1BJ-01	0.09602	0.242687	0.150524	0.175817	0.0129445	0.49788	-9.9658
TCGA-CESC (N=291)	TCGA-EA-A3HU-01	0.13881	0.134638	0.663697	0.187236	0.0774496	0.67161	-9.9658
TCGA-CESC (N=291)	TCGA-EK-A2RM-01	0.0709	0.106801	0.0709996	0.119003	0.0436019	0.5565	-9.9658
TCGA-CESC (N=291)	TCGA-DG-A2KK-01	0.07853	0.104353	0.169982	0.103823	0.0557913	0.4426	-2.8262
TCGA-CESC (N=291)	TCGA-C5-A1MI-01	0.09851	0.189163	0.206298	0.112799	0.0458089	0.55326	-9.9658
TCGA-CESC (N=291)	TCGA-GH-A9DA-01	0.07665	0.123732	0.160668	0.130901	0.0112548	0.52851	-9.9658
TCGA-CESC (N=291)	TCGA-VS-A9U6-01	0.11302	0.169028	0.189398	0.138654	0.0814217	0.57257	-9.9658
TCGA-CESC (N=291)	TCGA-JW-A852-01	0.10198	0.112019	0.10197	0.0759246	0.0675472	0.4316	-2.6349
TCGA-CESC (N=291)	TCGA-FU-A5XV-01	0.10605	0.090545	0.183103	0.113999	0.0650662	0.43822	-9.9658
TCGA-CESC (N=291)	TCGA-EK-A2RB-01	0.05873	0.075272	0.176399	0.0851954	0.0008481	0.41758	-9.9658
TCGA-CESC (N=291)	TCGA-C5-A1MJ-01	0.08899	0.105762	0.156265	0.101141	0.0717475	0.49835	-9.9658
TCGA-CESC (N=291)	TCGA-MY-A5BE-01	0.28291	0.289123	0.673174	0.176817	0.165849	0.72488	-9.9658
TCGA-CESC (N=291)	TCGA-C5-A1BE-01	0.04676	0.141216	0.10075	0.16986	0	0.46996	-9.9658
TCGA-CESC (N=291)	TCGA-EA-A3QD-01	0.2036	0.344398	0.249067	0.150725	0.0884697	0.7138	-9.9658
TCGA-CESC (N=291)	TCGA-LP-A7HU-01	0.08593	0.146232	0.153063	0.10479	0.0435778	0.45637	-9.9658
TCGA-CESC (N=291)	TCGA-2W-A8YY-01	0.10294	0.10757	0.159497	0.0863718	0.0584467	0.50054	-9.9658
TCGA-CESC (N=291)	TCGA-C5-A1MN-01	0.05616	0.121893	0.114	0.143951	0.0240788	0.50622	-9.9658
TCGA-CESC (N=291)	TCGA-EK-A2PK-01	0.2024	0.119658	0.506004	0.103426	0.0463084	0.57767	-2.6349
TCGA-CESC (N=291)	TCGA-EA-A410-01	0.06377	0.05516	0.325254	0.0837407	0.0779829	0.44763	-9.9658
TCGA-CESC (N=291)	TCGA-VS-A952-01	0.13795	0.110207	0.157147	0.0805192	0	0.50645	-9.9658
TCGA-CESC (N=291)	TCGA-EK-A2IP-01	0.07146	0.099926	0.141954	0.0796349	0	0.43327	-9.9658
TCGA-CESC (N=291)	TCGA-EK-A2PG-01	0.06882	0.076086	0.131944	0.0599111	0.0471992	0.37907	-2.9324
TCGA-CESC (N=291)	TCGA-FU-A3YQ-01	0.13514	0.149927	0.190759	0.158594	0.0574204	0.5542	-2.7274
TCGA-CESC (N=291)	TCGA-UC-A7PI-01	0.07723	0.107873	0.150225	0.0999098	0.0400102	0.42646	-9.9658
TCGA-CESC (N=291)	TCGA-DS-A1OB-01	0.05708	0.096475	0.154472	0.131216	0.0233678	0.50393	-9.9658
TCGA-CESC (N=291)	TCGA-EK-A2R7-01	0.13788	0.126497	0.192836	0.092685	0.105493	0.43642	-9.9658
TCGA-CESC (N=291)	TCGA-JW-AAVH-01	0.10085	0.131181	0.144671	0.0922894	0.0687296	0.3901	-9.9658
TCGA-CESC (N=291)	TCGA-JW-A5VJ-01	0.06503	0.129936	0.106421	0.0797548	0.0150522	0.45204	-9.9658
TCGA-CESC (N=291)	TCGA-C5-A7UH-01	0.0796	0.119895	0.166578	0.0934579	0.0501187	0.45255	-2.5479
TCGA-CESC (N=291)	TCGA-EA-A6QX-01	0.10275	0.176432	0.129556	0.201802	0.0110995	0.51503	-9.9658
TCGA-CESC (N=291)	TCGA-MA-AA3Z-01	0.0668	0.196276	0.268123	0.18354	0.0173464	0.54913	-9.9658
TCGA-CESC (N=291)	TCGA-C5-A1MP-01	0.16468	0.18137	0.202502	0.122243	0.169011	0.69243	-9.9658
TCGA-CESC (N=291)	TCGA-VS-A9UR-01	0.12935	0.154623	0.126486	0.0946889	0.0227795	0.48662	-9.9658
TCGA-CESC (N=291)	TCGA-EK-A3GN-01	0.05993	0.089173	0.118617	0.0751888	0	0.39208	-9.9658
TCGA-CESC (N=291)	TCGA-DS-A3LQ-01	0.08125	0.093446	0.149632	0.0948239	0.0937167	0.50713	-9.9658
TCGA-CESC (N=291)	TCGA-ZJ-AAXU-01	0.13528	0.141057	0.201393	0.104202	0	0.48968	-1.7322
TCGA-CESC (N=291)	TCGA-ZJ-AAXA-01	0.08233	0.121815	0.102492	0.0821422	0.0169642	0.47196	-9.9658
TCGA-CESC (N=291)	TCGA-EK-A2RO-01	0.03763	0.037097	0.190448	0.133653	0.0490468	0.38969	-9.9658
TCGA-CESC (N=291)	TCGA-MY-A913-01	0.01671	0.223051	0.0308696	0.250177	0	0.53189	-9.9658
TCGA-CESC (N=291)	TCGA-C5-A1BL-01	0.08744	0.130276	0.219409	0.139378	0.0526028	0.54691	-9.9658
TCGA-CESC (N=291)	TCGA-Q1-A73S-01	0.07143	0.078137	0.117977	0.0817121	0	0.44806	-9.9658
TCGA-CESC (N=291)	TCGA-EK-A2IR-01	0.03753	0.068813	0.138979	0.0496502	0.120948	0.37102	-9.9658
TCGA-CESC (N=291)	TCGA-VS-A959-01	0.12894	0.184877	0.145782	0.123243	0.110969	0.47793	-9.9658
TCGA-CESC (N=291)	TCGA-PN-A8MA-01	0.10502	0.128846	0.1794	0.0871118	0.0820318	0.47334	-2.1779
TCGA-CESC (N=291)	TCGA-FU-A3HZ-01	0.05525	0.048451	0.284854	0.0811	0.043208	0.47505	-9.9658
TCGA-CESC (N=291)	TCGA-DS-A7WF-01	0.11176	0.129267	0.16141	0.143281	0.0139232	0.58697	-9.9658
TCGA-CESC (N=291)	TCGA-EA-A411-01	0.07455	0.148631	0.148771	0.0988756	0.0308384	0.55845	-9.9658
TCGA-CESC (N=291)	TCGA-HM-A3JK-01	0.11356	0.140334	0.155335	0.104153	0.119195	0.48945	-9.9658
TCGA-CESC (N=291)	TCGA-HM-A4S6-01	0.06528	0.16887	0.230258	0.195298	0.115562	0.64638	-9.9658
TCGA-CESC (N=291)	TCGA-Q1-A5R1-01	0.10813	0.106966	0.156155	0.0799592	0.0614843	0.46991	-9.9658
TCGA-CESC (N=291)	TCGA-EA-A78R-01	0.08466	0.121711	0.125742	0.120937	0.0414211	0.4712	-9.9658
TCGA-CESC (N=291)	TCGA-VS-A9UC-01	0.13623	0.145311	0.18473	0.11622	0.0106632	0.64365	-9.9658
TCGA-CESC (N=291)	TCGA-JW-A5VG-01	0.01385	0.170709	0.237854	0.162583	0.0244453	0.49701	-9.9658
TCGA-CESC (N=291)	TCGA-C5-A3HE-01	0.1619	0.123721	0.25382	0.119592	0	0.58865	-2.8262
TCGA-CESC (N=291)	TCGA-VS-A9UI-01	0.06539	0.152103	0.152587	0.164134	0.0204632	0.53402	-9.9658
TCGA-CESC (N=291)	TCGA-C5-A8YT-01	0.06942	0.111181	0.315446	0.0710303	0.115383	0.48227	-9.9658
TCGA-CESC (N=291)	TCGA-ZX-AA5X-01	0.11065	0.17977	0.145018	0.147584	0.108358	0.553	-9.9658
TCGA-CESC (N=291)	TCGA-VS-A958-01	0.14762	0.21794	0.332714	0.183534	0.0212818	0.72137	-9.9658
TCGA-CESC (N=291)	TCGA-C5-A2LZ-01	0.08991	0.134424	0.180802	0.125774	0	0.49874	-9.9658
TCGA-CESC (N=291)	TCGA-DS-A0VM-01	0.07193	0.124246	0.139357	0.119155	0.0577671	0.47647	-9.9658
TCGA-CESC (N=291)	TCGA-VS-A950-01	0.09569	0.102722	0.145581	0.0972346	0.0106365	0.47066	-1.9942
TCGA-CESC (N=291)	TCGA-IR-A3LK-01	0.05988	0.146049	0.112837	0.154875	0.0866327	0.43137	-9.9658
TCGA-CESC (N=291)	TCGA-FU-A23L-01	0.11482	0.202588	0.230406	0.155879	0.0944749	0.52705	-9.9658
TCGA-CESC (N=291)	TCGA-MA-AA3W-01	0.12244	0.273158	0.338871	0.206677	0.0766962	0.66327	-9.9658
TCGA-CESC (N=291)	TCGA-VS-A957-01	0.0604	0.073654	0.169457	0.102691	0.0175147	0.43348	-9.9658
TCGA-CESC (N=291)	TCGA-C5-A7UE-01	0.06795	0.122493	0.120216	0.0928984	0.0440329	0.42125	-9.9658
TCGA-CESC (N=291)	TCGA-VS-A9UL-01	0.05377	0.087827	0.226148	0.0557494	0.0975898	0.38033	-9.9658
TCGA-CESC (N=291)	TCGA-VS-A9UO-01	0.12343	0.105326	0.173559	0.105306	0	0.45049	-9.9658
TCGA-CESC (N=291)	TCGA-C5-A7CL-01	0.08835	0.118412	0.145095	0.118975	0.0486786	0.45949	-9.9658
TCGA-CESC (N=291)	TCGA-FU-A3NI-01	0.09545	0.108683	0.172462	0.0854453	0.0788639	0.4827	-2.8262
TCGA-CESC (N=291)	TCGA-VS-A9V0-01	0.07431	0.090357	0.149089	0.0818728	0.0148403	0.41266	-9.9658
TCGA-CESC (N=291)	TCGA-EK-A3GK-01	0.07721	0.119085	0.204346	0.107285	0.0563503	0.44386	-9.9658
TCGA-CESC (N=291)	TCGA-C5-A7CG-01	0.21952	0.348305	0.375939	0.219769	0.0279636	0.77852	-2.3884
TCGA-CESC (N=291)	TCGA-C5-A1BI-01	0.11307	0.15388	0.220254	0.115604	0.0516625	0.57023	-9.9658
TCGA-CESC (N=291)	TCGA-EK-A2R8-01	0.05957	0.099108	0.14566	0.121895	0	0.41797	-9.9658
TCGA-CESC (N=291)	TCGA-VS-A9UP-01	0.05939	0.129033	0.115071	0.0570866	0.120834	0.40234	-9.9658
TCGA-CESC (N=291)	TCGA-C5-A1BF-01	0.06262	0.09856	0.219866	0.124967	0.0856098	0.44999	-9.9658
TCGA-CESC (N=291)	TCGA-EX-A69M-01	0.12593	0.112797	0.267795	0.13509	0.0444809	0.56018	-9.9658
TCGA-CESC (N=291)	TCGA-EA-A5ZD-01	0.07699	0.172806	0.149891	0.186191	0.138544	0.52848	-9.9658
TCGA-CESC (N=291)	TCGA-EA-A3QE-01	0.12011	0.242794	0.33463	0.194592	0.0036532	0.64338	-2.8262
TCGA-CESC (N=291)	TCGA-JX-A3Q0-01	0.06314	0.191903	0.121728	0.207367	0.0109664	0.52651	-9.9658
TCGA-CESC (N=291)	TCGA-BI-A0VS-01	0.11083	0.16416	0.164833	0.102732	0.0287554	0.54729	-2.8262
TCGA-CESC (N=291)	TCGA-VS-A8EJ-01	0.12529	0.14946	0.0732826	0.0798128	0.041919	0.44184	-9.9658
TCGA-CESC (N=291)	TCGA-FU-A2QG-01	0.06944	0.125372	0.186681	0.109004	0.0174706	0.46978	-9.9658
TCGA-CESC (N=291)	TCGA-C5-A8XI-01	0.08462	0.196088	0.166076	0.150561	0	0.50903	-2.3884
TCGA-CESC (N=291)	TCGA-LP-A5U2-01	0.06975	0.09263	0.163835	0.0833071	0	0.41658	-9.9658
TCGA-CESC (N=291)	TCGA-EA-A43B-01	0.09647	0.181661	0.137405	0.119601	0.0342665	0.50327	-9.9658
TCGA-CESC (N=291)	TCGA-C5-A3HD-01	0.05239	0.09442	0.146411	0.100181	0	0.39974	-9.9658
TCGA-CESC (N=291)	TCGA-IR-A3LI-01	0.07903	0.104079	0.0987728	0.0603679	0.012757	0.417	-9.9658
TCGA-CESC (N=291)	TCGA-VS-A8EI-01	0.09962	0.173541	0.206976	0.122125	0.0718037	0.49325	-9.9658
TCGA-CESC (N=291)	TCGA-EA-A4BA-01	0.06593	0.160129	0.0919341	0.0454086	0.0571284	0.39298	-9.9658
TCGA-CESC (N=291)	TCGA-VS-A8EL-01	0.07951	0.145346	0.296355	0.166048	0.115002	0.58418	-9.9658
TCGA-CESC (N=291)	TCGA-C5-A3HL-01	0.06134	0.086347	0.182324	0.103549	0.0087229	0.45961	-9.9658
TCGA-CESC (N=291)	TCGA-EA-A3Y4-01	0.17079	0.187693	0.367853	0.0850453	0	0.65426	-9.9658
TCGA-CESC (N=291)	TCGA-IR-A3LA-01	0.05782	0.116715	0.142673	0.0855882	0.0470002	0.42419	-9.9658
TCGA-CESC (N=291)	TCGA-UC-A7PF-01	0.10836	0.182336	0.255625	0.162488	0.0753765	0.61824	-9.9658
TCGA-CESC (N=291)	TCGA-VS-A9UB-01	0.08719	0.264916	0.373751	0.222906	0.138671	0.74856	-9.9658
TCGA-CESC (N=291)	TCGA-C5-A907-01	0.0358	0.235173	0.127163	0.151812	0	0.5512	-9.9658
TCGA-CESC (N=291)	TCGA-DG-A2KL-01	0.10964	0.135829	0.140846	0.150042	0	0.67304	-9.9658
TCGA-CESC (N=291)	TCGA-FU-A57G-01	0.08635	0.10126	0.185916	0.0846817	0.0454427	0.46411	-9.9658
TCGA-CESC (N=291)	TCGA-C5-A1BQ-01	0.07826	0.134498	0.266058	0.125644	0.0414972	0.51953	-9.9658
TCGA-CESC (N=291)	TCGA-MA-AA3Y-01	0.08679	0.162122	0.235419	0.188019	0.00042	0.62796	-9.9658
TCGA-CESC (N=291)	TCGA-EK-A2PL-01	0.08237	0.121652	0.12295	0.089863	0.0509024	0.37904	-9.9658
TCGA-CESC (N=291)	TCGA-Q1-A6DW-01	0.07514	0.063689	0.253955	0.106172	0.0187965	0.46838	-9.9658
TCGA-CESC (N=291)	TCGA-C5-A2M1-01	0.20276	0.125463	0.237648	0.0917091	0.0148419	0.76272	-9.9658
TCGA-CESC (N=291)	TCGA-R2-A69V-01	0.17156	0.166176	0.509419	0.199487	0.235345	0.87541	-1.1172
TCGA-CESC (N=291)	TCGA-EA-A5ZF-01	0.06825	0.081745	0.150174	0.0908092	0.0731389	0.4491	-9.9658
TCGA-CESC (N=291)	TCGA-C5-A0TN-01	0.05415	0.127134	0.119154	0.117321	0.0503952	0.49103	-9.9658
TCGA-CESC (N=291)	TCGA-DS-A1OA-01	0.09592	0.174047	0.161257	0.129886	0.0206764	0.55094	-9.9658
TCGA-CESC (N=291)	TCGA-EK-A2H1-01	0.08977	0.207386	0.102922	0.139244	0.0403248	0.59453	-9.9658
TCGA-CESC (N=291)	TCGA-LP-A4AU-01	0.07405	0.12213	0.201433	0.149085	0	0.44808	-9.9658
TCGA-CESC (N=291)	TCGA-VS-A9U7-01	0.13205	0.128307	0.16987	0.144204	0	0.6375	-9.9658
TCGA-CESC (N=291)	TCGA-C5-A1ME-01	0.17404	0.083979	0.183514	0.04935	0.0020667	0.57102	-9.9658
TCGA-CESC (N=291)	TCGA-MU-A5YI-01	0.13203	0.134782	0.180027	0.0968911	0.0387796	0.55884	-9.9658
TCGA-CESC (N=291)	TCGA-C5-A2LS-01	0.08433	0.128292	0.0923991	0.0869081	0.0189215	0.40393	-9.9658
TCGA-CESC (N=291)	TCGA-VS-A9UJ-01	0.04948	0.125517	0.113935	0.0727081	0.0506266	0.3999	-9.9658
TCGA-CESC (N=291)	TCGA-DG-A2KM-01	0.44685	0.025087	1.19389	0.227141	0.191163	1.34618	-0.7108
TCGA-CESC (N=291)	TCGA-C5-A3HF-01	0.12758	0.150654	0.160121	0.0874105	0.0022401	0.51352	-9.9658
TCGA-CESC (N=291)	TCGA-MA-AA42-01	0.23464	0.201475	0.537367	0.18271	0.156322	0.8347	-9.9658
TCGA-CESC (N=291)	TCGA-C5-A2LT-01	0.07751	0.147163	0.209336	0.0949345	0.0376538	0.50332	-9.9658
TCGA-CESC (N=291)	TCGA-C5-A8YQ-01	0.05075	0.124147	0.126738	0.0894656	0.0294164	0.4295	-9.9658
TCGA-CESC (N=291)	TCGA-UC-A7PD-01	0.04892	0.156241	0.0937802	0.10281	0.0352308	0.46611	-9.9658
TCGA-CESC (N=291)	TCGA-MY-A5BD-01	0.08281	0.09393	0.180734	0.0793127	0.029381	0.45411	-9.9658
TCGA-CESC (N=291)	TCGA-VS-A9V1-01	0.07871	0.079757	0.190389	0.125938	0.0379218	0.40859	-9.9658
TCGA-CESC (N=291)	TCGA-C5-A8XH-01	0.04507	0.17405	0.122992	0.156382	0.0169724	0.52561	-9.9658
TCGA-CESC (N=291)	TCGA-EK-A2RC-01	0.09844	0.164622	0.198942	0.130047	0.0638237	0.49728	-9.9658
TCGA-CESC (N=291)	TCGA-JW-A5VL-01	0.04406	0.204963	0.188367	0.166045	0.0914424	0.59488	-9.9658
TCGA-CESC (N=291)	TCGA-VS-A953-01	0.04644	0.081333	0.168939	0.0974448	0.0157514	0.42239	-9.9658
TCGA-CESC (N=291)	TCGA-EK-A2RK-01	0.06312	0.118342	0.13424	0.133156	0.0166305	0.46169	-9.9658
TCGA-CESC (N=291)	TCGA-JW-A5VH-01	0.044	0.095751	0.186001	0.0729687	0.0297057	0.42006	-9.9658
TCGA-CESC (N=291)	TCGA-MY-A5BF-01	0.08264	0.110362	0.213769	0.137239	0	0.56528	-9.9658
TCGA-CESC (N=291)	TCGA-DS-A0VL-01	0.04974	0.141579	0.221014	0.134578	0.0367278	0.46442	-9.9658
TCGA-CESC (N=291)	TCGA-WL-A834-01	0.08676	0.110371	0.118212	0.0819056	0.051011	0.42246	-9.9658
TCGA-CESC (N=291)	TCGA-JW-A69B-01	0.09971	0.117561	0.141837	0.122627	0.142796	0.45912	-9.9658
TCGA-CESC (N=291)	TCGA-C5-A1M6-01	0.10195	0.11417	0.0963966	0.0912619	0.0610827	0.43618	-9.9658
TCGA-CESC (N=291)	TCGA-VS-A9V4-01	0.05708	0.102044	0.165046	0.0940507	0.0339069	0.42109	-9.9658
TCGA-CESC (N=291)	TCGA-VS-A8Q8-01	0.05999	0.184831	0.098861	0.162746	0	0.52269	-2.3147
TCGA-CESC (N=291)	TCGA-DS-A0VN-01	0.07826	0.145616	0.327373	0.14068	0.0390968	0.60281	-9.9658
TCGA-CESC (N=291)	TCGA-MU-A8JM-01	0.09846	0.081746	0.2212	0.118515	0.0291196	0.56152	-9.9658
TCGA-CESC (N=291)	TCGA-C5-A2LY-01	0.16096	0.210182	0.256586	0.110894	0.135906	0.64713	-9.9658
TCGA-CESC (N=291)	TCGA-EA-A439-01	0.06859	0.120862	0.181318	0.137591	0.0292661	0.47731	-9.9658
TCGA-CESC (N=291)	TCGA-FU-A23K-01	0.1357	0.114086	0.182028	0.0793471	0.0087835	0.50035	-9.9658
TCGA-CESC (N=291)	TCGA-C5-A7CH-01	0.06461	0.137049	0.0880582	0.0991361	0	0.49467	-9.9658
TCGA-CESC (N=291)	TCGA-EK-A2RN-01	0.07077	0.102278	0.106978	0.102851	0.0253024	0.39335	-9.9658
TCGA-CESC (N=291)	TCGA-EK-A2RJ-01	0.06631	0.109151	0.293565	0.138941	0.0216835	0.53695	-9.9658
TCGA-CESC (N=291)	TCGA-C5-A1BM-01	0.05769	0.167822	0.141262	0.194382	0.0681217	0.59552	-9.9658
TCGA-CESC (N=291)	TCGA-Q1-A73R-01	0.04728	0.131712	0.140382	0.0855526	0.059857	0.44423	-9.9658
TCGA-CESC (N=291)	TCGA-DS-A7WH-01	0.05664	0.09021	0.204368	0.110775	0.0829624	0.46701	-9.9658
TCGA-CESC (N=291)	TCGA-ZJ-AAX4-01	0.10723	0.179699	0.222221	0.114449	0.159911	0.58744	-9.9658
TCGA-CESC (N=291)	TCGA-C5-A7CK-01	0.06699	0.095833	0.128604	0.0887172	0.0269426	0.41919	-9.9658
TCGA-CESC (N=291)	TCGA-VS-A8EK-01	0.0756	0.108334	0.148134	0.0986302	0.0532707	0.44281	-9.9658
TCGA-CESC (N=291)	TCGA-FU-A3WB-01	0.06809	0.110606	0.137507	0.0888375	0.0180993	0.43107	-9.9658
TCGA-CESC (N=291)	TCGA-FU-A3TQ-01	0.09472	0.130808	0.159021	0.134265	0.0303397	0.53946	-9.9658
TCGA-CESC (N=291)	TCGA-C5-A905-01	0.10896	0.15037	0.112173	0.099186	0.0604059	0.41365	-9.9658
TCGA-CESC (N=291)	TCGA-C5-A1BN-01	0.07057	0.098648	0.113266	0.121864	0	0.4244	-9.9658
TCGA-CESC (N=291)	TCGA-VS-A9UT-01	0.20678	0.18829	0.39266	0.136686	0.343658	0.72586	-9.9658
TCGA-CESC (N=291)	TCGA-MA-AA41-01	0.05536	0.115015	0.14496	0.095356	0.0277169	0.43194	-9.9658
TCGA-CESC (N=291)	TCGA-VS-A9UM-01	0.0971	0.176877	0.200274	0.129646	0.106343	0.54895	-9.9658
TCGA-CESC (N=291)	TCGA-VS-A94X-01	0.05525	0.126651	0.170704	0.125773	0.0089994	0.46124	-9.9658
TCGA-CESC (N=291)	TCGA-EK-A2R9-01	0.19873	0.15454	0.163139	0.0916815	0.0493754	0.67435	-9.9658
TCGA-CESC (N=291)	TCGA-VS-A9UZ-01	0.13644	0.1681	0.138111	0.0997548	0.038141	0.4911	-9.9658
TCGA-CESC (N=291)	TCGA-C5-A7X5-01	0.05267	0.078643	0.112399	0.13241	0	0.40887	-9.9658
TCGA-CESC (N=291)	TCGA-VS-A9U5-01	0.13967	0.168609	0.194538	0.113499	0.0405272	0.503	-1.4305
TCGA-CESC (N=291)	TCGA-C5-A1M7-01	0.11188	0.126136	0.157077	0.137234	0.0288365	0.46449	-9.9658
TCGA-CESC (N=291)	TCGA-Q1-A5R2-01	0.08968	0.115457	0.175389	0.113019	0.0517574	0.53701	-9.9658
TCGA-CESC (N=291)	TCGA-MU-A51Y-01	0.19889	0.219721	0.223787	0.173621	0.0665397	0.73065	-9.9658
TCGA-CESC (N=291)	TCGA-HG-A2PA-01	0.08415	0.080805	0.266599	0.128188	0.0794927	0.47829	-9.9658
TCGA-CESC (N=291)	TCGA-DG-A2KH-01	0.18969	0.037313	0.159219	0.0540592	0	0.50969	-9.9658
TCGA-CESC (N=291)	TCGA-VS-A8EB-01	0.08219	0.121138	0.217992	0.0724973	0.235959	0.383	-9.9658
TCGA-CESC (N=291)	TCGA-LP-A4AX-01	0.06407	0.243841	0.339147	0.241518	0.0519947	0.59911	-9.9658
TCGA-CESC (N=291)	TCGA-C5-A1M5-01	0.10189	0.232743	0.132736	0.136326	0.013628	0.50909	-9.9658
TCGA-CESC (N=291)	TCGA-VS-A94Z-01	0.18318	0.25333	0.594047	0.156855	0.169725	0.70627	-9.9658
TCGA-CESC (N=291)	TCGA-EK-A2RE-01	0.05888	0.08577	0.127076	0.0941251	0	0.43456	-9.9658
TCGA-CESC (N=291)	TCGA-C5-A1MQ-01	0.23212	0.102854	0.188902	0.0835199	0.0851735	0.68359	-9.9658
TCGA-CESC (N=291)	TCGA-DS-A7WI-01	0.11716	0.181148	0.0678712	0.0869221	0.058318	0.38976	-9.9658
TCGA-CESC (N=291)	TCGA-C5-A1BK-01	0.13934	0.376458	0.0939529	0.18347	0	0.61107	-2.6349
TCGA-CESC (N=291)	TCGA-DS-A0VK-01	0.08635	0.11655	0.130895	0.079512	0.128209	0.40126	-9.9658
TCGA-CESC (N=291)	TCGA-EX-A1H6-01	0.07629	0.106416	0.139263	0.0718796	0.0092086	0.40019	-9.9658
TCGA-CESC (N=291)	TCGA-VS-A8EH-01	0.06557	0.090767	0.14913	0.0821199	0.0956453	0.41959	-9.9658
TCGA-CESC (N=291)	TCGA-BI-A0VR-01	0.11285	0.145039	0.229173	0.182096	0	0.56852	-9.9658
TCGA-CESC (N=291)	TCGA-DR-A0ZM-01	0.08916	0.122159	0.218679	0.137847	0	0.4862	-9.9658
TCGA-CESC (N=291)	TCGA-MA-AA43-01	0.04977	0.139749	0.102493	0.104398	0.044073	0.47373	-9.9658
TCGA-CESC (N=291)	TCGA-C5-A7UC-01	0.05998	0.090469	0.1721	0.0922085	0	0.43631	-9.9658
TCGA-CESC (N=291)	TCGA-C5-A7X8-01	0.15324	0.13722	0.151053	0.0787555	0.0544258	0.44503	-2.4659
TCGA-CESC (N=291)	TCGA-C5-A7XC-01	0.14021	0.112013	0.326493	0.128559	0.0530418	0.57685	-1.9942
TCGA-CESC (N=291)	TCGA-VS-A8QH-01	0.08712	0.138097	0.0886441	0.0806647	0	0.40699	-9.9658
TCGA-CESC (N=291)	TCGA-LP-A5U3-01	0.05534	0.150578	0.110348	0.188666	0.0067229	0.46975	-9.9658
TCGA-CESC (N=291)	TCGA-EA-A3HT-01	0.09087	0.118833	0.158342	0.135479	0.067979	0.52032	-9.9658
TCGA-CESC (N=291)	TCGA-IR-A3LC-01	0.03425	0.069982	0.167701	0.165033	0.0098763	0.43371	-9.9658
TCGA-CESC (N=291)	TCGA-HM-A3JJ-01	0.14148	0.160736	0.147637	0.123296	0.0861988	0.62434	-1.5522
TCGA-CESC (N=291)	TCGA-FU-A770-01	0.07138	0.098841	0.145264	0.124416	0	0.45894	-9.9658
TCGA-CESC (N=291)	TCGA-FU-A3HY-01	0.06261	0.104886	0.146203	0.0959948	0.0074131	0.43738	-9.9658
TCGA-CESC (N=291)	TCGA-VS-A8EC-01	0.03946	0.142155	0.077179	0.0544048	0	0.41183	-9.9658
TCGA-CESC (N=291)	TCGA-IR-A3LH-01	0.1382	0.188147	0.381951	0.245875	0.223258	0.7978	-2.7274
TCGA-CESC (N=291)	TCGA-4J-AA1J-01	0.08213	0.124206	0.130914	0.139237	0.015963	0.44629	-9.9658
TCGA-CESC (N=291)	TCGA-IR-A3LL-01	0.06982	0.142517	0.283171	0.160891	0.0590263	0.5626	-2.7274
TCGA-CESC (N=291)	TCGA-EK-A2RL-01	0.06972	0.093092	0.154214	0.0898635	0.0333184	0.38732	-2.9324
TCGA-CESC (N=291)	TCGA-C5-A7X3-01	0.10258	0.18471	0.16915	0.0972902	0.0628864	0.47358	-9.9658
TCGA-CESC (N=291)	TCGA-VS-A9UD-01	0.1628	0.207095	0.349762	0.166255	0.0989413	0.73153	-9.9658
TCGA-CESC (N=291)	TCGA-EA-A3HR-01	0.07068	0.097301	0.168398	0.0929145	0.113844	0.42185	-9.9658
TCGA-CESC (N=291)	TCGA-DS-A1OC-01	0.13644	0.08693	0.273879	0.119167	0.0789147	0.57736	-9.9658
TCGA-CESC (N=291)	TCGA-EK-A2PM-01	0.06899	0.060094	0.148756	0.0652529	0.0363352	0.40867	-9.9658
TCGA-CESC (N=291)	TCGA-EX-A449-01	0.06669	0.10356	0.238009	0.0776209	0.0456195	0.41638	-9.9658
TCGA-CESC (N=291)	TCGA-VS-A94W-01	0.14584	0.319001	0.116477	0.175945	0.0124246	0.7278	-9.9658
TCGA-CESC (N=291)	TCGA-C5-A1MK-01	0.06922	0.123442	0.149038	0.138428	0.0436108	0.45681	-9.9658
TCGA-CESC (N=291)	TCGA-C5-A1MH-01	0.10745	0.210133	0.13637	0.200659	0.11323	0.67911	-9.9658
TCGA-CESC (N=291)	TCGA-DR-A0ZL-01	0.08193	0.119873	0.114143	0.0887993	0.0015651	0.41733	-2.4659
TCGA-CESC (N=291)	TCGA-RA-A741-01	0.1179	0.16357	0.169045	0.119365	0.142046	0.50498	-9.9658
TCGA-CESC (N=291)	TCGA-DG-A2KJ-01	0.14958	0.185287	0.167453	0.0854462	0.0427622	0.46713	-9.9658
TCGA-CESC (N=291)	TCGA-EA-A3HQ-01	0.09984	0.161862	0.18919	0.14838	0.097879	0.60155	-9.9658
TCGA-CESC (N=291)	TCGA-FU-A3TX-01	0.36294	0.380169	0	0.132738	0	0.55686	-9.9658
TCGA-CESC (N=291)	TCGA-Q1-A6DV-01	0.09275	0.116267	0.179736	0.111505	0.0384176	0.43117	-9.9658
TCGA-CESC (N=291)	TCGA-C5-A1ML-01	0.08587	0.114538	0.186122	0.12303	0.0725245	0.49677	-9.9658
TCGA-CESC (N=291)	TCGA-VS-A8QM-01	0.20683	0.384839	0.267129	0.12056	0.0522978	0.6136	-9.9658
TCGA-CESC (N=291)	TCGA-C5-A2LV-01	0.05264	0.121436	0.118808	0.1226	0.0485158	0.48888	-9.9658
TCGA-CESC (N=291)	TCGA-EK-A3GJ-01	0.00812	0.187145	0.134503	0.216972	0	0.51826	-9.9658
TCGA-CESC (N=291)	TCGA-VS-A954-01	0.08011	0.105004	0.131805	0.0840308	0.0136832	0.43649	-9.9658
TCGA-CESC (N=291)	TCGA-XS-A8TJ-01	0.07866	0.1555	0.156841	0.122145	0.0939	0.50082	-9.9658
TCGA-CESC (N=291)	TCGA-Q1-A5R3-01	0.08342	0.143464	0.119073	0.0864921	0	0.49196	-9.9658
TCGA-CESC (N=291)	TCGA-LP-A4AW-01	0.092	0.145031	0.145974	0.100012	0.081381	0.44512	-9.9658
TCGA-CESC (N=291)	TCGA-JW-A5VK-01	0.06341	0.074725	0.124985	0.067789	0.034228	0.39241	-9.9658
TCGA-CESC (N=291)	TCGA-EK-A2H0-01	0.05014	0.103674	0.126434	0.117284	0	0.44696	-9.9658
TCGA-CESC (N=291)	TCGA-C5-A902-01	0.14897	0.237811	0.287917	0.103022	0.011222	0.54914	-9.9658
TCGA-CESC (N=291)	TCGA-MA-AA3X-01	0.07214	0.132848	0.167676	0.1228	0.0880185	0.56089	-9.9658
TCGA-CESC (N=291)	TCGA-EA-A3HS-01	0.07236	0.142075	0.189999	0.127074	0.0092315	0.52486	-2.3884
TCGA-CESC (N=291)	TCGA-C5-A7CO-01	0.07404	0.118841	0.126866	0.0881332	0.0051981	0.45766	-9.9658
TCGA-CESC (N=291)	TCGA-DS-A1OD-01	0.33269	0.326146	0.353625	0.143785	0.0499895	0.81434	-9.9658
