# Supplementary material for: Functional analysis of tumor-derived immunoglobulin lambda and its interacting proteins in cervical cancer
Source: BMC Cancer. 2023 Oct 2;23:929. doi: 10.1186/s12885-023-11426-9 (PMC10544594; doi:10.1186/s12885-023-11426-9)
Supplement: Supplementary file 30 — Additional file 30: Supplementary Table 84. The correlation analysis between immune cell infiltration scores and IGLC6 expression [file 12885_2023_11426_MOESM30_ESM.xlsx]

## Sheet: Sheet1
Supplementary Table 84 The correlation analysis between immune cell infiltration scores and IGLC6 expression
CODE	ID	B_cell	T_cell_CD4	T_cell_CD8	Neutrophil	Macrophage	DC	exp
TCGA-ACC (N=77)	TCGA-PK-A5H9-01	0.12563	0.09629	0.22491	0.0972233	0.1151	0.54369	-9.9658
TCGA-ACC (N=77)	TCGA-OR-A5LT-01	0.10756	0.10303	0.20482	0.108233	0.04716	0.48136	-9.9658
TCGA-ACC (N=77)	TCGA-OR-A5LN-01	0.10517	0.11447	0.20983	0.110608	0.0653	0.47948	-9.9658
TCGA-ACC (N=77)	TCGA-OR-A5JB-01	0.12139	0.09051	0.31257	0.124171	0.14206	0.60941	-2.4659
TCGA-ACC (N=77)	TCGA-OR-A5LG-01	0.10945	0.10588	0.20846	0.112261	0.0908	0.46585	-9.9658
TCGA-ACC (N=77)	TCGA-OR-A5J8-01	0.13018	0.14682	0.31599	0.129996	0.29672	0.49822	0.6699
TCGA-ACC (N=77)	TCGA-OR-A5JV-01	0.11985	0.14525	0.19	0.136294	0.16283	0.46741	-9.9658
TCGA-ACC (N=77)	TCGA-OU-A5PI-01	0.11969	0.09646	0.21963	0.107513	0.05185	0.49181	-9.9658
TCGA-ACC (N=77)	TCGA-OR-A5KO-01	0.10391	0.10739	0.20938	0.107653	0.06772	0.46276	-9.9658
TCGA-ACC (N=77)	TCGA-OR-A5K8-01	0.10424	0.09897	0.20904	0.108969	0.04961	0.47087	-9.9658
TCGA-ACC (N=77)	TCGA-OR-A5JP-01	0.10619	0.10414	0.21686	0.116203	0.06565	0.46104	-9.9658
TCGA-ACC (N=77)	TCGA-OR-A5L9-01	0.10236	0.10456	0.21535	0.106315	0.0475	0.47502	-1.7322
TCGA-ACC (N=77)	TCGA-OR-A5J2-01	0.11683	0.10337	0.21842	0.111166	0.06337	0.49201	-9.9658
TCGA-ACC (N=77)	TCGA-OR-A5JX-01	0.10078	0.12311	0.19101	0.113532	0.06015	0.4734	-9.9658
TCGA-ACC (N=77)	TCGA-PA-A5YG-01	0.10556	0.11353	0.23215	0.111392	0.10707	0.46937	-9.9658
TCGA-ACC (N=77)	TCGA-OR-A5LD-01	0.10746	0.09203	0.21094	0.107477	0.03945	0.47286	-9.9658
TCGA-ACC (N=77)	TCGA-OR-A5LL-01	0.1076	0.08882	0.22056	0.112739	0.07781	0.46231	-9.9658
TCGA-ACC (N=77)	TCGA-OR-A5KW-01	0.10481	0.10172	0.20664	0.110825	0.04948	0.4776	-9.9658
TCGA-ACC (N=77)	TCGA-OR-A5J9-01	0.10346	0.10792	0.21504	0.112932	0.05022	0.47518	-9.9658
TCGA-ACC (N=77)	TCGA-OR-A5J6-01	0.15275	0.09693	0.24088	0.107725	0.11719	0.46943	-9.9658
TCGA-ACC (N=77)	TCGA-OR-A5K3-01	0.10646	0.09748	0.20566	0.109253	0.05503	0.47721	-9.9658
TCGA-ACC (N=77)	TCGA-OR-A5JJ-01	0.10547	0.10267	0.21666	0.109027	0.05464	0.47604	0.9343
TCGA-ACC (N=77)	TCGA-OR-A5LJ-01	0.1119	0.10409	0.22256	0.104566	0.06688	0.47652	-9.9658
TCGA-ACC (N=77)	TCGA-OR-A5JM-01	0.11574	0.10935	0.20742	0.109695	0.05675	0.47125	-9.9658
TCGA-ACC (N=77)	TCGA-PK-A5HB-01	0.10453	0.11193	0.2095	0.111209	0.06091	0.47785	-9.9658
TCGA-ACC (N=77)	TCGA-OR-A5JF-01	0.10686	0.09627	0.2152	0.109432	0.05907	0.46563	-9.9658
TCGA-ACC (N=77)	TCGA-OR-A5JR-01	0.12205	0.09974	0.22894	0.103081	0.09846	0.48844	-9.9658
TCGA-ACC (N=77)	TCGA-OR-A5K9-01	0.10949	0.10026	0.21345	0.107775	0.04937	0.47979	-9.9658
TCGA-ACC (N=77)	TCGA-OR-A5LM-01	0.10728	0.10284	0.20346	0.111292	0.05677	0.47252	-9.9658
TCGA-ACC (N=77)	TCGA-OR-A5KZ-01	0.09735	0.09961	0.23786	0.11194	0.0683	0.48372	-9.9658
TCGA-ACC (N=77)	TCGA-PK-A5H8-01	0.10432	0.10883	0.20848	0.115272	0.07783	0.46646	-9.9658
TCGA-ACC (N=77)	TCGA-OR-A5J7-01	0.19526	0.09582	0.27982	0.0893432	0.06932	0.47244	-9.9658
TCGA-ACC (N=77)	TCGA-P6-A5OG-01	0.11707	0.12552	0.29629	0.154335	0.20476	0.45547	0.044
TCGA-ACC (N=77)	TCGA-OR-A5K1-01	0.11316	0.10962	0.23587	0.0998969	0.04623	0.51663	-9.9658
TCGA-ACC (N=77)	TCGA-OR-A5JO-01	0.13271	0.09709	0.29197	0.109293	0.21908	0.51919	-9.9658
TCGA-ACC (N=77)	TCGA-OR-A5KY-01	0.11288	0.10615	0.20611	0.109633	0.07024	0.47952	-9.9658
TCGA-ACC (N=77)	TCGA-OR-A5KU-01	0.09808	0.1161	0.21935	0.107028	0.05006	0.48411	-9.9658
TCGA-ACC (N=77)	TCGA-OR-A5JW-01	0.11228	0.10015	0.20838	0.110964	0.06355	0.47674	-9.9658
TCGA-ACC (N=77)	TCGA-OR-A5L3-01	0.10582	0.09133	0.2118	0.109069	0.04589	0.46868	-9.9658
TCGA-ACC (N=77)	TCGA-OR-A5JS-01	0.09867	0.10627	0.2042	0.113155	0.06495	0.4825	-9.9658
TCGA-ACC (N=77)	TCGA-OR-A5JA-01	0.10352	0.10817	0.20382	0.112855	0.06998	0.46547	-9.9658
TCGA-ACC (N=77)	TCGA-OR-A5J5-01	0.10548	0.10798	0.19834	0.108698	0.04959	0.47834	-9.9658
TCGA-ACC (N=77)	TCGA-OR-A5JL-01	0.10796	0.09771	0.22309	0.111459	0.08577	0.46385	-9.9658
TCGA-ACC (N=77)	TCGA-OR-A5JZ-01	0.11536	0.11022	0.22537	0.11338	0.11339	0.4487	-9.9658
TCGA-ACC (N=77)	TCGA-OR-A5JI-01	0.11989	0.10399	0.2102	0.106407	0.06535	0.47778	-9.9658
TCGA-ACC (N=77)	TCGA-OR-A5LE-01	0.10627	0.08514	0.2299	0.112047	0.04767	0.46809	-9.9658
TCGA-ACC (N=77)	TCGA-OR-A5LA-01	0.10381	0.10375	0.2214	0.110734	0.09198	0.45462	-9.9658
TCGA-ACC (N=77)	TCGA-PK-A5HA-01	0.12161	0.10253	0.22583	0.101845	0.11998	0.4957	-9.9658
TCGA-ACC (N=77)	TCGA-OR-A5JQ-01	0.12194	0.1276	0.22675	0.108583	0.08078	0.49876	-2.5479
TCGA-ACC (N=77)	TCGA-OR-A5L5-01	0.1193	0.11522	0.23099	0.104715	0.08348	0.48597	-2.7274
TCGA-ACC (N=77)	TCGA-OR-A5J3-01	0.10589	0.10416	0.20493	0.110024	0.04692	0.47786	-9.9658
TCGA-ACC (N=77)	TCGA-OR-A5LP-01	0.11728	0.12652	0.2321	0.09849	0.08509	0.5097	-9.9658
TCGA-ACC (N=77)	TCGA-OR-A5LS-01	0.10621	0.09554	0.2194	0.10984	0.0569	0.46795	-9.9658
TCGA-ACC (N=77)	TCGA-OR-A5LH-01	0.11037	0.093	0.22385	0.111289	0.07334	0.47727	-9.9658
TCGA-ACC (N=77)	TCGA-OR-A5JT-01	0.11126	0.10764	0.21901	0.113967	0.10273	0.46395	-9.9658
TCGA-ACC (N=77)	TCGA-OR-A5JG-01	0.10634	0.09322	0.21311	0.107339	0.06295	0.47359	-9.9658
TCGA-ACC (N=77)	TCGA-OR-A5JC-01	0.10288	0.10871	0.20345	0.113116	0.06465	0.46701	-9.9658
TCGA-ACC (N=77)	TCGA-OR-A5LO-01	0.10139	0.09962	0.20983	0.106176	0.05663	0.47487	-9.9658
TCGA-ACC (N=77)	TCGA-OR-A5JE-01	0.13079	0.10777	0.22462	0.105159	0.08084	0.47089	-9.9658
TCGA-ACC (N=77)	TCGA-OR-A5L8-01	0.10449	0.09831	0.21347	0.111154	0.04366	0.48784	-9.9658
TCGA-ACC (N=77)	TCGA-OR-A5LC-01	0.09547	0.12281	0.2155	0.107461	0.05954	0.47473	-9.9658
TCGA-ACC (N=77)	TCGA-OR-A5KX-01	0.10791	0.10919	0.1995	0.11168	0.08017	0.45762	-9.9658
TCGA-ACC (N=77)	TCGA-OR-A5K5-01	0.10737	0.0957	0.21898	0.113203	0.05294	0.47835	-9.9658
TCGA-ACC (N=77)	TCGA-OR-A5K4-01	0.10576	0.10444	0.21008	0.112921	0.07686	0.46792	-9.9658
TCGA-ACC (N=77)	TCGA-OR-A5J1-01	0.10902	0.1174	0.19816	0.112152	0.05465	0.49167	-9.9658
TCGA-ACC (N=77)	TCGA-OR-A5LB-01	0.10774	0.09704	0.21208	0.109099	0.05322	0.4704	-9.9658
TCGA-ACC (N=77)	TCGA-OR-A5JY-01	0.10928	0.09138	0.2284	0.122617	0.07925	0.48336	-9.9658
TCGA-ACC (N=77)	TCGA-OR-A5K0-01	0.20783	0.06295	0.24307	0.088519	0.02333	0.57864	-9.9658
TCGA-ACC (N=77)	TCGA-OR-A5L6-01	0.10128	0.10863	0.21419	0.111295	0.06375	0.47269	-9.9658
TCGA-ACC (N=77)	TCGA-OR-A5KV-01	0.13192	0.14258	0.12828	0.103647	0	0.61657	-9.9658
TCGA-ACC (N=77)	TCGA-OR-A5K6-01	0.11189	0.09754	0.20493	0.116216	0.06077	0.49046	-9.9658
TCGA-ACC (N=77)	TCGA-P6-A5OF-01	0.10138	0.1187	0.21217	0.1121	0.06203	0.48867	-9.9658
TCGA-ACC (N=77)	TCGA-OR-A5LK-01	0.11347	0.11937	0.20329	0.111245	0.09428	0.48862	-0.9406
TCGA-ACC (N=77)	TCGA-OR-A5JK-01	0.13727	0.1071	0.21548	0.108399	0.05241	0.52943	-1.5951
TCGA-ACC (N=77)	TCGA-OR-A5JD-01	0.12005	0.08848	0.22194	0.110012	0.06771	0.48609	-9.9658
TCGA-ACC (N=77)	TCGA-OR-A5L4-01	0.11494	0.09724	0.21962	0.10685	0.05868	0.47689	-9.9658
TCGA-ACC (N=77)	TCGA-OR-A5KT-01	0.12774	0.12671	0.23391	0.120428	0.14611	0.46032	-9.9658
TCGA-BLCA(N=405)	TCGA-GV-A3QK-01	0.06425	0.11857	0.11289	0.0873986	0	0.33579	-0.0725
TCGA-BLCA(N=405)	TCGA-DK-A1AA-01	0.0736	0.11456	0.15627	0.0890442	0.04334	0.44096	-9.9658
TCGA-BLCA(N=405)	TCGA-GC-A3RC-01	0.01342	0.24821	0.18248	0.146074	0.08303	0.83808	1.4441
TCGA-BLCA(N=405)	TCGA-MV-A51V-01	0.00935	0.09504	0.1525	0.114676	0	0.3759	-9.9658
TCGA-BLCA(N=405)	TCGA-DK-A6B0-01	0.08035	0.12933	0.07251	0.0689645	0	0.40776	-9.9658
TCGA-BLCA(N=405)	TCGA-FD-A5BS-01	0.26885	0.15935	0.26761	0.158618	0.00352	0.62933	4.1652
TCGA-BLCA(N=405)	TCGA-DK-A1AD-01	0.02464	0.14043	0.10681	0.0626254	0.09487	0.2986	-3.0469
TCGA-BLCA(N=405)	TCGA-XF-AAMQ-01	0.0517	0.18261	0.17051	0.166519	0.03139	0.46305	0.0014
TCGA-BLCA(N=405)	TCGA-FT-A3EE-01	0.04184	0.11731	0.21703	0.0875949	0	0.5226	-3.3076
TCGA-BLCA(N=405)	TCGA-ZF-AA4T-01	0.06252	0.0806	0.16949	0.129104	0	0.40342	-2.2447
TCGA-BLCA(N=405)	TCGA-E7-A3X6-01	0.06666	0.19868	0.13262	0.172946	0.0454	0.50544	-0.1187
TCGA-BLCA(N=405)	TCGA-FD-A6TG-01	0.13486	0.12801	0.14864	0.0891124	0.10382	0.52284	-9.9658
TCGA-BLCA(N=405)	TCGA-FD-A43S-01	0.22333	0.4208	0	0.123247	0.04212	0.47502	2.1638
TCGA-BLCA(N=405)	TCGA-XF-A8HE-01	0.05757	0.10823	0.20384	0.28273	0.02603	0.46914	-1.5105
TCGA-BLCA(N=405)	TCGA-UY-A8OC-01	0.0311	0.13349	0.22212	0.103329	0.01256	0.57492	-2.5479
TCGA-BLCA(N=405)	TCGA-BT-A42F-01	0.07185	0.10032	0.20129	0.162448	0	0.53271	1.7097
TCGA-BLCA(N=405)	TCGA-UY-A9PF-01	0.07417	0.07961	0.16693	0.101294	0	0.42253	-9.9658
TCGA-BLCA(N=405)	TCGA-DK-A3IS-01	0.10718	0.07821	0.14766	0.0780791	0.02642	0.37461	-9.9658
TCGA-BLCA(N=405)	TCGA-E5-A4U1-01	0.05585	0.09998	0.11587	0.0621508	0	0.28387	-9.9658
TCGA-BLCA(N=405)	TCGA-ZF-AA58-01	0.07002	0.22722	0.26194	0.353439	0.0627	0.92403	-0.3022
TCGA-BLCA(N=405)	TCGA-XF-A8HF-01	0.05167	0.11505	0.09323	0.0595227	0.02318	0.33907	-2.0529
TCGA-BLCA(N=405)	TCGA-BL-A13I-01	0.04603	0.19637	0.11188	0.171726	0.38045	0.52136	-9.9658
TCGA-BLCA(N=405)	TCGA-ZF-AA4W-01	0.0661	0.11721	0.22639	0.124694	0.00418	0.44637	-2.5479
TCGA-BLCA(N=405)	TCGA-UY-A9PA-01	0.08615	0.20518	0.15853	0.237006	0	0.62374	-9.9658
TCGA-BLCA(N=405)	TCGA-E5-A2PC-01	0.06148	0.10962	0.14759	0.117332	0.05854	0.41474	-9.9658
TCGA-BLCA(N=405)	TCGA-UY-A9PE-01	0.04219	0.10757	0.12814	0.0681569	0.02679	0.33956	-0.4921
TCGA-BLCA(N=405)	TCGA-C4-A0F7-01	0.07228	0.11414	0.18629	0.088062	0.01236	0.46187	-9.9658
TCGA-BLCA(N=405)	TCGA-ZF-AA56-01	0.11682	0.11943	0.19448	0.207644	0.11634	0.51998	0.8647
TCGA-BLCA(N=405)	TCGA-ZF-A9R9-01	0.02855	0.15225	0.09932	0.0688486	0.0116	0.32489	-0.8863
TCGA-BLCA(N=405)	TCGA-XF-A8HB-01	0.06144	0.06786	0.18485	0.0828794	0.0462	0.39345	-9.9658
TCGA-BLCA(N=405)	TCGA-DK-AA6S-01	0.02783	0.23171	0.08715	0.142465	0.06596	0.5127	-9.9658
TCGA-BLCA(N=405)	TCGA-KQ-A41S-01	0.04772	0.11531	0.18411	0.112425	0.06871	0.47383	-9.9658
TCGA-BLCA(N=405)	TCGA-UY-A78K-01	0.2362	0.28128	0.16664	0.105162	0.02742	0.56996	2.0673
TCGA-BLCA(N=405)	TCGA-XF-A9T0-01	0.05641	0.11778	0.14554	0.0686199	0.04926	0.40956	1.2756
TCGA-BLCA(N=405)	TCGA-ZF-AA51-01	0.05032	0.18107	0.0887	0.159207	0.02416	0.40696	1.8996
TCGA-BLCA(N=405)	TCGA-DK-AA6Q-01	0.05583	0.14166	0.20753	0.167126	0.14141	0.43416	-9.9658
TCGA-BLCA(N=405)	TCGA-YF-AA3M-01	0.07712	0.12916	0.19799	0.0987239	0.04879	0.45971	-9.9658
TCGA-BLCA(N=405)	TCGA-UY-A78N-01	0.04763	0.1238	0.14198	0.0585503	0.0411	0.31972	-9.9658
TCGA-BLCA(N=405)	TCGA-CF-A7I0-01	0.05043	0.11283	0.11742	0.0734989	0	0.33615	-9.9658
TCGA-BLCA(N=405)	TCGA-XF-AAMX-01	0.0706	0.12196	0.08859	0.0883034	0.08026	0.33657	-9.9658
TCGA-BLCA(N=405)	TCGA-XF-A9T8-01	0.01987	0.15366	0.27283	0.233337	0.09501	0.62995	-9.9658
TCGA-BLCA(N=405)	TCGA-E7-A6MF-01	0.03702	0.11361	0.22197	0.103068	0.05627	0.44874	-9.9658
TCGA-BLCA(N=405)	TCGA-GC-A3YS-01	0.02789	0.13407	0.23863	0.124934	0.20584	0.48796	-0.1187
TCGA-BLCA(N=405)	TCGA-XF-AAMG-01	0.05427	0.1402	0.11619	0.092653	0.10379	0.35427	-1.3921
TCGA-BLCA(N=405)	TCGA-GD-A3OQ-01	0.06157	0.11512	0.28435	0.146616	0.00729	0.66401	-9.9658
TCGA-BLCA(N=405)	TCGA-CF-A8HY-01	0.0602	0.08161	0.15582	0.0675351	0	0.32237	-9.9658
TCGA-BLCA(N=405)	TCGA-ZF-A9RL-01	0.04719	0.08536	0.1433	0.0630972	0.02544	0.38501	-9.9658
TCGA-BLCA(N=405)	TCGA-GC-A4ZW-01	0.05539	0.16483	0.15037	0.127206	0.06381	0.408	-9.9658
TCGA-BLCA(N=405)	TCGA-K4-A4AC-01	0.02937	0.15772	0.12505	0.171505	0.09588	0.48444	-9.9658
TCGA-BLCA(N=405)	TCGA-DK-A3X1-01	0.0666	0.09892	0.11644	0.0625126	0	0.32626	-9.9658
TCGA-BLCA(N=405)	TCGA-GD-A3OP-01	0.07363	0.12447	0.16411	0.116854	0.06601	0.40883	-1.0862
TCGA-BLCA(N=405)	TCGA-FD-A3SL-01	0.01435	0.13305	0.2424	0.130693	0.15842	0.49999	-0.7834
TCGA-BLCA(N=405)	TCGA-XF-A9T3-01	0.08056	0.24614	0.10893	0.134902	0.01087	0.69789	-0.1828
TCGA-BLCA(N=405)	TCGA-FD-A6TF-01	0.05163	0.13714	0.19005	0.124375	0.07293	0.52916	0.2642
TCGA-BLCA(N=405)	TCGA-XF-AAMW-01	0.04607	0.17817	0.33136	0.180611	0.09607	0.71305	-0.5543
TCGA-BLCA(N=405)	TCGA-FD-A43N-01	0.03097	0.10332	0.14131	0.097116	0	0.37599	1.5854
TCGA-BLCA(N=405)	TCGA-XF-A8HH-01	0.05799	0.12051	0.13066	0.0835168	0.05818	0.3673	-9.9658
TCGA-BLCA(N=405)	TCGA-K4-A3WU-01	0.17563	0.29146	0.18333	0.122834	0.09798	0.52756	0.1388
TCGA-BLCA(N=405)	TCGA-CF-A47V-01	0.06387	0.16443	0.08371	0.0966949	0	0.34261	-9.9658
TCGA-BLCA(N=405)	TCGA-5N-A9KI-01	0.08777	0.21838	0.19482	0.13673	0.13631	0.56878	-1.1811
TCGA-BLCA(N=405)	TCGA-FD-A3NA-01	0.04288	0.08209	0.25942	0.14827	0.08849	0.5331	-1.9942
TCGA-BLCA(N=405)	TCGA-DK-A3X2-01	0.06244	0.13578	0.09254	0.0882496	0.02533	0.36795	-9.9658
TCGA-BLCA(N=405)	TCGA-CF-A3MG-01	0.09589	0.0812	0.16551	0.0905977	0.06154	0.36247	-9.9658
TCGA-BLCA(N=405)	TCGA-E5-A4TZ-01	0.05131	0.13273	0.19785	0.102215	0.0446	0.48544	-1.4305
TCGA-BLCA(N=405)	TCGA-ZF-A9R4-01	0.11958	0.09799	0.14366	0.0968637	0.02174	0.3912	-2.6349
TCGA-BLCA(N=405)	TCGA-GC-A3OO-01	0.07205	0.12233	0.16741	0.116742	0.05969	0.55418	-1.0559
TCGA-BLCA(N=405)	TCGA-YC-A9TC-01	0.05871	0.06762	0.12916	0.0938472	0	0.38571	-2.8262
TCGA-BLCA(N=405)	TCGA-YF-AA3L-01	0.04482	0.09657	0.10485	0.0631547	0.01845	0.31855	-9.9658
TCGA-BLCA(N=405)	TCGA-BT-A42C-01	0.07952	0.07924	0.14217	0.108541	0.06672	0.35335	-2.8262
TCGA-BLCA(N=405)	TCGA-DK-AA76-01	0.08127	0.119	0.06872	0.0774284	0.06368	0.30368	-9.9658
TCGA-BLCA(N=405)	TCGA-GU-A762-01	0.18774	0.19978	0.29676	0.15278	0.02213	0.8563	2.6533
TCGA-BLCA(N=405)	TCGA-2F-A9KO-01	0.13978	0.15492	0.17602	0.164981	0.05762	0.50617	-9.9658
TCGA-BLCA(N=405)	TCGA-K4-A6FZ-01	0.06671	0.11821	0.17819	0.233383	0.02873	0.60824	-1.4699
TCGA-BLCA(N=405)	TCGA-GU-A42P-01	0.07474	0.10998	0.10512	0.0755252	0.08725	0.31142	-9.9658
TCGA-BLCA(N=405)	TCGA-2F-A9KP-01	0.07687	0.09156	0.15791	0.0805338	0.01602	0.38403	-2.6349
TCGA-BLCA(N=405)	TCGA-CU-A3QU-01	0.0875	0.04892	0.18206	0.110916	0.02122	0.44565	-9.9658
TCGA-BLCA(N=405)	TCGA-BT-A20P-01	0.06386	0.10781	0.09956	0.0709167	0.01386	0.36692	-9.9658
TCGA-BLCA(N=405)	TCGA-ZF-A9RN-01	0.18035	0.04886	0.28998	0.136985	0	0.62738	-9.9658
TCGA-BLCA(N=405)	TCGA-GV-A3QI-01	0.10396	0.11309	0.19231	0.0786859	0.0519	0.42584	-9.9658
TCGA-BLCA(N=405)	TCGA-XF-A8HD-01	0.11589	0.20481	0.17506	0.175944	0	0.7574	0.5271
TCGA-BLCA(N=405)	TCGA-FD-A5BU-01	0.1069	0.22763	0.12212	0.159889	0.07167	0.68455	-1.7809
TCGA-BLCA(N=405)	TCGA-BT-A20W-01	0.07564	0.15297	0.165	0.0868811	0	0.41729	-9.9658
TCGA-BLCA(N=405)	TCGA-DK-A6B2-01	0.13933	0.19238	0.13751	0.12088	0.12147	0.55117	-0.2328
TCGA-BLCA(N=405)	TCGA-XF-A9T5-01	0.46212	0	0.23586	0.122534	0.00772	0.92582	0.0854
TCGA-BLCA(N=405)	TCGA-XF-AAML-01	0.19215	0.08851	0.09905	0.0926811	0	0.53686	-9.9658
TCGA-BLCA(N=405)	TCGA-GC-A3RB-01	0.10427	0.1209	0.11711	0.0941346	0.02824	0.44063	-9.9658
TCGA-BLCA(N=405)	TCGA-GU-A767-01	0.05806	0.10542	0.12244	0.0705226	0.03135	0.35529	-9.9658
TCGA-BLCA(N=405)	TCGA-XF-AAME-01	0.14261	0.30197	0.20221	0.208253	0.22096	0.63516	1.2209
TCGA-BLCA(N=405)	TCGA-CU-A3KJ-01	0.00517	0.16217	0.21978	0.230526	0	0.61177	-9.9658
TCGA-BLCA(N=405)	TCGA-BT-A20O-01	0.43244	0.10364	0.64559	0.350953	0.30012	1.23367	1.0915
TCGA-BLCA(N=405)	TCGA-BT-A20X-01	0.06066	0.0981	0.23211	0.137912	0.01192	0.51589	0.7832
TCGA-BLCA(N=405)	TCGA-DK-A3IK-01	0.0437	0.10991	0.11547	0.0655423	0.01515	0.30637	-0.9971
TCGA-BLCA(N=405)	TCGA-XF-AAMJ-01	0.04118	0.16379	0.14549	0.106928	0.07486	0.47629	2.2842
TCGA-BLCA(N=405)	TCGA-LT-A8JT-01	0.06782	0.118	0.13863	0.0823385	0	0.38753	-9.9658
TCGA-BLCA(N=405)	TCGA-H4-A2HO-01	0.02997	0.11859	0.1606	0.0695908	0.02269	0.3472	-1.5951
TCGA-BLCA(N=405)	TCGA-FJ-A3Z7-01	0.02578	0.05788	0.18502	0.0992286	0	0.30122	-9.9658
TCGA-BLCA(N=405)	TCGA-4Z-AA87-01	0.02747	0.12656	0.13631	0.067324	0.02259	0.36616	0.4865
TCGA-BLCA(N=405)	TCGA-DK-AA6L-01	0.07987	0.18953	0.11867	0.121536	0.07186	0.5617	-1.1488
TCGA-BLCA(N=405)	TCGA-BT-A3PJ-01	0.11444	0.12935	0.17203	0.216585	0.0275	0.73178	-9.9658
TCGA-BLCA(N=405)	TCGA-K4-A5RH-01	0.45313	0.07119	0.49575	0.193927	0.21201	1.30891	-0.8339
TCGA-BLCA(N=405)	TCGA-BT-A0YX-01	0.08193	0.08503	0.20752	0.170499	0.10222	0.43303	-2.3884
TCGA-BLCA(N=405)	TCGA-ZF-A9R3-01	0.07641	0.16512	0.04721	0.150828	0.04928	0.40358	-1.1488
TCGA-BLCA(N=405)	TCGA-ZF-A9RC-01	0.08569	0.12181	0.17794	0.083654	0.02721	0.43993	-9.9658
TCGA-BLCA(N=405)	TCGA-DK-AA74-01	0.08903	0.23064	0.17958	0.175551	0.1845	0.72659	-9.9658
TCGA-BLCA(N=405)	TCGA-XF-A9SX-01	0.17643	0.2038	0.1181	0.134117	0.00379	0.89806	-2.114
TCGA-BLCA(N=405)	TCGA-XF-AAN1-01	0.0731	0.12324	0.1108	0.0690317	0	0.38894	-9.9658
TCGA-BLCA(N=405)	TCGA-CF-A1HR-01	0.07589	0.12185	0.15585	0.0861283	0.08137	0.43818	-0.8084
TCGA-BLCA(N=405)	TCGA-K4-A3WS-01	0.04834	0.2269	0.17786	0.11992	0.07548	0.52508	0.5763
TCGA-BLCA(N=405)	TCGA-GU-AATQ-01	0.07297	0.10078	0.20366	0.0921962	0.052	0.43932	-9.9658
TCGA-BLCA(N=405)	TCGA-DK-A3WW-01	0.05626	0.12514	0.36922	0.223739	0	0.62036	-1.7322
TCGA-BLCA(N=405)	TCGA-GC-A3RD-01	0.07488	0.06824	0.15685	0.0873714	0.08536	0.35838	-9.9658
TCGA-BLCA(N=405)	TCGA-XF-AAN3-01	0.10928	0.1329	0.17854	0.130732	0.11287	0.49511	-9.9658
TCGA-BLCA(N=405)	TCGA-FD-A5BT-01	0.02929	0.20829	0.1795	0.141304	0.07206	0.64728	-9.9658
TCGA-BLCA(N=405)	TCGA-PQ-A6FI-01	0.06967	0.17919	0.20294	0.131474	0	0.57269	-1.0559
TCGA-BLCA(N=405)	TCGA-BL-A5ZZ-01	0	0.10415	0.29108	0.182736	0.15998	0.60476	-9.9658
TCGA-BLCA(N=405)	TCGA-E7-A5KE-01	0.07565	0.09374	0.10226	0.0626246	0.04637	0.36206	-9.9658
TCGA-BLCA(N=405)	TCGA-FD-A3SQ-01	0.09236	0.17813	0.12669	0.146088	0.10764	0.56619	-0.2671
TCGA-BLCA(N=405)	TCGA-DK-A1AG-01	0.07081	0.13693	0.11883	0.0957915	0.01531	0.40352	-9.9658
TCGA-BLCA(N=405)	TCGA-DK-A3IT-01	0.09174	0.14471	0.18041	0.115419	0.07301	0.43447	-0.1993
TCGA-BLCA(N=405)	TCGA-XF-AAMR-01	0.13449	0.12546	0.22107	0.140375	0.16725	0.60182	-3.458
TCGA-BLCA(N=405)	TCGA-4Z-AA7Y-01	0.09869	0.06573	0.24623	0.123806	0.09152	0.47725	-9.9658
TCGA-BLCA(N=405)	TCGA-HQ-A5NE-01	0.05675	0.13988	0.24884	0.212374	0.01787	0.72096	-0.3201
TCGA-BLCA(N=405)	TCGA-ZF-AA52-01	0.05801	0.11127	0.16337	0.138246	0.03562	0.62699	3.8198
TCGA-BLCA(N=405)	TCGA-E7-A541-01	0.0865	0.16742	0.15985	0.123537	0.09114	0.44136	0.1388
TCGA-BLCA(N=405)	TCGA-GD-A2C5-01	0.06354	0.10841	0.12466	0.0973373	0.03898	0.39731	-9.9658
TCGA-BLCA(N=405)	TCGA-UY-A8OB-01	0.24348	0.08109	0.14312	0.0846537	0	0.74777	-9.9658
TCGA-BLCA(N=405)	TCGA-XF-AAN5-01	0.0483	0.16702	0.28564	0.205683	0.03228	0.59313	1.6649
TCGA-BLCA(N=405)	TCGA-GV-A40E-01	0.03167	0.14571	0.1848	0.174841	0	0.63941	-9.9658
TCGA-BLCA(N=405)	TCGA-E7-A7XN-01	0	0.25314	0.19171	0.327322	0	0.51824	-9.9658
TCGA-BLCA(N=405)	TCGA-KQ-A41P-01	0.05611	0.13047	0.08252	0.0708797	0.03114	0.39795	-0.9406
TCGA-BLCA(N=405)	TCGA-DK-A3IM-01	0.05297	0.1032	0.21425	0.0906598	0.02309	0.51035	-9.9658
TCGA-BLCA(N=405)	TCGA-4Z-AA83-01	0.04888	0.14346	0.10007	0.1273	0.01246	0.45791	-2.1779
TCGA-BLCA(N=405)	TCGA-XF-A9T2-01	0	0.00786	0.45953	0.0727004	0	0.53991	-1.5522
TCGA-BLCA(N=405)	TCGA-DK-A1A6-01	0	0.1112	0.21602	0.167634	0.0107	0.46703	-9.9658
TCGA-BLCA(N=405)	TCGA-E7-A97P-01	0.00612	0.19797	0.24545	0.260263	0	0.60943	-9.9658
TCGA-BLCA(N=405)	TCGA-ZF-AA5N-01	0.02349	0.11893	0.13773	0.0835292	0	0.48799	-1.3548
TCGA-BLCA(N=405)	TCGA-G2-A2EF-01	0	0.17378	0.26035	0.261808	0	0.7844	-1.9379
TCGA-BLCA(N=405)	TCGA-FD-A6TD-01	0.12507	0.13628	0.17442	0.167376	0.0336	0.72005	-0.0877
TCGA-BLCA(N=405)	TCGA-DK-AA77-01	0.12569	0.10555	0.12508	0.112415	0.04558	0.46553	-9.9658
TCGA-BLCA(N=405)	TCGA-PQ-A6FN-01	0.0832	0.18325	0.12449	0.0665701	0	0.54527	0.044
TCGA-BLCA(N=405)	TCGA-XF-A9SU-01	0.05846	0.14139	0.14764	0.0744175	0.07496	0.41249	2.0878
TCGA-BLCA(N=405)	TCGA-DK-A3WY-01	1.74066	0.6023	0	0.208175	0	0.86125	2.5876
TCGA-BLCA(N=405)	TCGA-DK-AA6T-01	1.45205	0.28009	0	0.17386	0	0.78427	-0.2845
TCGA-BLCA(N=405)	TCGA-C4-A0F0-01	0.07384	0.07222	0.23497	0.108319	0.0281	0.55876	-9.9658
TCGA-BLCA(N=405)	TCGA-FD-A3SP-01	0.04599	0.22661	0.20207	0.235018	0.20195	0.79056	0.9568
TCGA-BLCA(N=405)	TCGA-FD-A3SM-01	0.07381	0.08889	0.19416	0.0862206	0.19917	0.44899	1.2696
TCGA-BLCA(N=405)	TCGA-CF-A3MH-01	0.08873	0.11783	0.1127	0.0744295	0.00618	0.3564	-9.9658
TCGA-BLCA(N=405)	TCGA-XF-AAMH-01	0	0.07244	0.2352	0.0558398	0	0.49404	-9.9658
TCGA-BLCA(N=405)	TCGA-DK-A2I2-01	0	0.27504	0.2178	0.186394	0	0.9018	-0.4325
TCGA-BLCA(N=405)	TCGA-KQ-A41O-01	0.05088	0.04743	0.10332	0.0512715	0	0.22595	-9.9658
TCGA-BLCA(N=405)	TCGA-4Z-AA7Q-01	0.14865	0.12432	0.21805	0.15068	0.07686	0.5046	0.0158
TCGA-BLCA(N=405)	TCGA-DK-A3IQ-01	0.03195	0.15478	0.22214	0.117331	0.20138	0.48637	-2.4659
TCGA-BLCA(N=405)	TCGA-DK-A2I6-01	0.12789	0.07285	0.16046	0.0805354	0	0.4359	-9.9658
TCGA-BLCA(N=405)	TCGA-XF-A9SV-01	0.0366	0.06961	0.20773	0.0876946	0.05074	0.38477	-9.9658
TCGA-BLCA(N=405)	TCGA-DK-A6B6-01	0.08184	0.1286	0.14087	0.0967523	0.01085	0.39037	0.8568
TCGA-BLCA(N=405)	TCGA-E7-A7DU-01	0.08232	0.12382	0.07533	0.0750043	0	0.35679	-9.9658
TCGA-BLCA(N=405)	TCGA-FT-A61P-01	0.00691	0.25593	0	0.171272	0.0218	0.60873	-9.9658
TCGA-BLCA(N=405)	TCGA-FD-A43P-01	0.13259	0.29818	0.21903	0.146175	0.04544	0.57566	1.3735
TCGA-BLCA(N=405)	TCGA-XF-A9SL-01	0.20617	0.35901	0.04786	0.137956	0.08836	0.56585	0.9493
TCGA-BLCA(N=405)	TCGA-CF-A9FL-01	0.07145	0.11383	0.11957	0.0642126	0.01018	0.37024	0.2154
TCGA-BLCA(N=405)	TCGA-DK-AA6X-01	0.16481	0.13947	0.14148	0.135353	0.15105	0.50755	0.2277
TCGA-BLCA(N=405)	TCGA-R3-A69X-01	0.15046	0.19751	0.20144	0.166112	0.13545	0.70621	1.177
TCGA-BLCA(N=405)	TCGA-G2-A2EK-01	0.08988	0.14657	0.11809	0.0809602	0.02966	0.34967	-2.9324
TCGA-BLCA(N=405)	TCGA-FD-A3SO-01	0.03551	0.14409	0.23334	0.197994	0.04877	0.65111	-0.6193
TCGA-BLCA(N=405)	TCGA-BL-A3JM-01	0.08369	0.11939	0.20422	0.0956528	0.10571	0.42566	-9.9658
TCGA-BLCA(N=405)	TCGA-ZF-AA4U-01	0.09127	0.08874	0.1574	0.0737552	0.02308	0.37921	-9.9658
TCGA-BLCA(N=405)	TCGA-ZF-AA53-01	0	0.1602	0.21617	0.153684	0.13408	0.68784	0.0718
TCGA-BLCA(N=405)	TCGA-CF-A9FF-01	0.06687	0.15009	0.10783	0.0638164	0	0.31454	-2.5479
TCGA-BLCA(N=405)	TCGA-DK-A3IV-01	0.14907	0.32291	0.10871	0.207416	0.00892	0.55171	-2.8262
TCGA-BLCA(N=405)	TCGA-FJ-A3Z9-01	0.03974	0.1247	0.11641	0.0538018	0	0.34161	-9.9658
TCGA-BLCA(N=405)	TCGA-CF-A1HS-01	0.10817	0.11056	0.25623	0.132281	0.06167	0.61189	-1.0559
TCGA-BLCA(N=405)	TCGA-XF-AAMT-01	0.07792	0.17738	0.18332	0.154115	0.18302	0.51319	-2.6349
TCGA-BLCA(N=405)	TCGA-BT-A0S7-01	0.07415	0.08676	0.15275	0.0724527	0.03707	0.38069	-2.0529
TCGA-BLCA(N=405)	TCGA-FD-A5C1-01	0.17875	0.13246	0.13902	0.18274	0	0.80389	0.7233
TCGA-BLCA(N=405)	TCGA-DK-A1A5-01	0.00146	0.15639	0.23345	0.111763	0.05206	0.59532	-9.9658
TCGA-BLCA(N=405)	TCGA-FD-A3B4-01	0.12585	0.2355	0.16683	0.18061	0.10773	0.50716	0.0158
TCGA-BLCA(N=405)	TCGA-4Z-AA86-01	0.08139	0.20807	0.23351	0.280522	0.0593	0.84166	-1.8314
TCGA-BLCA(N=405)	TCGA-XF-A9SW-01	0.06418	0.16572	0.22634	0.14392	0.16895	0.50628	-0.7108
TCGA-BLCA(N=405)	TCGA-4Z-AA7O-01	0.09355	0.11076	0.17362	0.100937	0	0.41893	-1.1811
TCGA-BLCA(N=405)	TCGA-BT-A2LB-01	0.0423	0.17945	0.19159	0.144764	0.0544	0.48311	0.044
TCGA-BLCA(N=405)	TCGA-GV-A3QF-01	0.0891	0.10023	0.10208	0.0803804	0.04601	0.37019	-9.9658
TCGA-BLCA(N=405)	TCGA-E7-A7DV-01	0	0.21469	0.30415	0.163292	0.38113	0.91988	-9.9658
TCGA-BLCA(N=405)	TCGA-DK-A6AW-01	0.07494	0.09643	0.09728	0.0796926	0	0.36092	-9.9658
TCGA-BLCA(N=405)	TCGA-DK-AA75-01	0.04376	0.1358	0.04445	0.0535298	0.01267	0.27976	-9.9658
TCGA-BLCA(N=405)	TCGA-FD-A62O-01	0.00356	0.08532	0.21659	0.0776121	0	0.3809	-2.0529
TCGA-BLCA(N=405)	TCGA-E7-A8O7-01	0.13945	0.16955	0.13665	0.174839	0	0.56261	1.0915
TCGA-BLCA(N=405)	TCGA-GC-A3WC-01	0.07761	0.11493	0.29896	0.267928	0.08358	0.50123	0.7999
TCGA-BLCA(N=405)	TCGA-LT-A5Z6-01	0.05744	0.11949	0.10262	0.081672	0.10138	0.33124	-0.0574
TCGA-BLCA(N=405)	TCGA-FD-A3B8-01	0.169	0.34162	0.23743	0.356586	0.20883	0.93139	0.1388
TCGA-BLCA(N=405)	TCGA-FJ-A3ZE-01	0.05571	0.09894	0.11243	0.0736508	0.00824	0.31231	-9.9658
TCGA-BLCA(N=405)	TCGA-ZF-A9RM-01	0.10375	0.10437	0.13982	0.103943	0.01641	0.43668	-9.9658
TCGA-BLCA(N=405)	TCGA-DK-A2I1-01	0.0873	0.11398	0.13628	0.0781189	0.09624	0.38022	1.3225
TCGA-BLCA(N=405)	TCGA-4Z-AA7M-01	0.02106	0.12437	0.18127	0.0712568	0.12549	0.33171	-9.9658
TCGA-BLCA(N=405)	TCGA-FD-A62S-01	0.09264	0.23551	0.14409	0.183525	0.13785	0.68426	-9.9658
TCGA-BLCA(N=405)	TCGA-XF-AAMZ-01	0.10296	0.13405	0.13238	0.0837281	0.00323	0.38028	-0.1187
TCGA-BLCA(N=405)	TCGA-XF-A8HG-01	0.03758	0.0742	0.11514	0.0536566	0.0205	0.26808	-9.9658
TCGA-BLCA(N=405)	TCGA-E7-A85H-01	0.07038	0.12977	0.10606	0.078499	0.06246	0.34646	-1.8836
TCGA-BLCA(N=405)	TCGA-E7-A678-01	0.08165	0.11929	0.11645	0.0676477	0	0.36478	1.2209
TCGA-BLCA(N=405)	TCGA-E7-A677-01	0.04407	0.11015	0.26163	0.16585	0.0237	0.62326	-9.9658
TCGA-BLCA(N=405)	TCGA-FD-A3N6-01	0.03877	0.1492	0.1564	0.141047	0	0.46468	-3.1714
TCGA-BLCA(N=405)	TCGA-GC-A6I3-01	0.14096	0.19832	0.06284	0.0672025	0	0.49508	1.5563
TCGA-BLCA(N=405)	TCGA-CF-A47T-01	0.05692	0.10359	0.10499	0.0514778	0	0.31649	-9.9658
TCGA-BLCA(N=405)	TCGA-4Z-AA7W-01	0.25959	0.10058	0.42897	0.157604	0	0.80105	-0.9406
TCGA-BLCA(N=405)	TCGA-DK-A1AB-01	0.07926	0.19192	0.12125	0.188312	0.04547	0.6328	0.3685
TCGA-BLCA(N=405)	TCGA-C4-A0F6-01	0.03725	0.12205	0.1936	0.0715331	0.0559	0.36127	0.1776
TCGA-BLCA(N=405)	TCGA-4Z-AA7S-01	0.08302	0.06266	0.21532	0.0792359	0.02753	0.37168	-9.9658
TCGA-BLCA(N=405)	TCGA-DK-A3IN-01	0.06515	0.10435	0.28218	0.162869	0.13282	0.69452	-2.8262
TCGA-BLCA(N=405)	TCGA-CU-A0YO-01	0.06678	0.12723	0.18134	0.140878	0.02808	0.45759	-1.5522
TCGA-BLCA(N=405)	TCGA-ZF-A9R5-01	0.07611	0.15492	0.08908	0.0897538	0	0.36535	0.0718
TCGA-BLCA(N=405)	TCGA-DK-A2I4-01	0.06718	0.27313	0.36949	0.366909	0.23041	0.97681	-0.0574
TCGA-BLCA(N=405)	TCGA-2F-A9KR-01	0.08639	0.12346	0.13623	0.112611	0.05897	0.36532	-9.9658
TCGA-BLCA(N=405)	TCGA-CF-A47S-01	0.07965	0.14075	0.09404	0.0824788	0	0.41059	-3.816
TCGA-BLCA(N=405)	TCGA-FD-A62N-01	0.05261	0.32031	0.20787	0.251377	0	0.88627	5.9973
TCGA-BLCA(N=405)	TCGA-FD-A5BY-01	0.05626	0.14489	0.16235	0.112989	0.09267	0.52007	-9.9658
TCGA-BLCA(N=405)	TCGA-GV-A3JZ-01	0.0731	0.08881	0.1136	0.0834121	0.0978	0.37495	-2.3147
TCGA-BLCA(N=405)	TCGA-YC-A89H-01	0.04749	0.11222	0.15324	0.0786881	0.00887	0.45605	-0.7108
TCGA-BLCA(N=405)	TCGA-GU-A42R-01	0.08241	0.08214	0.16413	0.0932677	0.02981	0.36332	-9.9658
TCGA-BLCA(N=405)	TCGA-CF-A47X-01	0.07613	0.07876	0.10217	0.0746713	0	0.30485	-9.9658
TCGA-BLCA(N=405)	TCGA-2F-A9KQ-01	0.08043	0.09415	0.14246	0.0798199	0.00957	0.40485	-9.9658
TCGA-BLCA(N=405)	TCGA-GV-A6ZA-01	0.08668	0.12039	0.12226	0.0860224	0	0.37753	-1.1811
TCGA-BLCA(N=405)	TCGA-DK-A3IL-01	0.05845	0.13492	0.0946	0.0684569	0	0.35969	-9.9658
TCGA-BLCA(N=405)	TCGA-GV-A3QH-01	0.07171	0.12053	0.07909	0.107108	0.04557	0.36074	-9.9658
TCGA-BLCA(N=405)	TCGA-SY-A9G0-01	0.11021	0.17195	0.15965	0.117185	0.05456	0.51021	0.2642
TCGA-BLCA(N=405)	TCGA-BT-A2LD-01	0.06965	0.11182	0.15119	0.106744	0.13698	0.43168	1.0503
TCGA-BLCA(N=405)	TCGA-DK-A1AC-01	0.02388	0.08715	0.2819	0.163494	0.08878	0.51047	1.3846
TCGA-BLCA(N=405)	TCGA-GV-A3JV-01	0.0725	0.11115	0.19078	0.100007	0.01572	0.39955	-0.5125
TCGA-BLCA(N=405)	TCGA-XF-A8HC-01	0.04177	0.09954	0.09438	0.0692351	0.01357	0.30545	-9.9658
TCGA-BLCA(N=405)	TCGA-GC-A6I1-01	0.08988	0.14096	0.25403	0.179702	0.0147	0.66333	0.0158
TCGA-BLCA(N=405)	TCGA-FD-A5BX-01	0	0	0.77597	0.114945	0.16234	0.75531	-9.9658
TCGA-BLCA(N=405)	TCGA-G2-A2ES-01	0.04202	0.12376	0.13598	0.205016	0	0.4707	-9.9658
TCGA-BLCA(N=405)	TCGA-BT-A20V-01	0.12539	0.16424	0.18172	0.149404	0.07377	0.49424	-9.9658
TCGA-BLCA(N=405)	TCGA-GV-A3JW-01	0.09041	0.07694	0.12272	0.0707875	0.02876	0.39158	-9.9658
TCGA-BLCA(N=405)	TCGA-XF-A9SK-01	0.15218	0.19369	0.05917	0.12458	0.11244	0.60254	2.2783
TCGA-BLCA(N=405)	TCGA-S5-AA26-01	0.04793	0.09386	0.10403	0.0623297	0	0.28632	-9.9658
TCGA-BLCA(N=405)	TCGA-CU-A5W6-01	0.03778	0.08191	0.12364	0.0930878	0.12547	0.34693	0.0014
TCGA-BLCA(N=405)	TCGA-CU-A72E-01	0.05001	0.10649	0.13448	0.0945896	0.07208	0.40461	-9.9658
TCGA-BLCA(N=405)	TCGA-BT-A20T-01	0.08439	0.11803	0.1124	0.0906204	0	0.40368	-1.9942
TCGA-BLCA(N=405)	TCGA-UY-A9PH-01	0.12197	0.20547	0.1006	0.165501	0	0.65111	0.3346
TCGA-BLCA(N=405)	TCGA-FD-A6TC-01	0.04473	0.13277	0.18402	0.121387	0.11174	0.42384	-0.5125
TCGA-BLCA(N=405)	TCGA-GC-A3I6-01	0.04734	0.18942	0.18382	0.187928	0.04366	0.61543	-0.5543
TCGA-BLCA(N=405)	TCGA-ZF-AA4V-01	0.1233	0.10283	0.23158	0.104671	0.0437	0.52491	-2.8262
TCGA-BLCA(N=405)	TCGA-FD-A6TH-01	0.03937	0.0995	0.14133	0.130513	0.02255	0.72913	-9.9658
TCGA-BLCA(N=405)	TCGA-K4-A83P-01	0.46955	0.36042	0.08938	0.183494	0.0896	0.61203	1.1897
TCGA-BLCA(N=405)	TCGA-BT-A20N-01	0.06778	0.06522	0.20067	0.0489805	0.08779	0.5041	-1.9942
TCGA-BLCA(N=405)	TCGA-E7-A97Q-01	0.02809	0.14857	0.1186	0.0874519	0.08558	0.35405	-9.9658
TCGA-BLCA(N=405)	TCGA-UY-A9PB-01	0.1091	0.25615	0.09857	0.208576	0.04679	0.75659	1.7575
TCGA-BLCA(N=405)	TCGA-E7-A4IJ-01	0.06037	0.11016	0.16316	0.0867836	0.00654	0.41177	-9.9658
TCGA-BLCA(N=405)	TCGA-FD-A6TB-01	0.25864	0.22562	0.20129	0.149446	0.1187	0.57431	1.3623
TCGA-BLCA(N=405)	TCGA-DK-A1A7-01	0.06307	0.06494	0.10432	0.0566952	0	0.23317	-0.9971
TCGA-BLCA(N=405)	TCGA-FD-A6TA-01	0.12104	0.15625	0.13489	0.125233	0.07575	0.44071	3.7127
TCGA-BLCA(N=405)	TCGA-E7-A7PW-01	0.04171	0.11213	0.09105	0.0553642	3.6e-05	0.30415	-9.9658
TCGA-BLCA(N=405)	TCGA-BL-A13J-01	0.04652	0.0742	0.13874	0.104926	0.04285	0.30016	-9.9658
TCGA-BLCA(N=405)	TCGA-FD-A62P-01	0.07244	0.13314	0.19265	0.122342	0.10106	0.57994	-9.9658
TCGA-BLCA(N=405)	TCGA-GU-AATO-01	0.07292	0.10078	0.20927	0.139345	0.13529	0.41687	0.2998
TCGA-BLCA(N=405)	TCGA-BT-A3PK-01	0.04984	0.07341	0.22301	0.30315	0.00362	0.48784	-3.458
TCGA-BLCA(N=405)	TCGA-XF-A9SJ-01	0.09313	0.12545	0.21458	0.0923745	0.0161	0.70323	0.2762
TCGA-BLCA(N=405)	TCGA-K4-A5RI-01	0.08576	0.09668	0.17388	0.118842	0.07898	0.43999	-9.9658
TCGA-BLCA(N=405)	TCGA-E7-A519-01	0.13157	0.26415	0.00126	0.0762488	0	0.44443	-1.3921
TCGA-BLCA(N=405)	TCGA-XF-A9SZ-01	0.12241	0.122	0.20889	0.134914	0.12343	0.56769	-0.6643
TCGA-BLCA(N=405)	TCGA-DK-A2HX-01	0.01591	0.11916	0.22224	0.126489	0.10666	0.67732	1.0711
TCGA-BLCA(N=405)	TCGA-G2-AA3B-01	0.07928	0.10258	0.08162	0.083765	0	0.34589	-3.458
TCGA-BLCA(N=405)	TCGA-GU-AATP-01	0.12299	0.14121	0.08976	0.125205	0.10236	0.44307	-9.9658
TCGA-BLCA(N=405)	TCGA-FD-A43Y-01	0.0181	0.19214	0.13962	0.127443	0.0333	0.64409	-1.8314
TCGA-BLCA(N=405)	TCGA-ZF-A9RE-01	0.09385	0.0613	0.20502	0.13963	0.08992	0.3779	-9.9658
TCGA-BLCA(N=405)	TCGA-ZF-AA4N-01	0.0186	0.08733	0.30899	0.177885	0.09722	0.51943	-2.2447
TCGA-BLCA(N=405)	TCGA-C4-A0EZ-01	0.01002	0.22098	0.03134	0.0559485	0.05993	0.32417	-9.9658
TCGA-BLCA(N=405)	TCGA-2F-A9KW-01	0.0278	0.14121	0.17176	0.119795	0.12769	0.47433	-9.9658
TCGA-BLCA(N=405)	TCGA-CU-A0YN-01	0.02267	0.15269	0.17981	0.20392	0.01557	0.55871	-0.9406
TCGA-BLCA(N=405)	TCGA-FD-A5BV-01	0.06819	0.09827	0.11698	0.0680471	0	0.36529	-9.9658
TCGA-BLCA(N=405)	TCGA-UY-A78P-01	0.08498	0.16494	0.13974	0.18756	0.03109	0.64842	-1.7322
TCGA-BLCA(N=405)	TCGA-GV-A40G-01	0.04882	0.08055	0.13898	0.0858913	0.05711	0.33816	-9.9658
TCGA-BLCA(N=405)	TCGA-GD-A76B-01	0.09475	0.15983	0.11201	0.112486	0	0.43423	-3.0469
TCGA-BLCA(N=405)	TCGA-4Z-AA7R-01	0.07595	0.11116	0.13852	0.0868587	0.05199	0.42113	-0.9686
TCGA-BLCA(N=405)	TCGA-ZF-AA4R-01	0.04471	0.16056	0.14675	0.097858	0.10645	0.48179	-9.9658
TCGA-BLCA(N=405)	TCGA-FD-A43X-01	0.0533	0.12197	0.08519	0.0566178	0.00952	0.35541	-9.9658
TCGA-BLCA(N=405)	TCGA-K4-A6MB-01	0.04726	0.13301	0.21374	0.0885393	0.04616	0.43106	-9.9658
TCGA-BLCA(N=405)	TCGA-DK-A6B5-01	0.05223	0.21112	0.13826	0.147352	0.06988	0.59398	-0.7588
TCGA-BLCA(N=405)	TCGA-XF-A9SI-01	0.32653	0.38754	0.3079	0.242854	0.08333	0.77836	0.7233
TCGA-BLCA(N=405)	TCGA-HQ-A5ND-01	0.12286	0.12498	0.18413	0.140809	0.0404	0.48968	-9.9658
TCGA-BLCA(N=405)	TCGA-E7-A8O8-01	0.04457	0.07373	0.11235	0.0496403	0	0.27041	-9.9658
TCGA-BLCA(N=405)	TCGA-UY-A8OD-01	0.0522	0.14611	0.08392	0.0815717	0.01059	0.38593	-2.8262
TCGA-BLCA(N=405)	TCGA-UY-A78M-01	0.07146	0.13377	0.07641	0.0645394	0	0.40086	-1.3548
TCGA-BLCA(N=405)	TCGA-G2-AA3D-01	0.1232	0.16108	0.04132	0.0940151	0	0.45824	-9.9658
TCGA-BLCA(N=405)	TCGA-XF-AAN0-01	0.05873	0.14898	0.16632	0.127504	0.07926	0.50563	-0.9132
TCGA-BLCA(N=405)	TCGA-4Z-AA82-01	0.05551	0.19693	0.30377	0.146708	0.00449	0.80692	-9.9658
TCGA-BLCA(N=405)	TCGA-ZF-A9R7-01	0.09895	0.31163	0.13838	0.154328	0	0.46217	-0.5543
TCGA-BLCA(N=405)	TCGA-E7-A4XJ-01	0.03825	0.12148	0.07976	0.0534337	0	0.30162	-9.9658
TCGA-BLCA(N=405)	TCGA-E7-A6ME-01	0.25127	0.06522	0.18589	0.0945412	0	0.60765	-0.2498
TCGA-BLCA(N=405)	TCGA-H4-A2HQ-01	0.1455	0.12243	0.1726	0.117816	0.03915	0.459	-0.5756
TCGA-BLCA(N=405)	TCGA-FD-A3B3-01	0.06934	0.2559	0.18235	0.271101	0.02817	0.65865	0.7321
TCGA-BLCA(N=405)	TCGA-FJ-A3ZF-01	0.05103	0.09402	0.10077	0.0569139	0.01097	0.30777	-9.9658
TCGA-BLCA(N=405)	TCGA-UY-A9PD-01	0.01977	0.12596	0.18174	0.0622366	0.01106	0.3658	-2.114
TCGA-BLCA(N=405)	TCGA-G2-A2EL-01	0.07333	0.14002	0.08744	0.0746232	0.01522	0.34236	-9.9658
TCGA-BLCA(N=405)	TCGA-XF-A9SP-01	0.06398	0.1603	0.14432	0.089561	0.08593	0.44165	-0.5756
TCGA-BLCA(N=405)	TCGA-DK-AA6U-01	0.07317	0.11754	0.12544	0.0861436	0.03998	0.39653	-9.9658
TCGA-BLCA(N=405)	TCGA-ZF-AA5H-01	0.0171	0.29486	0.17998	0.178999	0.01677	0.76767	-1.4305
TCGA-BLCA(N=405)	TCGA-K4-A54R-01	0.02007	0.16397	0.18592	0.170943	0.02009	0.52865	-0.7588
TCGA-BLCA(N=405)	TCGA-XF-A9ST-01	0.02307	0.06776	0.23517	0.0826789	0.08156	0.43053	-2.3884
TCGA-BLCA(N=405)	TCGA-KQ-A41R-01	0.04808	0.07935	0.07164	0.0710047	0	0.25824	-9.9658
TCGA-BLCA(N=405)	TCGA-DK-AA6W-01	0.096	0.13291	0.09799	0.0797863	0.06799	0.4747	-9.9658
TCGA-BLCA(N=405)	TCGA-SY-A9G5-01	0	0.22195	0.1834	0.193649	0	0.69806	0.8246
TCGA-BLCA(N=405)	TCGA-4Z-AA89-01	0.07279	0.11714	0.11399	0.0836126	0	0.38215	-9.9658
TCGA-BLCA(N=405)	TCGA-FD-A3N5-01	0.01707	0.19549	0.15697	0.137952	0.01722	0.60072	-9.9658
TCGA-BLCA(N=405)	TCGA-FJ-A871-01	0	0	0.45692	0.0671666	0.01584	0.4887	-2.9324
TCGA-BLCA(N=405)	TCGA-K4-AAQO-01	0.07704	0.14679	0.16708	0.0983742	0.04052	0.49161	-2.3884
TCGA-BLCA(N=405)	TCGA-DK-A1A3-01	0.11251	0.07228	0.22659	0.125091	0.20207	0.4119	-0.7346
TCGA-BLCA(N=405)	TCGA-KQ-A41N-01	0.04316	0.09601	0.1393	0.0610079	0.00436	0.29404	-9.9658
TCGA-BLCA(N=405)	TCGA-XF-A9T6-01	0.05918	0.11329	0.21399	0.107381	0	0.54471	-9.9658
TCGA-BLCA(N=405)	TCGA-XF-AAN8-01	0.02369	0.10398	0.28186	0.265167	0.47961	0.55369	-1.9379
TCGA-BLCA(N=405)	TCGA-BT-A42E-01	0.07666	0.23012	0.08797	0.165721	0	0.5757	-2.0529
TCGA-BLCA(N=405)	TCGA-FD-A3SJ-01	0.0785	0.13405	0.1244	0.0766726	0.06356	0.40261	-2.8262
TCGA-BLCA(N=405)	TCGA-HQ-A2OE-01	0.02655	0.07417	0.2491	0.106562	0.08235	0.40157	-1.5105
TCGA-BLCA(N=405)	TCGA-UY-A78O-01	0.05048	0.08764	0.13068	0.0674967	0	0.34861	-0.5756
TCGA-BLCA(N=405)	TCGA-FD-A3B5-01	0.05235	0.10038	0.2155	0.117214	0.04545	0.49034	-9.9658
TCGA-BLCA(N=405)	TCGA-YC-A8S6-01	0.05592	0.18681	0.18773	0.186323	0.00866	0.6343	-9.9658
TCGA-BLCA(N=405)	TCGA-E7-A5KF-01	0.08884	0.13665	0.08461	0.0992452	0	0.43097	-9.9658
TCGA-BLCA(N=405)	TCGA-DK-AA6R-01	0	0.19535	0.2503	0.156964	0	0.63066	-1.3548
TCGA-BLCA(N=405)	TCGA-G2-A2EJ-01	0	0.15173	0.18709	0.306027	0	0.54755	-9.9658
TCGA-BLCA(N=405)	TCGA-FD-A3SN-01	0.02293	0.12536	0.18961	0.109182	0.04285	0.51202	-2.3147
TCGA-BLCA(N=405)	TCGA-G2-A3VY-01	0.07347	0.09258	0.13654	0.0783685	0.10757	0.3684	-9.9658
TCGA-BLCA(N=405)	TCGA-FD-A6TE-01	0.15635	0.08087	0.13343	0.0691756	0.02575	0.52947	-9.9658
TCGA-BLCA(N=405)	TCGA-ZF-AA4X-01	0.06682	0.11612	0.10883	0.104349	0.0193	0.38486	-9.9658
TCGA-BLCA(N=405)	TCGA-XF-AAMY-01	0.0478	0.13169	0.154	0.110338	0.08369	0.43249	-1.5522
TCGA-BLCA(N=405)	TCGA-XF-A8HI-01	0.08681	0.13198	0.1314	0.102878	0.00503	0.44132	-2.3884
TCGA-BLCA(N=405)	TCGA-FD-A3SR-01	0.07731	0.2373	0.07023	0.20887	0.17632	0.48586	-9.9658
TCGA-BLCA(N=405)	TCGA-CF-A47W-01	0.08477	0.11638	0.06845	0.059976	0	0.35251	-9.9658
TCGA-BLCA(N=405)	TCGA-XF-AAN2-01	0.08506	0.18003	0.12702	0.177934	0	0.59018	-9.9658
TCGA-BLCA(N=405)	TCGA-4Z-AA80-01	0.05614	0.0659	0.20263	0.125474	0.03712	0.39217	-9.9658
TCGA-BLCA(N=405)	TCGA-CF-A3MF-01	0.04116	0.06423	0.07786	0.047957	0	0.20801	-9.9658
TCGA-BLCA(N=405)	TCGA-CF-A3MI-01	0.04248	0.09558	0.1077	0.0559955	0	0.27234	-9.9658
TCGA-BLCA(N=405)	TCGA-G2-A3IE-01	0.05665	0.10641	0.1479	0.0570154	0.03685	0.35283	-1.0262
TCGA-BLCA(N=405)	TCGA-ZF-A9R2-01	0.09175	0.08421	0.14206	0.0765881	0.07968	0.34454	-9.9658
TCGA-BLCA(N=405)	TCGA-4Z-AA84-01	0.01633	0.16101	0.1811	0.0724828	0.00633	0.50074	0.1648
TCGA-BLCA(N=405)	TCGA-DK-A6AV-01	0.06898	0.11161	0.20166	0.078386	0.0368	0.4014	-9.9658
TCGA-BLCA(N=405)	TCGA-XF-A9SH-01	0.06003	0.10383	0.1124	0.0777174	0.009	0.31984	-9.9658
TCGA-BLCA(N=405)	TCGA-ZF-AA5P-01	0.09827	0.1522	0.17265	0.155481	0.02424	0.52833	1.0363
TCGA-BLCA(N=405)	TCGA-GU-A42Q-01	0.07758	0.1111	0.19966	0.141311	0.06719	0.42146	-9.9658
TCGA-BLCA(N=405)	TCGA-CF-A27C-01	0.08583	0.08212	0.13807	0.0740337	0	0.34797	-9.9658
TCGA-BLCA(N=405)	TCGA-ZF-A9R1-01	0.13465	0.13983	0.17924	0.102956	0.0588	0.40175	-1.2828
TCGA-BLCA(N=405)	TCGA-CF-A5U8-01	0.06049	0.11723	0.08283	0.0658537	0	0.32801	-9.9658
TCGA-BLCA(N=405)	TCGA-KQ-A41Q-01	0.03064	0.08241	0.18128	0.0711982	0	0.3427	-9.9658
TCGA-BLCA(N=405)	TCGA-BT-A20R-01	0.04067	0.09419	0.18672	0.123105	0.18085	0.43973	-9.9658
TCGA-BLCA(N=405)	TCGA-C4-A0F1-01	0.04443	0.09998	0.22908	0.0989684	0.01158	0.49152	0.1388
TCGA-BLCA(N=405)	TCGA-E7-A6MD-01	0.14432	0.23229	0.08364	0.0950222	0.06703	0.44034	-1.6394
TCGA-BLCA(N=405)	TCGA-BL-A0C8-01	0.05883	0.06441	0.1281	0.0715653	0.0269	0.30131	-3.35598
TCGA-BLCA(N=405)	TCGA-GU-A766-01	0	0.20954	0.26672	0.382689	0	0.70202	0.5271
TCGA-BLCA(N=405)	TCGA-UY-A78L-01	0.00356	0.2909	0.04269	0.140029	0.02115	0.5985	-1.3921
TCGA-BLCA(N=405)	TCGA-BT-A20Q-01	0.09949	0.14349	0.16294	0.126312	0.05963	0.47603	6.2011
TCGA-BLCA(N=405)	TCGA-XF-A9T4-01	0.05135	0.20521	0.31524	0.178302	0.07448	0.78	-9.9658
TCGA-BLCA(N=405)	TCGA-GD-A6C6-01	0.07312	0.09768	0.11978	0.0522209	0	0.37312	-9.9658
TCGA-BLCA(N=405)	TCGA-BT-A20U-01	0.08428	0.10904	0.15286	0.182562	0.06832	0.44509	-9.9658
TCGA-BLCA(N=405)	TCGA-CU-A0YR-01	0.03466	0.06547	0.23983	0.111444	0.04843	0.59012	-1.2828
TCGA-BLCA(N=405)	TCGA-G2-A2EO-01	0.0699	0.12832	0.27156	0.105319	0.07339	0.45724	-1.7809
TCGA-BLCA(N=405)	TCGA-DK-AA6P-01	0.07934	0.12752	0.10476	0.0728574	0.05316	0.32443	-9.9658
TCGA-BLCA(N=405)	TCGA-FD-A6TK-01	0.05102	0.26007	0.2742	0.190506	0.05241	0.91031	-0.1187
TCGA-BLCA(N=405)	TCGA-K4-A3WV-01	0.09373	0.21854	0.11454	0.12013	0.06783	0.50709	-9.9658
TCGA-BLCA(N=405)	TCGA-FD-A3B6-01	0.07951	0.17284	0.24666	0.209099	0.10369	0.70191	-9.9658
TCGA-BLCA(N=405)	TCGA-CF-A9FM-01	0.07727	0.1567	0.09927	0.113232	0.01387	0.47136	-9.9658
TCGA-BLCA(N=405)	TCGA-FD-A3SS-01	0.05293	0.0808	0.14896	0.104088	0.02738	0.47228	-2.9324
TCGA-BLCA(N=405)	TCGA-CU-A3YL-01	0.08629	0.13254	0.0905	0.0725809	0.02727	0.33968	-1.5522
TCGA-BLCA(N=405)	TCGA-DK-AA6M-01	0.08693	0.22156	0.09823	0.131644	0.09604	0.68635	-9.9658
TCGA-BLCA(N=405)	TCGA-CF-A47Y-01	0.0491	0.10616	0.08656	0.0553778	0	0.29853	-3.1714
TCGA-BLCA(N=405)	TCGA-BT-A3PH-01	0.0614	0.08487	0.15361	0.083672	0.07604	0.43203	-9.9658
TCGA-BLCA(N=405)	TCGA-BT-A2LA-01	0.05801	0.12731	0.14554	0.0632864	0.11581	0.34962	-9.9658
TCGA-BLCA(N=405)	TCGA-HQ-A2OF-01	0.16828	0.05074	0.17628	0.0805248	0.07666	0.39905	-9.9658
TCGA-BLCA(N=405)	TCGA-G2-AA3F-01	0.07333	0.11577	0.14109	0.0696313	0.04896	0.36733	-9.9658
TCGA-BLCA(N=405)	TCGA-XF-A9SM-01	0.24395	0.1672	0.29342	0.232248	0.21631	0.91235	1.3109
TCGA-BLCA(N=405)	TCGA-FD-A5C0-01	0.05484	0.10832	0.21958	0.121643	0.06963	0.45147	-9.9658
TCGA-BLCA(N=405)	TCGA-FD-A5BZ-01	0.0229	0.1483	0.19125	0.120743	0.12653	0.42003	-1.685
TCGA-BLCA(N=405)	TCGA-5N-A9KM-01	0.10718	0.0756	0.20126	0.125615	0.11328	0.45862	-2.8262
TCGA-BLCA(N=405)	TCGA-K4-A5RJ-01	0.11132	0.13436	0.27405	0.148329	0.18589	0.666	-2.5479
TCGA-BLCA(N=405)	TCGA-XF-A9SY-01	0	0.29786	0.40798	0.288208	0	0.96732	2.9893
TCGA-BLCA(N=405)	TCGA-CF-A8HX-01	0.04294	0.10746	0.07055	0.0549352	0	0.26852	-9.9658
TCGA-BLCA(N=405)	TCGA-BT-A20J-01	0.35504	0.28332	0.11695	0.229304	0.07587	0.88497	1.6281
TCGA-BLCA(N=405)	TCGA-DK-A1AF-01	0.08309	0.17318	0.33957	0.221845	0.16821	0.66713	-0.1993
TCGA-BLCA(N=405)	TCGA-GC-A3BM-01	0.07345	0.10885	0.18922	0.111363	0.0189	0.41513	-9.9658
TCGA-BLCA(N=405)	TCGA-GU-A764-01	0.09825	0.18584	0.18141	0.144697	0.05329	0.59628	2.3077
TCGA-BLCA(N=405)	TCGA-DK-A6B1-01	0.07734	0.09572	0.14924	0.0936077	0.03837	0.41318	-9.9658
TCGA-BLCA(N=405)	TCGA-FD-A43U-01	0.03522	0.24579	0.14296	0.114004	0.0848	0.5641	1.7009
TCGA-BLCA(N=405)	TCGA-E7-A3Y1-01	0.06838	0.11208	0.07236	0.0582303	0	0.32142	-9.9658
TCGA-BLCA(N=405)	TCGA-GD-A3OS-01	0.03048	0.28344	0.03683	0.102616	0.22744	0.46719	-2.9324
TCGA-BLCA(N=405)	TCGA-2F-A9KT-01	0.05297	0.09945	0.21269	0.110178	0.03049	0.45158	-9.9658
TCGA-BLCA(N=405)	TCGA-4Z-AA81-01	0.02266	0.1466	0.1714	0.123363	0	0.52463	-9.9658
TCGA-BLCA(N=405)	TCGA-CF-A5UA-01	0.06378	0.10184	0.10712	0.0628	0	0.33997	-9.9658
TCGA-BLCA(N=405)	TCGA-FD-A6TI-01	0.04141	0.0362	0.24455	0.146578	0.08461	0.44011	-9.9658
TCGA-BLCA(N=405)	TCGA-ZF-A9RF-01	0.21217	0.13039	0.35032	0.121341	0.19452	0.75346	-0.3022
TCGA-BLCA(N=405)	TCGA-ZF-AA54-01	0.13015	0.1222	0.4621	0.206261	0.51253	0.76058	-9.9658
TCGA-BLCA(N=405)	TCGA-DK-A1AE-01	0.06937	0.05984	0.16782	0.165502	0	0.32723	-9.9658
TCGA-BLCA(N=405)	TCGA-DK-A3IU-01	0.26841	0.41207	0.18025	0.273889	0	0.83208	2.4439
TCGA-BLCA(N=405)	TCGA-GU-A763-01	0.07081	0.10653	0.10136	0.0564084	0	0.34651	-9.9658
TCGA-BLCA(N=405)	TCGA-G2-A3IB-01	0.01939	0.1043	0.20085	0.169062	0.0198	0.51524	-9.9658
TCGA-BLCA(N=405)	TCGA-S5-A6DX-01	0.0388	0.17701	0.12659	0.0945931	0.07475	0.41024	-0.7108
TCGA-BLCA(N=405)	TCGA-FD-A5BR-01	0.11016	0.16282	0.12807	0.103064	0.02204	0.42325	3.0002
TCGA-BLCA(N=405)	TCGA-G2-A2EC-01	0.07726	0.18336	0.136	0.0780876	0.05091	0.47353	-0.1828
TCGA-BLCA(N=405)	TCGA-LC-A66R-01	0.1034	0.07888	0.32716	0.205047	0.01393	0.59993	3.8915
TCGA-BLCA(N=405)	TCGA-GV-A3JX-01	0.09346	0.16891	0.14209	0.153273	0.04749	0.57534	-9.9658
TCGA-BLCA(N=405)	TCGA-K4-A4AB-01	0.1065	0.10162	0.20226	0.158893	0.11698	0.53639	-9.9658
TCGA-BLCA(N=405)	TCGA-XF-AAN7-01	0.04902	0.16775	0.28859	0.113301	0.27439	0.31299	-9.9658
TCGA-BLCA(N=405)	TCGA-4Z-AA7N-01	0.66583	0.56093	0.04158	0.208599	0	0.73926	0.9935
TCGA-BLCA(N=405)	TCGA-ZF-A9R0-01	0.03458	0.13531	0.07744	0.0677801	0	0.33114	-2.5479
TCGA-BLCA(N=405)	TCGA-DK-AA71-01	0.04798	0.09623	0.09287	0.0871896	0.00498	0.35833	-9.9658
TCGA-BLCA(N=405)	TCGA-XF-AAN4-01	0.05588	0.22614	0.20162	0.251593	0.15151	0.72768	-1.9379
TCGA-BLCA(N=405)	TCGA-DK-A3WX-01	0.00701	0.1936	0.20058	0.284083	0.06747	0.57279	-9.9658
TCGA-BLCA(N=405)	TCGA-FD-A3B7-01	0.13065	0.1455	0.40151	0.216846	0.15098	0.78071	2.651
TCGA-BLCA(N=405)	TCGA-G2-AA3C-01	0	0.2214	0.16809	0.124958	0.45784	0.60837	-9.9658
TCGA-BRCA(N=1077)	TCGA-C8-A1HL-01	0.03749	0.0759	0.06538	0.0693571	0.11742	0.20655	-9.9658
TCGA-BRCA(N=1077)	TCGA-EW-A2FS-01	0.07125	0.08248	0.10223	0.0603963	0	0.28927	1.9452
TCGA-BRCA(N=1077)	TCGA-B6-A402-01	0	0.09921	0.02186	0.0162949	0	0.16635	-0.6416
TCGA-BRCA(N=1077)	TCGA-A2-A3XX-01	0.05107	0.15938	0.08893	0.08624	0.0355	0.48436	4.3371
TCGA-BRCA(N=1077)	TCGA-Z7-A8R5-01	0.05122	0.1131	0.1597	0.10456	0.07168	0.42915	-9.9658
TCGA-BRCA(N=1077)	TCGA-D8-A1JU-01	0.02401	0.17939	0.34267	0.181129	0.34967	0.72812	-1.1488
TCGA-BRCA(N=1077)	TCGA-B6-A0RL-01	0.26799	0.006	0.16489	0	0.03091	0.14317	-9.9658
TCGA-BRCA(N=1077)	TCGA-E9-A3HO-01	0.02616	0.10388	0.00982	0.0141126	0	0.06772	-9.9658
TCGA-BRCA(N=1077)	TCGA-BH-A0B0-01	0.12817	0.21125	0.22286	0.134907	0.00889	0.64413	-0.4719
TCGA-BRCA(N=1077)	TCGA-D8-A1XJ-01	0.09987	0.03966	0.09069	0.0617487	0.04438	0.33014	-9.9658
TCGA-BRCA(N=1077)	TCGA-AC-A2FK-01	0.06659	0.23272	0.33579	0.201782	0.14221	0.64614	1.1897
TCGA-BRCA(N=1077)	TCGA-E9-A1R4-01	0.34065	0.31202	0.14454	0.214041	0.21303	1.25778	-0.3022
TCGA-BRCA(N=1077)	TCGA-LL-A740-01	0.033	0.12604	0.17569	0.108852	0.1134	0.57338	-9.9658
TCGA-BRCA(N=1077)	TCGA-BH-A0BZ-01	0.01513	0.26071	0.22797	0.232743	0.06628	0.6949	0.0854
TCGA-BRCA(N=1077)	TCGA-EW-A423-01	0.08623	0.17954	0.03733	0.047968	0.01507	0.35595	-9.9658
TCGA-BRCA(N=1077)	TCGA-C8-A3M8-01	0.00094	0.06266	0.03004	0.0529557	0.03672	0.21834	-9.9658
TCGA-BRCA(N=1077)	TCGA-BH-A28O-01	0.04067	0.21659	0.20533	0.116158	0.06488	0.54734	1.2992
TCGA-BRCA(N=1077)	TCGA-A7-A4SC-01	0.04414	0.1924	0.18804	0.142454	0.06556	0.52529	-9.9658
TCGA-BRCA(N=1077)	TCGA-E9-A24A-01	0.06112	0.1718	0.18901	0.226051	0.41967	0.54789	-9.9658
TCGA-BRCA(N=1077)	TCGA-AC-A6IV-01	0.03452	0.34055	0.24348	0.225258	0.39397	0.88018	-2.7274
TCGA-BRCA(N=1077)	TCGA-D8-A1JB-01	0.17287	0.2749	0.55936	0.263658	0.1006	0.76039	0.7748
TCGA-BRCA(N=1077)	TCGA-E9-A1N4-01	0.13691	0.22138	0.31473	0.21425	0.26388	1.07906	-9.9658
TCGA-BRCA(N=1077)	TCGA-C8-A12X-01	0	0	0	0	0	0.01442	-2.8262
TCGA-BRCA(N=1077)	TCGA-A7-A13D-01	0	0.04747	0	0.0269643	0	0.07262	-4.29338
TCGA-BRCA(N=1077)	TCGA-A8-A07W-01	0.09937	0.09415	0.10518	0.112472	0.15211	0.46988	-0.5973
TCGA-BRCA(N=1077)	TCGA-AN-A0FN-01	0.12095	0.33752	0.48764	0.310832	0.18232	0.98143	2.2268
TCGA-BRCA(N=1077)	TCGA-E2-A1L6-01	0.09375	0.12458	0.21618	0.116084	0.10221	0.46278	-9.9658
TCGA-BRCA(N=1077)	TCGA-GM-A2DA-01	0.00151	0.15392	0.19416	0.105753	0	0.30744	0.24
TCGA-BRCA(N=1077)	TCGA-A7-A0CH-01	0.04372	0.06142	0.10425	0.0591136	0.04843	0.21952	-9.9658
TCGA-BRCA(N=1077)	TCGA-E9-A2JS-01	0.01411	0.03965	0.03461	0.0591531	0.02183	0.17992	-9.9658
TCGA-BRCA(N=1077)	TCGA-A2-A1G6-01	0.02675	0.11057	0.30914	0.133325	0.21013	0.47108	1.6785
TCGA-BRCA(N=1077)	TCGA-E2-A15P-01	0.03931	0.10852	0.12459	0.0671464	0.06685	0.26148	-2.6349
TCGA-BRCA(N=1077)	TCGA-B6-A0WV-01	0.03382	0.05347	0.07416	0.028851	0	0.19506	-9.9658
TCGA-BRCA(N=1077)	TCGA-A8-A07S-01	0.06378	0.07234	0.10886	0.073873	0.07445	0.30382	-9.9658
TCGA-BRCA(N=1077)	TCGA-PL-A8LZ-01	0.02624	0.4795	0.11081	0.393223	0.06793	0.8892	0.9191
TCGA-BRCA(N=1077)	TCGA-GM-A2DD-01	0.02178	0.25201	0.25343	0.161931	0.06323	0.6768	0.3115
TCGA-BRCA(N=1077)	TCGA-BH-A6R9-01	0	0.18739	0.29065	0.347456	0.47721	0.92393	-0.1504
TCGA-BRCA(N=1077)	TCGA-XX-A89A-01	0.15409	0.3173	0.23045	0.233303	0.3518	0.87877	0.6699
TCGA-BRCA(N=1077)	TCGA-D8-A141-01	0.10392	0.41771	0.40745	0.294692	0.16837	0.95604	0.537
TCGA-BRCA(N=1077)	TCGA-UU-A93S-01	0.15017	0.05397	0.07012	0.0331094	0	0.17043	-2.3147
TCGA-BRCA(N=1077)	TCGA-AO-A128-01	0	0.54966	0.5669	0.773141	0	1.64023	-9.9658
TCGA-BRCA(N=1077)	TCGA-EW-A2FV-01	0.15012	0.11011	0.26025	0.141721	0.01774	0.59358	0.9191
TCGA-BRCA(N=1077)	TCGA-GM-A3XG-01	0.0167	0.082	0.1004	0.0260272	0	0.25447	-9.9658
TCGA-BRCA(N=1077)	TCGA-B6-A0I9-01	0.0391	0.08265	0.02172	0.053871	0	0.27453	1.6281
TCGA-BRCA(N=1077)	TCGA-E2-A1L9-01	0	0.15745	0.13336	0.183616	0.17724	0.55673	-9.9658
TCGA-BRCA(N=1077)	TCGA-AR-A1AP-01	0.19851	0.16513	0.20039	0.129445	0.09871	0.65547	-1.9942
TCGA-BRCA(N=1077)	TCGA-BH-A0H5-01	0.53918	0.6654	0.8545	0.393763	0.12043	1.40734	3.1813
TCGA-BRCA(N=1077)	TCGA-OK-A5Q2-01	0.15397	0.3691	0.16525	0.150413	0.01802	0.5516	-2.2447
TCGA-BRCA(N=1077)	TCGA-BH-A0E6-01	0.05707	0.1053	0	0.059401	0	0.24396	0.9935
TCGA-BRCA(N=1077)	TCGA-D8-A1JA-01	0.16933	0.0335	0.21975	0.223089	0.17429	0.47749	-9.9658
TCGA-BRCA(N=1077)	TCGA-BH-A0BW-01	0.07894	0.51822	0.13587	0.597501	0.03417	1.32655	2.1702
TCGA-BRCA(N=1077)	TCGA-AO-A0JG-01	0.16548	0.24459	0.43019	0.170054	0.08919	0.65995	-2.5479
TCGA-BRCA(N=1077)	TCGA-LL-A442-01	0.11007	0.0967	0.12488	0.144114	0.32959	0.35848	-9.9658
TCGA-BRCA(N=1077)	TCGA-B6-A0WZ-01	0.05201	0.05587	0.10033	0.0260801	0	0.14953	-9.9658
TCGA-BRCA(N=1077)	TCGA-C8-A135-01	0.06645	0.08683	0.19264	0.0727849	0.07921	0.36785	0.8164
TCGA-BRCA(N=1077)	TCGA-AC-A2FE-01	0.06084	0.33774	0.40168	0.268368	0.02722	0.94387	-0.4521
TCGA-BRCA(N=1077)	TCGA-BH-A0E2-01	0.04286	0.07916	0.08508	0.093786	0.01663	0.35899	-1.4699
TCGA-BRCA(N=1077)	TCGA-BH-A0BJ-01	0.08019	0.15315	0.19086	0.103303	0.09622	0.50709	-0.6643
TCGA-BRCA(N=1077)	TCGA-BH-A203-01	0.07868	0.08504	0.13194	0.108324	0.0557	0.49872	0.2154
TCGA-BRCA(N=1077)	TCGA-BH-A0C7-01	0.0146	0.14677	0.13874	0.152309	0.13085	0.3802	-1.1811
TCGA-BRCA(N=1077)	TCGA-AR-A1AR-01	0.05379	0.20845	0.37532	0.27913	0.44689	1.24415	-9.9658
TCGA-BRCA(N=1077)	TCGA-D8-A13Z-01	0.13005	0.15877	0.22283	0.293851	0.15502	0.85797	-2.6349
TCGA-BRCA(N=1077)	TCGA-A7-A6VX-01	0.05815	0.13078	0.04939	0.100643	0.06059	0.3964	-9.9658
TCGA-BRCA(N=1077)	TCGA-AR-A1AT-01	0.12732	0.18538	0.30734	0.182	0.14204	0.55556	-0.4325
TCGA-BRCA(N=1077)	TCGA-A2-A0CU-01	0	0.24251	0.37136	0.0104114	0	0.32541	-9.9658
TCGA-BRCA(N=1077)	TCGA-BH-A0AZ-01	0.03111	0.08906	0.21473	0.128311	0.11812	0.4594	-9.9658
TCGA-BRCA(N=1077)	TCGA-B6-A0IB-01	0.07114	0.02356	0.05568	0	0	0.04197	-9.9658
TCGA-BRCA(N=1077)	TCGA-A2-A1G1-01	0.04374	0.27597	0.23604	0.289851	0.07807	0.89823	0.7916
TCGA-BRCA(N=1077)	TCGA-AC-A4ZE-01	0.01522	0.13647	0.08797	0.0484455	0.0491	0.20339	-9.9658
TCGA-BRCA(N=1077)	TCGA-B6-A0RS-01	0	0.08359	0.1242	0.141374	0.06538	0.42632	0.058
TCGA-BRCA(N=1077)	TCGA-AR-A24H-01	0.02631	0.13512	0.17311	0.147883	0.11363	0.40246	-9.9658
TCGA-BRCA(N=1077)	TCGA-A8-A099-01	0.16999	0.1069	0.13571	0.0991656	0.01726	0.42532	-9.9658
TCGA-BRCA(N=1077)	TCGA-C8-A8HQ-01	0.06244	0.19486	0.10583	0.176524	0.05234	0.59724	0.5271
TCGA-BRCA(N=1077)	TCGA-AC-A23H-01	0.12846	0.03492	0.18994	0.0976184	0.04254	0.45888	-9.9658
TCGA-BRCA(N=1077)	TCGA-A8-A09R-01	0.06648	0.19675	0.13243	0.227892	0.12356	0.7519	-1.1172
TCGA-BRCA(N=1077)	TCGA-EW-A6SC-01	0	0.04128	0.19904	0.249	0	0.63769	-1.2481
TCGA-BRCA(N=1077)	TCGA-BH-A0HU-01	0.07659	0.02918	0.05564	0.0181011	0	0.18421	-9.9658
TCGA-BRCA(N=1077)	TCGA-D8-A1XC-01	0.02748	0.00207	0.19281	0.0542831	0.04847	0.25082	-9.9658
TCGA-BRCA(N=1077)	TCGA-EW-A1P0-01	0.04258	0.09507	0.01987	0.0485103	0.04239	0.25112	-9.9658
TCGA-BRCA(N=1077)	TCGA-E2-A15M-01	0.08868	0.43101	0.51131	0.315507	0.33201	0.94944	-1.5951
TCGA-BRCA(N=1077)	TCGA-E2-A1II-01	0.2266	0.32341	0.42967	0.373158	0	1.06114	2.8137
TCGA-BRCA(N=1077)	TCGA-S3-AA14-01	0.10717	0.09894	0.116	0.0550866	0.05255	0.3207	-0.5543
TCGA-BRCA(N=1077)	TCGA-A8-A09B-01	0.03016	0.07334	0.06459	0.054724	0.01511	0.23635	-1.2828
TCGA-BRCA(N=1077)	TCGA-AR-A5QP-01	0.05942	0.11608	0.11449	0.0884197	0.08066	0.33376	1.2394
TCGA-BRCA(N=1077)	TCGA-E9-A6HE-01	0.00067	0.0968	0.03757	0.0560424	0.00849	0.33626	-3.1714
TCGA-BRCA(N=1077)	TCGA-EW-A1P1-01	0	0.21318	0.42498	0.271499	0.14886	0.96025	-9.9658
TCGA-BRCA(N=1077)	TCGA-E2-A573-01	0.02742	0.24759	0.13817	0.261361	0	0.63609	3.1228
TCGA-BRCA(N=1077)	TCGA-A2-A0EV-01	0.16036	0.14799	0.18234	0.104377	0.12818	0.64888	0.8805
TCGA-BRCA(N=1077)	TCGA-E9-A1RG-01	0.03867	0.08293	0	0.0274818	0	0.32138	-2.7274
TCGA-BRCA(N=1077)	TCGA-A2-A25B-01	0.06976	0.10347	0.11079	0.121474	0.06835	0.46041	0.1648
TCGA-BRCA(N=1077)	TCGA-AO-A03R-01	0.07852	0.04768	0.133	0.0209221	0	0.16295	1.674
TCGA-BRCA(N=1077)	TCGA-A2-A0ER-01	0.02916	0.04779	0.12341	0.0447178	0.05404	0.37896	-2.9324
TCGA-BRCA(N=1077)	TCGA-OL-A66K-01	0.00337	0.1345	0.07285	0.0849548	0.00953	0.33963	0.9038
TCGA-BRCA(N=1077)	TCGA-BH-A0B8-01	0.03681	0.0453	0.04759	0.0360583	0	0.1312	-2.3147
TCGA-BRCA(N=1077)	TCGA-BH-A0BA-01	0.08213	0.20651	0.20304	0.110754	0.04194	0.42861	1.1382
TCGA-BRCA(N=1077)	TCGA-S3-AA10-01	0	0.37173	0	0.373496	0	0.57603	2.4779
TCGA-BRCA(N=1077)	TCGA-A8-A08J-01	0	0.05309	0.0513	0.0768767	0.16213	0.30416	0.5763
TCGA-BRCA(N=1077)	TCGA-LD-A66U-01	0.07972	0.1976	0.11266	0.080142	0	0.42207	0.3346
TCGA-BRCA(N=1077)	TCGA-A8-A0A9-01	0.04281	0.11109	0.09786	0.110234	0.00224	0.39719	-9.9658
TCGA-BRCA(N=1077)	TCGA-AC-A3TN-01	0.04282	0.0784	0.02721	0.00864356	0	0.15089	-9.9658
TCGA-BRCA(N=1077)	TCGA-BH-A0BM-01	0.00526	0.08834	0.09488	0.0407578	0	0.23146	0.2762
TCGA-BRCA(N=1077)	TCGA-A2-A04T-01	0.07195	0.1323	0.11063	0.134055	0	0.45183	2.7095
TCGA-BRCA(N=1077)	TCGA-OL-A5S0-01	0	0.16306	0	0.154827	0	0.60452	-2.2447
TCGA-BRCA(N=1077)	TCGA-E2-A14R-01	0.05272	0.10673	0	0.0996359	0	0.35852	-2.7274
TCGA-BRCA(N=1077)	TCGA-AN-A0XW-01	0.08525	0.20856	0.23541	0.24651	0.16402	0.81741	0.605
TCGA-BRCA(N=1077)	TCGA-A8-A07J-01	0.0526	0.21105	0.30967	0.22848	0.42261	1.04648	-0.1187
TCGA-BRCA(N=1077)	TCGA-A2-A0SX-01	0.08809	0.42653	0.3566	0.265386	0.1303	0.90637	2.0979
TCGA-BRCA(N=1077)	TCGA-A7-A26G-01	0.19343	0.15651	0.40349	0.240312	0.27535	0.80744	-0.4325
TCGA-BRCA(N=1077)	TCGA-BH-A2L8-01	0.09519	0.26262	0.40061	0.216564	0.12822	0.77491	0.3907
TCGA-BRCA(N=1077)	TCGA-BH-A0B6-01	0.3799	0.33474	0.52698	0.222734	0	1.13416	2.7742
TCGA-BRCA(N=1077)	TCGA-BH-A0BS-01	0.08859	0.03363	0.17605	0.073093	0.02524	0.30813	-9.9658
TCGA-BRCA(N=1077)	TCGA-EW-A1P7-01	0.67559	0.72044	0.2702	0.361098	0	1.27874	-0.4325
TCGA-BRCA(N=1077)	TCGA-AN-A0AJ-01	0.08926	0.10624	0.15981	0.117246	0.01249	0.49555	0.679
TCGA-BRCA(N=1077)	TCGA-B6-A0IC-01	0.05363	0.08396	0.04422	0.0450899	0	0.18995	-9.9658
TCGA-BRCA(N=1077)	TCGA-OL-A66L-01	0.01395	0.11816	0.13164	0.0788793	0	0.48466	-0.013
TCGA-BRCA(N=1077)	TCGA-BH-A0DO-01	0.07744	0.10499	0.16656	0.0769304	0.04672	0.30503	-0.5756
TCGA-BRCA(N=1077)	TCGA-E2-A14N-01	0.02226	0.15463	0.0691	0.133753	0	0.36139	-9.9658
TCGA-BRCA(N=1077)	TCGA-LL-A73Y-01	0.02637	0.31277	0.1093	0.159088	0	0.92683	-9.9658
TCGA-BRCA(N=1077)	TCGA-GM-A2DF-01	0.13094	0.09248	0.03815	0.0800746	0	0.34966	3.1971
TCGA-BRCA(N=1077)	TCGA-BH-A0BG-01	0.19761	0.31786	0.09055	0.243739	0	0.83145	-0.9971
TCGA-BRCA(N=1077)	TCGA-A8-A06Z-01	0.04082	0.02386	0.08075	0.0121686	0.02621	0.2062	-9.9658
TCGA-BRCA(N=1077)	TCGA-AR-A24W-01	0.00517	0.09717	0.20447	0.142079	0.02544	0.44161	0.3115
TCGA-BRCA(N=1077)	TCGA-AN-A0AT-01	0.07225	0.08171	0.08047	0.111616	0	0.45801	-1.1811
TCGA-BRCA(N=1077)	TCGA-LL-A5YL-01	0.02306	0.08362	0.07359	0.0590233	0	0.28453	-1.5951
TCGA-BRCA(N=1077)	TCGA-BH-A201-01	0.05011	0.09407	0.17449	0.127471	0.17334	0.39786	-2.5479
TCGA-BRCA(N=1077)	TCGA-GM-A2DL-01	0.06151	0.09426	0.10086	0.0996177	0.07012	0.57268	-9.9658
TCGA-BRCA(N=1077)	TCGA-E2-A14U-01	0.0361	0.10842	0.14537	0.0649202	0.07385	0.35652	-2.6349
TCGA-BRCA(N=1077)	TCGA-D8-A1XS-01	0.01747	0.10053	0.12952	0.102482	0.12362	0.35784	-0.6193
TCGA-BRCA(N=1077)	TCGA-AR-A5QM-01	0.04765	0.17938	0.0855	0.147914	0.00698	0.62556	2.5924
TCGA-BRCA(N=1077)	TCGA-A1-A0SB-01	0.01829	0.04324	0.11982	0.0420689	0.05016	0.21695	-9.9658
TCGA-BRCA(N=1077)	TCGA-EW-A1P5-01	0.01733	0.16416	0.07778	0.175576	0.02384	0.47524	-9.9658
TCGA-BRCA(N=1077)	TCGA-BH-A1FN-01	0	0.09572	0.10354	0.154456	0.04638	0.3876	-9.9658
TCGA-BRCA(N=1077)	TCGA-E9-A3X8-01	0.01309	0.10213	0.15733	0.0269952	0	0.32255	1.7532
TCGA-BRCA(N=1077)	TCGA-A1-A0SJ-01	0.05102	0.08511	0.16617	0.0770913	0.08626	0.37017	0.7321
TCGA-BRCA(N=1077)	TCGA-BH-A18I-01	0.13126	0.20457	0.23582	0.214152	0.12154	0.80621	1.1316
TCGA-BRCA(N=1077)	TCGA-AN-A0FY-01	0.06337	0.14277	0.02603	0.0575619	0.04805	0.39019	-2.9324
TCGA-BRCA(N=1077)	TCGA-A8-A09E-01	0.03884	0.054	0.01384	0.0237621	0	0.12343	-1.5105
TCGA-BRCA(N=1077)	TCGA-D8-A27V-01	0.04859	0.10933	0.2157	0.0917699	0.05188	0.38375	-1.7809
TCGA-BRCA(N=1077)	TCGA-AO-A03U-01	0.09835	0	0.66371	0.387418	0.30523	0.95509	-9.9658
TCGA-BRCA(N=1077)	TCGA-B6-A400-01	0	0.21274	0	0.135227	0	0.91113	-9.9658
TCGA-BRCA(N=1077)	TCGA-E2-A14Y-01	0	0	0.15126	0.0196586	0	0.72738	-0.7346
TCGA-BRCA(N=1077)	TCGA-A8-A06Y-01	0.08912	0.0276	0.06471	0.00803852	0	0.15574	-9.9658
TCGA-BRCA(N=1077)	TCGA-AN-A041-01	0.02744	0.11096	0.06156	0.0909349	0	0.36533	-0.6643
TCGA-BRCA(N=1077)	TCGA-B6-A409-01	0.08836	0.15611	0	0.0537139	0	0.38492	-0.8863
TCGA-BRCA(N=1077)	TCGA-E9-A1R2-01	0.10242	0.15345	0.10225	0.0881747	0.03912	0.34739	-1.8836
TCGA-BRCA(N=1077)	TCGA-A7-A0CJ-01	0.06314	0.02559	0.07867	0.0731781	0	0.13338	-9.9658
TCGA-BRCA(N=1077)	TCGA-3C-AALI-01	0.08509	0.23552	0.10587	0.128405	0	0.45316	-0.4131
TCGA-BRCA(N=1077)	TCGA-A2-A4S2-01	0.10181	0.26322	0.27788	0.207707	0.04375	0.63223	-0.5125
TCGA-BRCA(N=1077)	TCGA-BH-A0H0-01	0.0277	0.0749	0.08992	0.0261088	0.01238	0.16119	-9.9658
TCGA-BRCA(N=1077)	TCGA-LL-A5YO-01	0.52299	0.42835	0.24424	0.193187	0	1.16603	3.7324
TCGA-BRCA(N=1077)	TCGA-AN-A0FW-01	0.02079	0.03698	0.07119	0.0247962	0	0.18485	-9.9658
TCGA-BRCA(N=1077)	TCGA-AC-A6IX-01	0.06938	0.17268	0.16804	0.151336	0.13435	0.54186	-0.8084
TCGA-BRCA(N=1077)	TCGA-E2-A1B0-01	0.10783	0.0674	0.3009	0.145095	0.08473	0.59562	1.0573
TCGA-BRCA(N=1077)	TCGA-E2-A156-01	0.099	0.05143	0.09639	0.0646376	0.03873	0.24828	-9.9658
TCGA-BRCA(N=1077)	TCGA-D8-A1JP-01	0.01513	0.12347	0.17317	0.135108	0.21127	0.45359	-9.9658
TCGA-BRCA(N=1077)	TCGA-AR-A2LE-01	0.02733	0.02934	0.12039	0.0187398	0	0.27952	-2.6349
TCGA-BRCA(N=1077)	TCGA-BH-A0HK-01	0.0387	0.03295	0.0668	0.0286261	0	0.12227	0.1648
TCGA-BRCA(N=1077)	TCGA-AC-A7VC-01	0.03393	0.11792	0.0382	0.0786043	0.05257	0.351	-9.9658
TCGA-BRCA(N=1077)	TCGA-AR-A250-01	0.0838	0.12798	0.11813	0.161524	0.13416	0.60156	-0.0725
TCGA-BRCA(N=1077)	TCGA-D8-A1JG-01	0.10842	0.16267	0.18641	0.197958	0.07405	0.67554	2.1213
TCGA-BRCA(N=1077)	TCGA-C8-A134-01	0.06382	0.2513	0	0.351723	0.02974	0.67025	-3.1714
TCGA-BRCA(N=1077)	TCGA-AN-A0FX-01	0.02821	0.13282	0.14955	0.0964359	0	0.46662	-0.394
TCGA-BRCA(N=1077)	TCGA-A8-A0AB-01	0.02663	0.10707	0.09863	0.0467059	0.04222	0.16876	-2.8262
TCGA-BRCA(N=1077)	TCGA-GM-A3XN-01	0.06058	0.21004	0.13641	0.116418	0.02204	0.54122	0.7748
TCGA-BRCA(N=1077)	TCGA-C8-A275-01	0.13028	0.14573	0.26326	0.196676	0.08535	0.72544	0.9789
TCGA-BRCA(N=1077)	TCGA-BH-A1F8-01	0.10218	0.00972	0.22746	0.118789	0.10156	0.26688	-1.6394
TCGA-BRCA(N=1077)	TCGA-D8-A1JK-01	0	0.08436	0.19722	0.249262	0.04502	0.60764	1.6045
TCGA-BRCA(N=1077)	TCGA-A2-A0YJ-01	0	0.09553	0.07744	0.0446307	0	0.30489	-2.4659
TCGA-BRCA(N=1077)	TCGA-A8-A08X-01	0.14346	0.09496	0.06477	0.0379749	0	0.34307	1.3283
TCGA-BRCA(N=1077)	TCGA-AR-A2LN-01	0.06782	0.25108	0.29831	0.245856	0.10295	0.74566	2.0004
TCGA-BRCA(N=1077)	TCGA-E9-A1R6-01	0.03001	0.08506	0.00965	0.0574004	0.02108	0.2139	-9.9658
TCGA-BRCA(N=1077)	TCGA-AO-A0J4-01	0.21394	0.37491	0.10232	0.210098	0	0.71716	0.5955
TCGA-BRCA(N=1077)	TCGA-A8-A09A-01	0.03572	0.11958	0.18206	0.117106	0.1023	0.37513	-1.9379
TCGA-BRCA(N=1077)	TCGA-A8-A08O-01	0.05688	0.09838	0.13612	0.089573	0.0387	0.33451	-0.4131
TCGA-BRCA(N=1077)	TCGA-A2-A4RY-01	0.10919	0.28635	0.17999	0.14904	0.06749	0.62957	-0.4521
TCGA-BRCA(N=1077)	TCGA-A2-A0SY-01	0.13063	0.13201	0.1582	0.105359	0.07372	0.41613	-2.8262
TCGA-BRCA(N=1077)	TCGA-AC-A8OP-01	0.01817	0.12824	0.09693	0.109647	0.05821	0.29714	0.24
TCGA-BRCA(N=1077)	TCGA-EW-A1PA-01	0.06984	0.12196	0.08778	0.0880218	0.03093	0.33636	1.9034
TCGA-BRCA(N=1077)	TCGA-D8-A3Z5-01	0.05439	0.12163	0.08899	0.0559124	0	0.29248	-0.6416
TCGA-BRCA(N=1077)	TCGA-AO-A126-01	0.04813	0.10248	0.07328	0.0294234	0.04193	0.27063	-9.9658
TCGA-BRCA(N=1077)	TCGA-AO-A0J6-01	0.03305	0.09801	0.09658	0.225899	0	0.49379	-9.9658
TCGA-BRCA(N=1077)	TCGA-EW-A6SB-01	0.20498	0.08855	0.01539	0.0869883	0	0.27556	6.7573
TCGA-BRCA(N=1077)	TCGA-E9-A54X-01	0.03975	0.00281	0	0	0	0.03613	-9.9658
TCGA-BRCA(N=1077)	TCGA-AO-A0JB-01	0.01691	0	0	0	0	0	-9.9658
TCGA-BRCA(N=1077)	TCGA-AC-A3W5-01	0.17197	0.22214	0.22199	0.191861	0.10821	0.80801	-0.3201
TCGA-BRCA(N=1077)	TCGA-A7-A13G-01	0.01654	0.03472	0.02646	0.0118929	0	0	-9.9658
TCGA-BRCA(N=1077)	TCGA-AR-A1AS-01	0.02189	0.05947	0.06286	0.0626408	0.04652	0.28008	-9.9658
TCGA-BRCA(N=1077)	TCGA-C8-A1HJ-01	0.01755	0.01776	0.134	0.0674113	0	0.2673	-3.3076
TCGA-BRCA(N=1077)	TCGA-D8-A1Y1-01	0.11398	0.07854	0.10011	0.099142	0.18141	0.54408	-9.9658
TCGA-BRCA(N=1077)	TCGA-B6-A0IE-01	0.08515	0.0444	0.00354	0	0	0.14137	1.4704
TCGA-BRCA(N=1077)	TCGA-BH-A0DD-01	0.06393	0.09191	0.12884	0.090129	0	0.30482	-9.9658
TCGA-BRCA(N=1077)	TCGA-A2-A0YT-01	0.0186	0.07669	0.10779	0.0762354	0.054	0.3141	-9.9658
TCGA-BRCA(N=1077)	TCGA-A2-A0EN-01	0.12134	0.28796	0.27609	0.197513	0.11065	0.78046	-1.8314
TCGA-BRCA(N=1077)	TCGA-E2-A10C-01	0.0701	0.13875	0.12312	0.0847794	0	0.44017	-0.6643
TCGA-BRCA(N=1077)	TCGA-A2-A25F-01	0.39116	0.85869	0.94965	0.657579	0.33411	2.4733	0.547
TCGA-BRCA(N=1077)	TCGA-A8-A08L-01	0.05772	0.182	0.2699	0.145442	0.02359	0.53248	-1.3183
TCGA-BRCA(N=1077)	TCGA-A7-A3RF-01	0.06752	0.03491	0	0.0136388	0	0.13293	-9.9658
TCGA-BRCA(N=1077)	TCGA-A2-A0D4-01	0.02755	0.0384	0.0819	0.0177296	0	0.13629	-9.9658
TCGA-BRCA(N=1077)	TCGA-EW-A1IW-01	0.03029	0.14399	0.19957	0.143765	0.16703	0.38361	-2.9324
TCGA-BRCA(N=1077)	TCGA-B6-A0IQ-01	0	0.02569	0.01225	0.107915	0	0.13313	2.4144
TCGA-BRCA(N=1077)	TCGA-BH-A1EW-01	0.08606	0.24628	0.29357	0.19247	0.09567	0.68881	-0.6643
TCGA-BRCA(N=1077)	TCGA-BH-A1FG-01	0	0	0.03456	0.00303374	0	0.0399	-9.9658
TCGA-BRCA(N=1077)	TCGA-AR-A0TS-01	0.53391	0.88497	0.30756	0.324555	0.19765	1.15128	1.2875
TCGA-BRCA(N=1077)	TCGA-A8-A06X-01	0.07349	0.05598	0.1492	0.116345	0.06211	0.35025	-1.1172
TCGA-BRCA(N=1077)	TCGA-D8-A140-01	0.11825	0.1519	0.15691	0.10476	0.0082	0.40988	4.4027
TCGA-BRCA(N=1077)	TCGA-A2-A0CZ-01	0.06406	0.12649	0.14162	0.0900189	0.01526	0.51205	1.1706
TCGA-BRCA(N=1077)	TCGA-AN-A0XS-01	0.12855	0.21129	0.19395	0.124118	0.05034	0.59486	0.7233
TCGA-BRCA(N=1077)	TCGA-B6-A3ZX-01	0.63006	1.01695	0.14103	0.276053	0	0.99728	1.7229
TCGA-BRCA(N=1077)	TCGA-A2-A04Q-01	0.27235	0.2072	0.3537	0.237687	0	0.96521	4.6821
TCGA-BRCA(N=1077)	TCGA-GM-A5PV-01	0.06234	0.05534	0.13556	0.0544038	0.01627	0.26592	-9.9658
TCGA-BRCA(N=1077)	TCGA-A8-A076-01	0.15759	0.09097	0.22553	0.121327	0.16159	0.5481	-2.8262
TCGA-BRCA(N=1077)	TCGA-WT-AB41-01	0.15981	0.26308	0.1693	0.0903117	0	0.64906	0.3573
TCGA-BRCA(N=1077)	TCGA-BH-A0BV-01	0.05205	0.18356	0.16697	0.158777	0.08504	0.53187	-0.394
TCGA-BRCA(N=1077)	TCGA-AC-A5XS-01	0.03324	0.17899	0.16482	0.15695	0.1819	0.57806	-9.9658
TCGA-BRCA(N=1077)	TCGA-E2-A109-01	0.02991	0.09765	0.11944	0.0784403	0.04293	0.27303	3.154
TCGA-BRCA(N=1077)	TCGA-BH-A1FL-01	0.14744	0.11945	0.1665	0.0716523	0.02047	0.35348	-1.1172
TCGA-BRCA(N=1077)	TCGA-E9-A1NI-01	0.02082	0.07245	0.0171	0.0611888	0.01119	0.23882	-9.9658
TCGA-BRCA(N=1077)	TCGA-A8-A07R-01	0.0618	0.08373	0	0.0815584	0	0.38568	0.0158
TCGA-BRCA(N=1077)	TCGA-AN-A03Y-01	0.1169	0.03761	0.12581	0.00593753	0	0.15096	-1.9379
TCGA-BRCA(N=1077)	TCGA-E9-A5FL-01	0.01958	0.07515	0.01602	0	0	0.83453	-9.9658
TCGA-BRCA(N=1077)	TCGA-BH-A1FH-01	0	0.19784	0.29492	0.20406	0.23987	0.56163	-0.7346
TCGA-BRCA(N=1077)	TCGA-E2-A572-01	0.02308	0.03188	0.05727	0	0	0.07023	-1.5951
TCGA-BRCA(N=1077)	TCGA-LD-A74U-01	0.02815	0.18833	0.16071	0.123605	0.25488	0.58587	-1.0262
TCGA-BRCA(N=1077)	TCGA-JL-A3YW-01	0	0.15689	0.14335	0.223974	0.11432	0.76232	-1.9379
TCGA-BRCA(N=1077)	TCGA-AN-A0XN-01	0	0.1088	0.17835	0.238855	0.26673	0.74247	-9.9658
TCGA-BRCA(N=1077)	TCGA-A1-A0SK-01	0.53093	0	0	0.113101	0	0.16211	-9.9658
TCGA-BRCA(N=1077)	TCGA-PE-A5DC-01	0.06133	0.08494	0.03603	0.0308506	0	0.15411	-9.9658
TCGA-BRCA(N=1077)	TCGA-BH-A0AU-01	0.04719	0.16899	0.0976	0.0986417	0.06827	0.35506	-1.685
TCGA-BRCA(N=1077)	TCGA-AR-A1AQ-01	0.0526	0.14792	0.14534	0.173439	0	0.50652	0.7321
TCGA-BRCA(N=1077)	TCGA-GM-A2DB-01	0.10095	0.08752	0.01938	0.0405284	0	0.15618	-0.1993
TCGA-BRCA(N=1077)	TCGA-E9-A244-01	0.05649	0.09413	0.08393	0.0697949	0	0.3035	-3.1714
TCGA-BRCA(N=1077)	TCGA-A2-A3XV-01	0	0	0	0	0	0.02652	-9.9658
TCGA-BRCA(N=1077)	TCGA-AN-A04A-01	0.00961	0.02012	0.08396	0.0831051	0.05475	0.19462	-2.7274
TCGA-BRCA(N=1077)	TCGA-E2-A14O-01	0.00706	0.00126	0	0	0	0.04361	-2.8262
TCGA-BRCA(N=1077)	TCGA-A7-A0D9-01	0.04259	0.04857	0.13291	0.036576	0	0.35968	-9.9658
TCGA-BRCA(N=1077)	TCGA-GM-A3XL-01	0.0281	0.09667	0.11916	0.117611	0	0.49561	3.4451
TCGA-BRCA(N=1077)	TCGA-AO-A0JJ-01	0.0792	0.2465	0.31193	0.195216	0.19693	0.70586	2.1862
TCGA-BRCA(N=1077)	TCGA-E9-A1RE-01	0.02776	0.03557	0.0476	0.023306	0	0.09906	-2.8262
TCGA-BRCA(N=1077)	TCGA-A2-A3XT-01	0.03357	0.15007	0	0.376958	0	0.72894	-0.0725
TCGA-BRCA(N=1077)	TCGA-AN-A046-01	0.02321	0.09607	0.15419	0.104744	0	0.35756	-9.9658
TCGA-BRCA(N=1077)	TCGA-AO-A0JF-01	0.15696	0.16203	0.33474	0.147467	0.2077	0.85947	-9.9658
TCGA-BRCA(N=1077)	TCGA-A2-A0T0-01	0.01915	0.04268	0.08155	0.112374	0.00696	0.43967	-2.9324
TCGA-BRCA(N=1077)	TCGA-A8-A07P-01	0.09969	0.03281	0.11774	0.0648832	0.10482	0.31732	-2.8262
TCGA-BRCA(N=1077)	TCGA-A7-A3J0-01	0.15841	0.12521	0.09141	0.0687422	0.02015	0.44523	-1.1811
TCGA-BRCA(N=1077)	TCGA-E9-A54Y-01	0.02933	0	0	0	0	0	-9.9658
TCGA-BRCA(N=1077)	TCGA-LL-A5YN-01	0.27307	0.43897	0.11829	0.116368	0	0.58705	-0.5543
TCGA-BRCA(N=1077)	TCGA-C8-A26Y-01	0.09456	0.09224	0.08021	0.167089	0	0.39055	-3.0469
TCGA-BRCA(N=1077)	TCGA-A7-A26F-01	0.00415	0.06696	0.0551	0.138508	2e-05	0.24851	-1.53534
TCGA-BRCA(N=1077)	TCGA-BH-A1EV-01	0.10559	0.06027	0.11355	0.0750224	0.05154	0.30375	-9.9658
TCGA-BRCA(N=1077)	TCGA-AO-A03V-01	0.07498	0.12298	0.14376	0.0737299	0	0.315	-9.9658
TCGA-BRCA(N=1077)	TCGA-OL-A5RX-01	0.04432	0.17945	0.1071	0.111649	0	0.35945	2.1509
TCGA-BRCA(N=1077)	TCGA-AO-A125-01	0	0.06341	0	0	0.00531	0.01761	-9.9658
TCGA-BRCA(N=1077)	TCGA-E2-A15E-01	0.02471	0.10118	0.11536	0.0625056	0.04765	0.26371	-9.9658
TCGA-BRCA(N=1077)	TCGA-E2-A15D-01	0.04128	0.14466	0.16939	0.0834424	0.00948	0.40869	-0.2845
TCGA-BRCA(N=1077)	TCGA-A7-A13F-01	0.04479	0.08385	0.05121	0.0553575	0.06143	0.32893	-9.9658
TCGA-BRCA(N=1077)	TCGA-D8-A1J9-01	0.18863	0.06996	0.33605	0.149065	0.19453	0.67952	-3.0469
TCGA-BRCA(N=1077)	TCGA-AO-A0J9-01	0	0.10649	0.10354	0.0440876	0.03245	0.37872	-9.9658
TCGA-BRCA(N=1077)	TCGA-C8-A12M-01	0.04302	0.11934	0.09836	0.0485855	0.00469	0.26005	-0.7834
TCGA-BRCA(N=1077)	TCGA-C8-A26V-01	0.10771	0.05326	0.12039	0.0941141	0	0.52284	-9.9658
TCGA-BRCA(N=1077)	TCGA-BH-A1FM-01	0.01849	0.02448	0.10557	0.0791247	0.15273	0.20915	-9.9658
TCGA-BRCA(N=1077)	TCGA-D8-A1XK-01	0	0.02176	0.13982	0.296366	0	0.6053	1.5115
TCGA-BRCA(N=1077)	TCGA-BH-A0HF-01	0.04665	0.08441	0.17149	0.117465	0.07571	0.5084	-1.1488
TCGA-BRCA(N=1077)	TCGA-A7-A4SA-01	0.04011	0.25842	0.20075	0.191836	0.05509	0.59026	-0.6643
TCGA-BRCA(N=1077)	TCGA-E2-A15S-01	0.06829	0.04251	0.05596	0.0324096	0	0.13842	-2.7274
TCGA-BRCA(N=1077)	TCGA-A8-A09T-01	0.18897	0.04634	0.08393	0.0869808	0.02539	0.50942	-9.9658
TCGA-BRCA(N=1077)	TCGA-D8-A1X9-01	0.03842	0.14719	0.14384	0.154999	0.09558	0.58841	-2.8262
TCGA-BRCA(N=1077)	TCGA-A8-A09C-01	0.03037	0.03377	0.00849	0.0156482	0	0.15024	-9.9658
TCGA-BRCA(N=1077)	TCGA-D8-A1XG-01	0.03894	0.03031	0.18882	0.0926929	0.09849	0.27992	-9.9658
TCGA-BRCA(N=1077)	TCGA-GM-A2DK-01	0	0.11729	0.08648	0.0598067	0.05523	0.46546	-9.9658
TCGA-BRCA(N=1077)	TCGA-BH-A1FC-01	0.07388	0.11738	0.19905	0.128931	0	0.46286	3.8915
TCGA-BRCA(N=1077)	TCGA-AC-A3YJ-01	0.02794	0.07086	0.05539	0.0565968	0.07893	0.31645	-2.4659
TCGA-BRCA(N=1077)	TCGA-A7-A0DC-01	0	0	0.04085	0	0	0	-9.9658
TCGA-BRCA(N=1077)	TCGA-AC-A23C-01	0.15521	0.11564	0.20452	0.1436	0.09921	0.61529	0.6145
TCGA-BRCA(N=1077)	TCGA-D8-A1XM-01	0.1438	0.22807	0.32881	0.211173	0.25845	0.85298	4.3562
TCGA-BRCA(N=1077)	TCGA-BH-A1EU-01	0.14056	0.40584	0.5714	0.337646	0.42048	1.01754	-0.5973
TCGA-BRCA(N=1077)	TCGA-PE-A5DD-01	0.164	0.19112	0.2002	0.078687	0	0.42927	0.7407
TCGA-BRCA(N=1077)	TCGA-WT-AB44-01	0.02865	0.09288	0.01349	0.0181804	0	0.23382	-9.9658
TCGA-BRCA(N=1077)	TCGA-C8-A8HR-01	0.00428	0.27862	0.20611	0.220754	0.1933	0.65123	-2.3884
TCGA-BRCA(N=1077)	TCGA-A2-A0YG-01	0.10044	0.10709	0.12695	0.106738	0.08177	0.39118	-2.6349
TCGA-BRCA(N=1077)	TCGA-B6-A0IG-01	0.05051	0.07666	0.02472	0.0333021	0	0.15383	-1.0862
TCGA-BRCA(N=1077)	TCGA-EW-A6SA-01	0.00176	0.0129	0	0.00556283	0	0.02437	-2.7274
TCGA-BRCA(N=1077)	TCGA-A2-A0T7-01	0.07758	0.17163	0.23022	0.157257	0.16888	0.60325	-9.9658
TCGA-BRCA(N=1077)	TCGA-E2-A10B-01	0.0859	0.16473	0.13988	0.105628	0.09253	0.45226	-9.9658
TCGA-BRCA(N=1077)	TCGA-D8-A1XA-01	0.06815	0.13638	0.01673	0.0826203	0.06998	0.3781	-0.5756
TCGA-BRCA(N=1077)	TCGA-AR-A1AJ-01	0.02006	0.58938	0.33907	0.491967	0.24582	1.54217	3.7204
TCGA-BRCA(N=1077)	TCGA-BH-A0W4-01	0.02898	0.1068	0.17457	0.0894922	0.11241	0.2937	-2.5479
TCGA-BRCA(N=1077)	TCGA-D8-A1JD-01	0.14973	0.12316	0.16294	0.148633	0.22165	0.67446	-3.0469
TCGA-BRCA(N=1077)	TCGA-AR-A1AY-01	0.0398	0.2171	0.04131	0.161381	0.05892	0.51528	-9.9658
TCGA-BRCA(N=1077)	TCGA-D8-A1XV-01	0.03289	0	0.01684	0	0	9.4e-05	-9.9658
TCGA-BRCA(N=1077)	TCGA-AR-A0TU-01	0	0.09339	0	0.209191	0	0.3243	-9.9658
TCGA-BRCA(N=1077)	TCGA-A8-A093-01	0.02468	0.07265	0.04223	0.0492213	0.0125	0.16356	-2.8262
TCGA-BRCA(N=1077)	TCGA-D8-A1JN-01	0.06811	0.05359	0.1338	0.0512018	0.00844	0.13059	-9.9658
TCGA-BRCA(N=1077)	TCGA-AC-A2FG-01	0.07626	0.11069	0.16879	0.0810858	0.03242	0.4269	-0.394
TCGA-BRCA(N=1077)	TCGA-E2-A15R-01	0.0476	0.05429	0.0175	0.0296727	0	0.09682	-9.9658
TCGA-BRCA(N=1077)	TCGA-AR-A24P-01	0.08351	0.12856	0.15207	0.130828	0.08325	0.42406	0.4125
TCGA-BRCA(N=1077)	TCGA-AR-A1AU-01	0.02909	0.10703	0.15122	0.0919285	0.04295	0.44483	-0.6873
TCGA-BRCA(N=1077)	TCGA-E9-A1NG-01	0.1051	0.14383	0.25827	0.28362	0.41674	0.93889	-9.9658
TCGA-BRCA(N=1077)	TCGA-AC-A6NO-01	0.1001	0.10034	0.00659	0.0352605	0	0.22352	-2.5479
TCGA-BRCA(N=1077)	TCGA-AN-A0FZ-01	0.05968	0.08421	0.09945	0.0496673	0.04211	0.29759	-9.9658
TCGA-BRCA(N=1077)	TCGA-AN-A0FL-01	0.08794	0.02389	0	0.0178137	0	0.13234	-9.9658
TCGA-BRCA(N=1077)	TCGA-A2-A0YD-01	0.152	0.22911	0.2795	0.27153	0.1135	0.95453	-1.5522
TCGA-BRCA(N=1077)	TCGA-EW-A1J2-01	0.06008	0.19217	0.3083	0.189999	0.27959	0.74904	-1.4305
TCGA-BRCA(N=1077)	TCGA-C8-A12N-01	0.08967	0.09012	0.07235	0.111269	0.0383	0.46616	-9.9658
TCGA-BRCA(N=1077)	TCGA-A2-A0CV-01	0.06414	0.07623	0.19205	0.140767	0	0.50655	-0.0725
TCGA-BRCA(N=1077)	TCGA-A8-A0A1-01	0.1008	0.23714	0.28061	0.307488	0.2565	0.99107	-9.9658
TCGA-BRCA(N=1077)	TCGA-EW-A1IZ-01	0.31927	0.11922	0.7475	0.209775	0	0.94835	1.9302
TCGA-BRCA(N=1077)	TCGA-A8-A08Z-01	0.05618	0.1951	0.1911	0.263116	0.4305	0.72183	-2.5479
TCGA-BRCA(N=1077)	TCGA-E2-A15T-01	0.0249	0.05682	0.05669	0.0384701	0	0.15372	-1.3183
TCGA-BRCA(N=1077)	TCGA-AR-A2LL-01	0.02999	0.12237	0.0843	0.0756134	0.18923	0.4964	-0.5543
TCGA-BRCA(N=1077)	TCGA-BH-A0BC-01	0.12109	0.18781	0.19011	0.157378	0.17362	0.61234	-1.8314
TCGA-BRCA(N=1077)	TCGA-AR-A0TV-01	0.05149	0.14501	0.09974	0.124241	0	0.44205	-0.5125
TCGA-BRCA(N=1077)	TCGA-E2-A154-01	0.04395	0.04648	0.06446	0.0440121	0.01882	0.22349	-9.9658
TCGA-BRCA(N=1077)	TCGA-AC-A3OD-01	0	0.07614	0.06578	0.0257335	0	0.11084	1.84677
TCGA-BRCA(N=1077)	TCGA-AR-A1AX-01	0.39709	0.623	0.33839	0.299302	0.09565	0.96371	-0.4719
TCGA-BRCA(N=1077)	TCGA-GM-A4E0-01	0.01185	0.24009	0.27833	0.164471	0.16782	0.69181	-9.9658
TCGA-BRCA(N=1077)	TCGA-AO-A124-01	0.06864	0.12333	0.07797	0.163291	0	0.37107	-1.9942
TCGA-BRCA(N=1077)	TCGA-S3-A6ZF-01	0.14525	0.15446	0.13278	0.11453	0.03602	0.4545	-0.9686
TCGA-BRCA(N=1077)	TCGA-A8-A09D-01	0.0447	0.13746	0.16922	0.123786	0.28789	0.57718	-9.9658
TCGA-BRCA(N=1077)	TCGA-GM-A5PX-01	0	0.14152	0.11546	0.0733204	0.04383	0.32211	-9.9658
TCGA-BRCA(N=1077)	TCGA-AN-A0XO-01	0.01448	0.04891	0.06076	0.027978	0	0.18106	-9.9658
TCGA-BRCA(N=1077)	TCGA-A2-A4S3-01	0.06051	0.16622	0.03106	0.0889388	0	0.38866	-1.6394
TCGA-BRCA(N=1077)	TCGA-A2-A0D1-01	0.05732	0.0103	0.04578	0.00548829	0	0.01611	-2.6349
TCGA-BRCA(N=1077)	TCGA-AO-A0J3-01	0.00334	0	0.0079	0.00986634	0	0.05464	-2.1779
TCGA-BRCA(N=1077)	TCGA-A7-A6VV-01	0.12191	0.26141	0.05839	0.189833	0.11138	0.81545	-2.6349
TCGA-BRCA(N=1077)	TCGA-A2-A0ST-01	0.26289	0.44265	0.36306	0.37505	0	1.11731	0.3907
TCGA-BRCA(N=1077)	TCGA-A2-A25A-01	0.12044	0.20327	0.38427	0.199577	0.15838	0.78692	-3.3076
TCGA-BRCA(N=1077)	TCGA-C8-A1HK-01	0.0564	0	0.13925	0.0785	0.08978	0.18363	-0.1031
TCGA-BRCA(N=1077)	TCGA-AR-A0TR-01	0.07259	0.14976	0.05345	0.0454417	0	0.156	0.6699
TCGA-BRCA(N=1077)	TCGA-E9-A1R3-01	0.12529	0.15959	0.11924	0.162329	0.08809	0.91648	-2.8262
TCGA-BRCA(N=1077)	TCGA-E2-A1LG-01	0.04829	0.00488	0.26255	0.104998	0	0.42904	1.5013
TCGA-BRCA(N=1077)	TCGA-A7-A6VW-01	0	0.04614	0	0.148762	0	0.29541	-2.9324
TCGA-BRCA(N=1077)	TCGA-E2-A1LK-01	0	0.00357	0.01788	0.121571	0	0.29607	-9.9658
TCGA-BRCA(N=1077)	TCGA-B6-A0RT-01	0.33018	0.83581	0.95522	0.431924	0.02065	1.46709	1.2756
TCGA-BRCA(N=1077)	TCGA-BH-A0HB-01	0.01487	0.06218	0.11546	0.0661672	0	0.32543	0.3346
TCGA-BRCA(N=1077)	TCGA-C8-A3M7-01	0.03454	0.17881	0.21093	0.0941157	0.10005	0.39606	1.7446
TCGA-BRCA(N=1077)	TCGA-A2-A25E-01	0.09138	0.05175	0.13567	0.0737491	0.04119	0.3302	-1.6394
TCGA-BRCA(N=1077)	TCGA-A8-A07C-01	0.09566	0.10166	0.18589	0.161446	0.16371	0.5497	0.6608
TCGA-BRCA(N=1077)	TCGA-D8-A73W-01	0.0007	0.2097	0.03812	0.184727	0.03632	0.48327	-9.9658
TCGA-BRCA(N=1077)	TCGA-E9-A245-01	0.04818	0.02057	0.08749	0.0481367	0.03064	0.22659	-1.9942
TCGA-BRCA(N=1077)	TCGA-B6-A0X0-01	0.03781	0.05007	0.04134	0.00829345	0	0.09818	-9.9658
TCGA-BRCA(N=1077)	TCGA-BH-A42V-01	0.04094	0.21199	0.08226	0.0807557	0	0.43569	-1.4305
TCGA-BRCA(N=1077)	TCGA-AR-A2LM-01	0.13698	0.19457	0.30432	0.165415	0.17647	0.65779	-9.9658
TCGA-BRCA(N=1077)	TCGA-A8-A06Q-01	0.04655	0	0.03212	0	0	0.04875	-0.9132
TCGA-BRCA(N=1077)	TCGA-E9-A1R0-01	0.09413	0.13939	0.23799	0.0763404	0.02432	0.49576	-0.4921
TCGA-BRCA(N=1077)	TCGA-BH-A0DZ-01	0.08116	0.03458	0.09871	0.127699	0.04591	0.49889	-9.9658
TCGA-BRCA(N=1077)	TCGA-AN-A0XP-01	0.02174	0.12659	0.08112	0.0879295	0	0.27312	-9.9658
TCGA-BRCA(N=1077)	TCGA-EW-A6S9-01	0.16182	0.10217	0.1651	0.120274	0.07244	0.45835	-9.9658
TCGA-BRCA(N=1077)	TCGA-E2-A1IN-01	0.03442	0.03451	0.08868	0.0717422	0.10464	0.27062	-3.1714
TCGA-BRCA(N=1077)	TCGA-E2-A1L7-01	0.09185	0.20215	0.27595	0.200694	0.04306	0.6227	-9.9658
TCGA-BRCA(N=1077)	TCGA-AR-A5QQ-01	0.01932	0.13951	0.28617	0.317289	0	0.83381	2.791
TCGA-BRCA(N=1077)	TCGA-A8-A095-01	0.06407	0.13238	0.13842	0.0836013	0.06014	0.3904	-9.9658
TCGA-BRCA(N=1077)	TCGA-BH-A0EA-01	0.02675	0.14276	0.18859	0.121807	0.03812	0.48967	1.2394
TCGA-BRCA(N=1077)	TCGA-BH-AB28-01	0.17866	0.25309	0.09844	0.11054	0.08436	0.48278	-2.4659
TCGA-BRCA(N=1077)	TCGA-E2-A15A-01	0.06309	0.15494	0.17758	0.113546	0.07731	0.5274	-1.5522
TCGA-BRCA(N=1077)	TCGA-E9-A2JT-01	1.73543	1.36453	0.59421	0.546913	0	1.7577	2.6067
TCGA-BRCA(N=1077)	TCGA-BH-A0HQ-01	0.04816	0.10198	0.06648	0.0612617	0.01994	0.3163	-9.9658
TCGA-BRCA(N=1077)	TCGA-E2-A3DX-01	0.24564	0.37986	0.56614	0.239166	0.21434	0.97123	2.1411
TCGA-BRCA(N=1077)	TCGA-B6-A0I2-01	0.08083	0.05228	0.24494	0.143231	0	0.48179	1.6281
TCGA-BRCA(N=1077)	TCGA-EW-A1PF-01	0.06192	0.1728	0.147	0.165702	0.09621	0.49501	-2.3147
TCGA-BRCA(N=1077)	TCGA-D8-A73X-01	0.09179	0.10237	0.08147	0.0874778	0.07055	0.38873	-1.4699
TCGA-BRCA(N=1077)	TCGA-A8-A084-01	0.03676	0.08394	0.09836	0.0948848	0	0.31458	-2.1779
TCGA-BRCA(N=1077)	TCGA-AC-A62V-01	0	0.0242	0	0.0141507	0	0.1639	-2.0529
TCGA-BRCA(N=1077)	TCGA-AR-A252-01	0.2435	0.35086	0.78652	0.300769	0.12328	1.19221	-0.1665
TCGA-BRCA(N=1077)	TCGA-AR-A24L-01	0.0225	0.07664	0.18573	0.151484	0.21323	0.33311	-2.7274
TCGA-BRCA(N=1077)	TCGA-AN-A0XR-01	0.06885	0.09534	0.03865	0.0475044	0	0.2665	-9.9658
TCGA-BRCA(N=1077)	TCGA-BH-A18V-01	0.14873	0.29887	0.06142	0.29108	0.05253	0.96696	-1.4699
TCGA-BRCA(N=1077)	TCGA-BH-A0BQ-01	0.0155	0.14889	0.16732	0.112345	0.02876	0.48765	-0.4921
TCGA-BRCA(N=1077)	TCGA-B6-A0WY-01	0.05381	0.14335	0.12609	0.105461	0.04599	0.46245	-9.9658
TCGA-BRCA(N=1077)	TCGA-BH-A0C0-01	0.33598	0.25829	0.36412	0.248849	0.07114	1.30218	-9.9658
TCGA-BRCA(N=1077)	TCGA-A8-A09I-01	0.08013	0.05223	0.16436	0.15039	0.03311	0.57096	-9.9658
TCGA-BRCA(N=1077)	TCGA-E2-A15F-01	0.07312	0.11125	0.10223	0.105033	0.04034	0.39391	-1.8314
TCGA-BRCA(N=1077)	TCGA-D8-A27L-01	0.26906	0.22115	0.2715	0.193394	0.19321	0.89275	0.1903
TCGA-BRCA(N=1077)	TCGA-D8-A1X5-01	0.23524	0.09098	0.24573	0.122905	0.20202	0.64591	-0.6873
TCGA-BRCA(N=1077)	TCGA-C8-A12O-01	0.03551	0.12299	0.14048	0.147109	0.19658	0.45192	-9.9658
TCGA-BRCA(N=1077)	TCGA-AO-A0JD-01	0.05912	0.02958	0.08319	0.055329	0	0.24731	-0.2328
TCGA-BRCA(N=1077)	TCGA-A2-A0YI-01	0.1578	0.24314	0.40233	0.25611	0.34097	0.78897	-0.6193
TCGA-BRCA(N=1077)	TCGA-A2-A0CW-01	0.16435	0.15412	0.04236	0.0783393	0	0.47897	-0.1031
TCGA-BRCA(N=1077)	TCGA-A8-A092-01	0.04056	0.08317	0.0439	0.0469299	0.07891	0.25884	-2.9324
TCGA-BRCA(N=1077)	TCGA-BH-A18Q-01	0.11003	0.23988	0.19449	0.188906	0	0.72655	0.2762
TCGA-BRCA(N=1077)	TCGA-AO-A12B-01	0.00659	0	0.16305	0.0311538	0.00746	0.16885	-9.9658
TCGA-BRCA(N=1077)	TCGA-AN-A0FJ-01	0.01977	0.01105	0	0.0503378	0	0.10706	-9.9658
TCGA-BRCA(N=1077)	TCGA-AC-A3EH-01	0.20331	0.09962	0.15308	0.0418729	0.04595	0.45098	-9.9658
TCGA-BRCA(N=1077)	TCGA-GI-A2C8-01	0.14619	0.07353	0.2486	0.162653	0.30734	0.56841	-2.8262
TCGA-BRCA(N=1077)	TCGA-AO-A12F-01	0	0.02994	0	0.104014	0.03413	0.20687	-1.9942
TCGA-BRCA(N=1077)	TCGA-BH-A1FD-01	0.06431	0.05092	0.09324	0.130247	0.035	0.4201	-1.7809
TCGA-BRCA(N=1077)	TCGA-EW-A1P6-01	0.069	0.0686	0.07116	0.0299106	0.02484	0.26882	0.03
TCGA-BRCA(N=1077)	TCGA-E2-A14X-01	0.14366	0.17494	0.13463	0.105356	0	0.35214	3.3307
TCGA-BRCA(N=1077)	TCGA-BH-A8FZ-01	0.17693	0.25244	0.15523	0.294948	0	1.16261	0.5271
TCGA-BRCA(N=1077)	TCGA-S3-AA17-01	0.19469	0.3306	0.27149	0.203844	0.04885	0.71894	4.0109
TCGA-BRCA(N=1077)	TCGA-A8-A09Q-01	0.19405	0.13056	0.13032	0.104524	0.19355	0.59461	-0.7834
TCGA-BRCA(N=1077)	TCGA-AC-A2FF-01	0.11808	0.24763	0.33254	0.149568	0.17795	0.69649	1.4388
TCGA-BRCA(N=1077)	TCGA-AN-A0AM-01	0.04761	0.08351	0.0237	0.127415	0	0.33089	-0.3752
TCGA-BRCA(N=1077)	TCGA-D8-A1XD-01	0.08417	0.06007	0.11169	0.0652188	0.08552	0.26601	0.5069
TCGA-BRCA(N=1077)	TCGA-D8-A27R-01	0.02536	0.13412	0.08714	0.0629654	0.14591	0.45753	-3.1714
TCGA-BRCA(N=1077)	TCGA-AQ-A1H2-01	0.04687	0.09004	0.1015	0.0738161	0.06558	0.26594	-9.9658
TCGA-BRCA(N=1077)	TCGA-AR-A24O-01	0.10603	0.16954	0.36297	0.226909	0.19223	0.73687	-0.2498
TCGA-BRCA(N=1077)	TCGA-A8-A0AD-01	0.0641	0.09088	0.1638	0.194002	0.25859	0.53486	-9.9658
TCGA-BRCA(N=1077)	TCGA-A7-A3J1-01	0.29061	0.47455	0.28711	0.228374	0.16741	1.08434	-2.9324
TCGA-BRCA(N=1077)	TCGA-LD-A7W6-01	0.03458	0.18973	0.1333	0.099194	0.03408	0.31574	-0.8084
TCGA-BRCA(N=1077)	TCGA-D8-A1JH-01	0.08211	0.18871	0.27615	0.189692	0.29263	0.68501	-0.6643
TCGA-BRCA(N=1077)	TCGA-BH-A1FR-01	0.10805	0.10452	0.14619	0.10394	0.1218	0.42011	-9.9658
TCGA-BRCA(N=1077)	TCGA-3C-AAAU-01	0.05674	0.10565	0	0.0427212	0.00275	0.18922	-0.9971
TCGA-BRCA(N=1077)	TCGA-A8-A06U-01	0.02262	0.0802	0.10321	0.0730239	0.03831	0.29368	-0.1828
TCGA-BRCA(N=1077)	TCGA-BH-A0BT-01	0.01642	0.14998	0.0191	0.057252	0	0.18088	-9.9658
TCGA-BRCA(N=1077)	TCGA-E9-A1RI-01	0.04499	0.1308	0.19141	0.147864	0.20612	0.41546	-1.5522
TCGA-BRCA(N=1077)	TCGA-E9-A5UP-01	0	0.05418	0	0.0579744	0	0.18257	-9.9658
TCGA-BRCA(N=1077)	TCGA-AR-A255-01	0.07878	0.22306	0.23707	0.19477	0.14984	0.66667	-0.5973
TCGA-BRCA(N=1077)	TCGA-AC-A8OS-01	0.08127	0.22642	0.15575	0.109474	0.11825	0.44598	0.1776
TCGA-BRCA(N=1077)	TCGA-LL-A7SZ-01	0.24913	0.16386	0	0.0329642	0	0.23627	3.2856
TCGA-BRCA(N=1077)	TCGA-A2-A0ES-01	0.00171	0.16194	0.32999	0.168301	0.17451	0.60234	-9.9658
TCGA-BRCA(N=1077)	TCGA-AN-A03X-01	0.00427	0.04028	0.13072	0.089745	0.07119	0.32762	-9.9658
TCGA-BRCA(N=1077)	TCGA-E2-A14Q-01	0.0757	0.13728	0.12761	0.0676947	0	0.36732	-0.013
TCGA-BRCA(N=1077)	TCGA-OL-A5D6-01	0.0965	0.09474	0.10834	0.0477364	0.07161	0.45118	-9.9658
TCGA-BRCA(N=1077)	TCGA-BH-A0B9-01	0.1005	0.1569	0.12345	0.131213	0	0.57995	-2.7274
TCGA-BRCA(N=1077)	TCGA-A2-A0ET-01	0.02372	0.09802	0.11716	0.100606	0	0.2372	-9.9658
TCGA-BRCA(N=1077)	TCGA-AO-A12A-01	0.14433	0.14661	0.18915	0.118508	0.01571	0.59925	-1.1811
TCGA-BRCA(N=1077)	TCGA-D8-A1X7-01	0.13276	0.09131	0.15301	0.0945977	0.0977	0.39952	-9.9658
TCGA-BRCA(N=1077)	TCGA-A8-A08B-01	0.03725	0.07486	0.05122	0.0778729	0	0.15962	-9.9658
TCGA-BRCA(N=1077)	TCGA-AN-A0FS-01	0.09371	0.1177	0.20015	0.0794675	0.05826	0.46398	-0.7108
TCGA-BRCA(N=1077)	TCGA-E9-A226-01	0.09805	0.12623	0.24794	0.18617	0.21954	0.5165	-9.9658
TCGA-BRCA(N=1077)	TCGA-E9-A1NF-01	0.00221	0.09547	0.14885	0.123691	0.19466	0.38889	-9.9658
TCGA-BRCA(N=1077)	TCGA-B6-A0RH-01	0.07529	0.02581	0.06357	0.0502684	0	0.16938	-3.1714
TCGA-BRCA(N=1077)	TCGA-BH-A0DL-01	0	0.08372	0.15924	0.369319	0	1.07026	0.4233
TCGA-BRCA(N=1077)	TCGA-A2-A4S1-01	0	0.17642	0.43843	0.258216	0.78368	0.71225	-9.9658
TCGA-BRCA(N=1077)	TCGA-B6-A0RV-01	0.0987	0.13855	0.19045	0.0962813	0.03911	0.41378	-9.9658
TCGA-BRCA(N=1077)	TCGA-D8-A27F-01	0.00063	0.21689	0.1254	0.203905	0.00169	0.67597	-1.3183
TCGA-BRCA(N=1077)	TCGA-UL-AAZ6-01	0.08885	0.03681	0	0.0290333	0	0.14532	-9.9658
TCGA-BRCA(N=1077)	TCGA-E9-A1RB-01	0.05484	0.0598	0.00089	0.0732454	0.03192	0.24758	-9.9658
TCGA-BRCA(N=1077)	TCGA-AC-A2FM-01	0.01536	0.0559	0.05009	0.0462415	0	0.1994	-2.2447
TCGA-BRCA(N=1077)	TCGA-AO-A1KR-01	0	0.07501	0.01546	0.0441481	0	0	-2.7274
TCGA-BRCA(N=1077)	TCGA-AN-A0AL-01	0.24823	0.17914	0.08711	0.165015	0.00169	0.51975	3.5706
TCGA-BRCA(N=1077)	TCGA-E2-A1LI-01	0	0.1576	0	0.21501	0	0.33255	2.0218
TCGA-BRCA(N=1077)	TCGA-E9-A3Q9-01	0	0.0559	0.04051	0.0446522	0	0.18619	1.3956
TCGA-BRCA(N=1077)	TCGA-B6-A0WW-01	0.0002	0.03603	0.03575	0.0651744	0.00396	0.17771	-9.9658
TCGA-BRCA(N=1077)	TCGA-AR-A1AI-01	0.16149	0.19291	0.24819	0.27315	0	0.79611	0.03
TCGA-BRCA(N=1077)	TCGA-BH-A18R-01	0.07175	0.08132	0.13413	0.0838708	0	0.29834	1.1447
TCGA-BRCA(N=1077)	TCGA-D8-A1JL-01	0	0.38226	0.19794	0.409652	0.01213	1.30226	-1.1488
TCGA-BRCA(N=1077)	TCGA-A7-A0DB-01	0.00826	0.05055	0.0427	0.013949	0.05883	0.13483	-3.51185
TCGA-BRCA(N=1077)	TCGA-OL-A5RZ-01	0.09373	0.01351	0.00568	0.00024575	0	0.07672	-9.9658
TCGA-BRCA(N=1077)	TCGA-EW-A1OW-01	0.10832	0.16852	0.10664	0.189619	0.04024	0.64228	2.0742
TCGA-BRCA(N=1077)	TCGA-B6-A2IU-01	0.07153	0.07605	0.11984	0.0374109	0	0.22034	-1.5951
TCGA-BRCA(N=1077)	TCGA-C8-A137-01	0.12359	0.03571	0.14542	0.0535615	0	0.2839	-9.9658
TCGA-BRCA(N=1077)	TCGA-BH-A18H-01	0.13337	0.13105	0.36531	0.14865	0	0.6814	1.5465
TCGA-BRCA(N=1077)	TCGA-A8-A08R-01	0.03748	0.23676	0.19274	0.235554	0.10424	0.81371	2.6828
TCGA-BRCA(N=1077)	TCGA-BH-A0C1-01	0.09459	0.20305	0.30551	0.15104	0.10203	0.61126	-2.5479
TCGA-BRCA(N=1077)	TCGA-D8-A73U-01	0.30223	0.45381	0.46138	0.340069	0.2055	1.36197	2.1734
TCGA-BRCA(N=1077)	TCGA-LL-A8F5-01	0.1012	0.06455	0.00365	0.033641	0	0.31378	2.8974
TCGA-BRCA(N=1077)	TCGA-C8-A8HP-01	0.21623	0.18049	0.07832	0.0992156	0	0.72235	2.2633
TCGA-BRCA(N=1077)	TCGA-BH-A6R8-01	0.03318	0.12239	0	0.116021	0	0.41056	-1.7322
TCGA-BRCA(N=1077)	TCGA-BH-A202-01	0.06573	0.06697	0.14889	0.113726	0.12956	0.54	-0.7346
TCGA-BRCA(N=1077)	TCGA-OL-A5RY-01	0.30344	0.3149	0.29994	0.233498	0.11588	0.83612	0.9642
TCGA-BRCA(N=1077)	TCGA-OL-A66I-01	0.28761	0.34709	0.56271	0.371595	0.0263	1.40078	-0.1031
TCGA-BRCA(N=1077)	TCGA-C8-A12V-01	0.12851	0.429	0.63516	0.479069	0.10561	1.27325	2.4805
TCGA-BRCA(N=1077)	TCGA-A7-A26E-01	0.01557	0.01385	0.06137	0.046333	0	0.11221	-4.39084
TCGA-BRCA(N=1077)	TCGA-AO-A03N-01	0.04446	0.03174	0	0.00030873	0	0.05202	-9.9658
TCGA-BRCA(N=1077)	TCGA-BH-A0HO-01	0.04937	0.08185	0.13084	0.120722	0.04167	0.45097	-9.9658
TCGA-BRCA(N=1077)	TCGA-AR-A1AN-01	0.01711	0.12955	0.07058	0.0845207	0.02764	0.4061	-9.9658
TCGA-BRCA(N=1077)	TCGA-A8-A09X-01	0.16069	0.10203	0.23474	0.135834	0.11203	0.61369	0.1648
TCGA-BRCA(N=1077)	TCGA-AR-A254-01	0	0.16846	0.15865	0.202371	0.22783	0.57579	-0.5973
TCGA-BRCA(N=1077)	TCGA-PE-A5DE-01	0.23245	0.37921	0.57217	0.270196	0	1.06472	-0.1665
TCGA-BRCA(N=1077)	TCGA-BH-A0HL-01	0.00473	0.03186	0.02426	0.00937738	0.01792	0.10516	-9.9658
TCGA-BRCA(N=1077)	TCGA-D8-A27E-01	0.05897	0.03415	0.12931	0.0832831	0.00478	0.28171	-3.0469
TCGA-BRCA(N=1077)	TCGA-A2-A0CO-01	0.04035	0.43389	0.24832	0.257713	0	0.74108	1.8078
TCGA-BRCA(N=1077)	TCGA-AC-A3HN-01	0.12641	0.24243	0.21001	0.200164	0.13871	0.78792	0.6517
TCGA-BRCA(N=1077)	TCGA-A1-A0SF-01	0.12911	0.15184	0.26168	0.0768414	0.01947	0.4298	1.595
TCGA-BRCA(N=1077)	TCGA-AC-A6IW-01	0.02026	0.33496	0.08125	0.323521	0.16678	0.93391	-9.9658
TCGA-BRCA(N=1077)	TCGA-EW-A1J5-01	0.09098	0.33911	0.26813	0.269258	0.18296	0.71395	-9.9658
TCGA-BRCA(N=1077)	TCGA-D8-A27T-01	0.06458	0.18445	0.19761	0.154513	0.08545	0.58275	-1.1811
TCGA-BRCA(N=1077)	TCGA-B6-A1KN-01	0.03197	0.05763	0.15415	0.10868	0	0.32474	-0.5973
TCGA-BRCA(N=1077)	TCGA-D8-A1JC-01	0.12708	0.10276	0.25181	0.137942	0.12465	0.62317	-9.9658
TCGA-BRCA(N=1077)	TCGA-OL-A6VO-01	0	0.11837	0	0.223917	0	0.43597	-1.6394
TCGA-BRCA(N=1077)	TCGA-AC-A23E-01	0.02143	0.07455	0.17132	0.154243	0.22116	0.42849	-9.9658
TCGA-BRCA(N=1077)	TCGA-EW-A1OZ-01	0	0.06726	0	0.0504118	0.03143	0.20992	-9.9658
TCGA-BRCA(N=1077)	TCGA-A8-A09W-01	0.17357	0.03556	0.16152	0.0566561	0.0552	0.51856	-9.9658
TCGA-BRCA(N=1077)	TCGA-B6-A0IM-01	0.03192	0.06406	0.07621	0.0955095	0.02494	0.28097	-9.9658
TCGA-BRCA(N=1077)	TCGA-E2-A1IG-01	0	0.07463	0.08302	0.108894	0.06449	0.40604	-2.114
TCGA-BRCA(N=1077)	TCGA-E2-A107-01	0.06534	0.09211	0.06858	0.0266699	0	0.19981	-9.9658
TCGA-BRCA(N=1077)	TCGA-BH-A1F0-01	0.10017	0.36306	0.40186	0.476142	0.33193	1.07131	0.8488
TCGA-BRCA(N=1077)	TCGA-AC-A5EH-01	0.05876	0.09573	0.13476	0.140766	0.03594	0.62224	-9.9658
TCGA-BRCA(N=1077)	TCGA-EW-A1PD-01	0.05523	0.11286	0.11534	0.117771	0.09227	0.47881	-9.9658
TCGA-BRCA(N=1077)	TCGA-D8-A1J8-01	0.05731	0.02866	0.47947	0.368602	0.14301	1.0086	-9.9658
TCGA-BRCA(N=1077)	TCGA-AR-A24N-01	0.05726	0.10399	0.06401	0.0877518	0	0.26816	-1.7809
TCGA-BRCA(N=1077)	TCGA-A2-A0EQ-01	0.30088	0.2103	0.34145	0.152961	0	0.69935	0.1519
TCGA-BRCA(N=1077)	TCGA-C8-A131-01	0	0.05825	0.11198	0.144335	0.01454	0.32456	-2.6349
TCGA-BRCA(N=1077)	TCGA-AR-A24M-01	0.10528	0.10721	0.20489	0.142525	0.17924	0.44101	-0.8863
TCGA-BRCA(N=1077)	TCGA-BH-A1FJ-01	0.0516	0.08124	0.11863	0.0558672	0.13919	0.14894	-9.9658
TCGA-BRCA(N=1077)	TCGA-B6-A40C-01	0.03286	0.14511	0	0.0797835	0.01456	0.3439	7.3938
TCGA-BRCA(N=1077)	TCGA-AR-A1AK-01	0.09995	0.29012	0.35634	0.279128	0.22274	0.99099	-1.0862
TCGA-BRCA(N=1077)	TCGA-E2-A1IF-01	0	0.14692	0.06579	0.0575435	0	0.34826	0.1519
TCGA-BRCA(N=1077)	TCGA-E2-A1L8-01	0.04025	0.07328	0.14709	0.075881	0	0.28428	-0.4719
TCGA-BRCA(N=1077)	TCGA-AO-A0JE-01	0.22618	0.11965	0.23237	0.179738	0.02282	0.88846	-0.0425
TCGA-BRCA(N=1077)	TCGA-S3-AA11-01	0.04428	0.07484	0.04357	0.0561513	0.03654	0.19633	-2.2447
TCGA-BRCA(N=1077)	TCGA-E2-A158-01	0.0644	0.04928	0.11343	0.0443763	0	0.23125	-2.9324
TCGA-BRCA(N=1077)	TCGA-D8-A27I-01	0.11123	0.25367	0.31261	0.180338	0.16123	0.78515	-2.9324
TCGA-BRCA(N=1077)	TCGA-AC-A3W6-01	0.03611	0.32305	0.21451	0.167609	0.12253	0.61894	-2.3147
TCGA-BRCA(N=1077)	TCGA-BH-A0H3-01	0.06284	0.15685	0.26309	0.158411	0.1131	0.51763	-2.4659
TCGA-BRCA(N=1077)	TCGA-AR-A0TX-01	0.2177	0.25493	0.36964	0.219012	0.18449	0.85998	-0.0877
TCGA-BRCA(N=1077)	TCGA-A8-A07L-01	0.02099	0.04953	0.055	0.0449567	0.01982	0.25032	-9.9658
TCGA-BRCA(N=1077)	TCGA-A2-A0SV-01	0.0873	0.11181	0.06397	0.133419	0.09533	0.76183	-2.7274
TCGA-BRCA(N=1077)	TCGA-E9-A1RD-01	0.09558	0.08436	0.15799	0.10268	0.0538	0.35859	-9.9658
TCGA-BRCA(N=1077)	TCGA-A2-A04U-01	0.05372	0.01122	0	0.0143571	0	0.12892	-9.9658
TCGA-BRCA(N=1077)	TCGA-A7-A5ZW-01	0.01114	0.13552	0.16837	0.122616	0.14216	0.38349	-9.9658
TCGA-BRCA(N=1077)	TCGA-AN-A0FT-01	0.04893	0.065	0	0.0198188	0	0.24742	-9.9658
TCGA-BRCA(N=1077)	TCGA-A7-A26J-01	0.0125	0.06594	0.05107	0.0673446	0	0.13227	-3.95833
TCGA-BRCA(N=1077)	TCGA-E9-A1NE-01	0.29632	0.39655	0.84481	0.362742	0.08345	1.2907	-0.7346
TCGA-BRCA(N=1077)	TCGA-AO-A0JM-01	0.02022	0.08134	0.10009	0.124645	0	0.40321	-0.4521
TCGA-BRCA(N=1077)	TCGA-E2-A1B4-01	0.04666	0.06192	0.06127	0.0261691	0	0.12382	-9.9658
TCGA-BRCA(N=1077)	TCGA-BH-A0BR-01	0.24452	0.17182	0.40032	0.201928	0.2206	0.91602	-9.9658
TCGA-BRCA(N=1077)	TCGA-BH-A0H9-01	0.06324	0.09477	0.13293	0.0609044	0.05853	0.4293	-1.4305
TCGA-BRCA(N=1077)	TCGA-OL-A5D8-01	0.05127	0.132	0.00211	0.0760953	0	0.29237	-9.9658
TCGA-BRCA(N=1077)	TCGA-B6-A0IJ-01	0.19916	0.2331	0	0.249834	0	0.82838	2.2268
TCGA-BRCA(N=1077)	TCGA-AC-A2QH-01	0	0	0	0	0	0	-9.9658
TCGA-BRCA(N=1077)	TCGA-A2-A1FW-01	0.01207	0.05051	0.1804	0.0873503	0.19395	0.2887	0.03
TCGA-BRCA(N=1077)	TCGA-AC-A3W7-01	0.07506	0.18564	0.10685	0.101596	0.08013	0.36774	-9.9658
TCGA-BRCA(N=1077)	TCGA-E9-A243-01	0.24757	0.24155	0.53545	0.437485	0.24996	1.01633	2.3843
TCGA-BRCA(N=1077)	TCGA-A7-A13H-01	0.18963	0.2404	0.19343	0.205987	0.09449	1.00978	0.4447
TCGA-BRCA(N=1077)	TCGA-A2-A0EO-01	0.04703	0.10556	0.14876	0.0931923	0.17574	0.32709	-0.6193
TCGA-BRCA(N=1077)	TCGA-AN-A049-01	0.11233	0.12182	0.15534	0.111978	0.09694	0.4692	-9.9658
TCGA-BRCA(N=1077)	TCGA-AR-A5QN-01	0.09522	0.14647	0.16188	0.152729	0.07994	0.5043	-0.3201
TCGA-BRCA(N=1077)	TCGA-A2-A04V-01	0	0.04929	0	0.0228918	0	0.15732	-9.9658
TCGA-BRCA(N=1077)	TCGA-E2-A14T-01	0.01192	0.07846	0.05326	0.0716341	0.05808	0.37178	-9.9658
TCGA-BRCA(N=1077)	TCGA-E2-A1LL-01	0	0.06234	0.22664	0.145142	0.07109	0.40087	-9.9658
TCGA-BRCA(N=1077)	TCGA-EW-A1P4-01	0.12676	0.14613	0.34717	0.329777	0	0.76536	-2.6349
TCGA-BRCA(N=1077)	TCGA-A2-A0T4-01	0.0055	0.10843	0.20942	0.137588	0.0616	0.53684	-1.9942
TCGA-BRCA(N=1077)	TCGA-BH-A0W3-01	0.13838	0.09906	0.14367	0.100589	0.0544	0.39084	-9.9658
TCGA-BRCA(N=1077)	TCGA-BH-A42U-01	0.08618	0.17566	0.15606	0.111798	0	0.52504	1.934
TCGA-BRCA(N=1077)	TCGA-A8-A08G-01	0.00737	0.13226	0.04366	0.106968	0.07315	0.38033	-9.9658
TCGA-BRCA(N=1077)	TCGA-EW-A1IX-01	0.0912	0.14638	0.23093	0.186852	0.03749	0.70252	-9.9658
TCGA-BRCA(N=1077)	TCGA-A1-A0SH-01	0.05924	0.12178	0.23122	0.13774	0.23048	0.48706	-0.7346
TCGA-BRCA(N=1077)	TCGA-B6-A401-01	0.05791	0.23241	0.03101	0.0811719	0	0.43824	1.4756
TCGA-BRCA(N=1077)	TCGA-C8-A1HG-01	0.14688	0.04038	0.23814	0.083367	0.00373	0.53377	0.5271
TCGA-BRCA(N=1077)	TCGA-E2-A10E-01	0.06616	0.08632	0.14635	0.113195	0.02826	0.35612	-9.9658
TCGA-BRCA(N=1077)	TCGA-D8-A27N-01	0.02072	0.1034	0.1366	0.160487	0.24755	0.55851	-0.9406
TCGA-BRCA(N=1077)	TCGA-A2-A0CS-01	0.08299	0.11389	0.08389	0.0494699	0	0.52849	-9.9658
TCGA-BRCA(N=1077)	TCGA-A1-A0SG-01	0.17613	0.17617	0.1061	0.0907116	0.09512	0.41448	-1.5105
TCGA-BRCA(N=1077)	TCGA-E9-A22A-01	0.06581	0.15706	0.19855	0.158713	0.12894	0.64733	-1.4699
TCGA-BRCA(N=1077)	TCGA-OL-A66P-01	0.18441	0.02845	0.3901	0.0842843	0.02145	0.62121	-0.8339
TCGA-BRCA(N=1077)	TCGA-E2-A1BD-01	0.03191	0.09575	0.04404	0.0191274	0	0.19751	-9.9658
TCGA-BRCA(N=1077)	TCGA-E2-A14Z-01	0.10017	0.26708	0.1601	0.140646	0.01925	0.68686	-9.9658
TCGA-BRCA(N=1077)	TCGA-A2-A1G4-01	0.05051	0	0.12906	0.0212816	0.63208	0	0.1257
TCGA-BRCA(N=1077)	TCGA-E9-A1RF-01	0	0.06237	0.18214	0.11411	0.04247	0.41159	-0.6873
TCGA-BRCA(N=1077)	TCGA-D8-A1XQ-01	0.06083	0.19665	0.07038	0.239331	0.13848	0.70042	1.2636
TCGA-BRCA(N=1077)	TCGA-AR-A1AH-01	0	0.05578	0.05636	0.109627	0.10863	0.19177	-9.9658
TCGA-BRCA(N=1077)	TCGA-A2-A0YC-01	0.04444	0.12668	0.10808	0.122047	0.06805	0.38328	-9.9658
TCGA-BRCA(N=1077)	TCGA-BH-A1EN-01	0.21537	0	0.12471	0.0593802	0.0026	0.25787	-9.9658
TCGA-BRCA(N=1077)	TCGA-E9-A3QA-01	0.11233	0.37727	0	0.427202	0	0.83733	2.8779
TCGA-BRCA(N=1077)	TCGA-BH-A0EB-01	0.13576	0.12325	0.11785	0.125733	0.0752	0.60914	0.2277
TCGA-BRCA(N=1077)	TCGA-E2-A574-01	0.05884	0.02712	0	0	0	0.13988	-9.9658
TCGA-BRCA(N=1077)	TCGA-D8-A27P-01	0.1056	0.09141	0.18326	0.0954908	0.0366	0.36821	-0.0425
TCGA-BRCA(N=1077)	TCGA-LL-A5YM-01	0.03271	0	0.00729	0	0	0.09602	-1.2142
TCGA-BRCA(N=1077)	TCGA-A8-A0A6-01	0.18472	0.12428	0.34777	0.17634	0.05222	0.74335	0.7916
TCGA-BRCA(N=1077)	TCGA-E2-A15J-01	0.03242	0.03308	0.01657	0.0372804	0	0.11576	-9.9658
TCGA-BRCA(N=1077)	TCGA-AR-A1AV-01	0.0988	0.13675	0.08651	0.0930299	0.0688	0.45545	-9.9658
TCGA-BRCA(N=1077)	TCGA-A1-A0SQ-01	0.08415	0.07588	0.10042	0.055891	0.05858	0.27242	-0.8084
TCGA-BRCA(N=1077)	TCGA-AQ-A04J-01	0.26653	0.33089	0.1797	0.19544	0.05584	0.66049	1.8484
TCGA-BRCA(N=1077)	TCGA-A7-A26H-01	0.03869	0.11271	0.12869	0.128566	0.08503	0.4806	-3.0469
TCGA-BRCA(N=1077)	TCGA-AR-A24S-01	0.06544	0.24232	0.21153	0.260214	0.3612	0.9126	-2.8262
TCGA-BRCA(N=1077)	TCGA-E2-A15K-01	0.09433	0.23662	0.2034	0.133021	0	0.54956	-0.1993
TCGA-BRCA(N=1077)	TCGA-AO-A12G-01	0.03241	0.04511	0.05374	0.0087491	0	0.17722	-1.0862
TCGA-BRCA(N=1077)	TCGA-BH-A0HA-01	0.13341	0.13306	0.18107	0.09491	0.00823	0.55982	-9.9658
TCGA-BRCA(N=1077)	TCGA-D8-A3Z6-01	0.0767	0.09902	0.07638	0.0578356	0.01348	0.31236	-1.685
TCGA-BRCA(N=1077)	TCGA-W8-A86G-01	0.00246	0.1153	0.06706	0.0511802	0	0.22127	-1.3921
TCGA-BRCA(N=1077)	TCGA-E2-A153-01	0	0.09826	0.13231	0.131491	0.1713	0.40743	-9.9658
TCGA-BRCA(N=1077)	TCGA-D8-A1JJ-01	0.10868	0.09541	0.14823	0.14567	0.17077	0.56115	-9.9658
TCGA-BRCA(N=1077)	TCGA-3C-AALK-01	0.06343	0.11868	0.08084	0.0896425	0.04068	0.35395	0.0718
TCGA-BRCA(N=1077)	TCGA-A8-A079-01	0.11964	0.04717	0.12532	0	0	0.37483	-0.9686
TCGA-BRCA(N=1077)	TCGA-BH-A204-01	0.0285	0.00197	0.08655	0.0556924	0.05079	0.19035	-9.9658
TCGA-BRCA(N=1077)	TCGA-BH-A0B4-01	0.06006	0.07508	0.10042	0.0452295	0	0.3672	-9.9658
TCGA-BRCA(N=1077)	TCGA-GM-A2DM-01	0	0.00847	0.1344	0.121095	0.12733	0.32665	-9.9658
TCGA-BRCA(N=1077)	TCGA-D8-A1XL-01	0.11668	0.1246	0.15811	0.134627	0	0.47395	1.5612
TCGA-BRCA(N=1077)	TCGA-A2-A4RX-01	0.11477	0.35849	0.21887	0.225692	0.02238	0.80799	2.7721
TCGA-BRCA(N=1077)	TCGA-D8-A27H-01	0.13536	0.27823	0.15071	0.194962	0.07495	0.7108	-9.9658
TCGA-BRCA(N=1077)	TCGA-E9-A1NC-01	0.05369	0.11711	0.08391	0.151026	0	0.42587	2.2268
TCGA-BRCA(N=1077)	TCGA-A2-A3XS-01	0.04402	0.24696	0.06399	0.0776612	0	0.43579	-0.0725
TCGA-BRCA(N=1077)	TCGA-BH-A18J-01	0.0902	0.08071	0.11021	0.102424	0.08642	0.39389	-9.9658
TCGA-BRCA(N=1077)	TCGA-AR-A0TZ-01	0.0721	0.07687	0.10917	0.131381	0	0.36725	-9.9658
TCGA-BRCA(N=1077)	TCGA-AO-A0J7-01	0.02215	0.00637	0.02769	0.00443977	0	0.01873	-1.1811
TCGA-BRCA(N=1077)	TCGA-D8-A1XY-01	0.02225	0.06778	0.13804	0.123248	0.15928	0.35795	-9.9658
TCGA-BRCA(N=1077)	TCGA-A2-A0CK-01	0.00783	0.105	0.10683	0.0620048	0.01191	0.33024	-9.9658
TCGA-BRCA(N=1077)	TCGA-A2-A4RW-01	0.06532	0.22376	0.16566	0.113718	0.1782	0.41365	-9.9658
TCGA-BRCA(N=1077)	TCGA-A2-A0YH-01	0.06243	0.16975	0.16584	0.206031	0.24429	0.7256	1.8036
TCGA-BRCA(N=1077)	TCGA-D8-A13Y-01	0.10441	0.02503	0.13858	0.0629975	0	0.29083	-9.9658
TCGA-BRCA(N=1077)	TCGA-AQ-A7U7-01	0.31174	0.66598	0.54934	0.416881	0.12244	1.3265	7.6937
TCGA-BRCA(N=1077)	TCGA-E2-A10A-01	0.06509	0.09588	0.12195	0.173089	0.12081	0.42105	-9.9658
TCGA-BRCA(N=1077)	TCGA-C8-A12P-01	0.25454	0.06501	0.25803	0.0915262	0.06588	0.55987	-2.4659
TCGA-BRCA(N=1077)	TCGA-D8-A1JI-01	0.02477	0.04682	0.1083	0.0589944	0.06919	0.20302	-9.9658
TCGA-BRCA(N=1077)	TCGA-D8-A1Y0-01	0.19277	0.19506	0.36276	0.227824	0.10231	0.8183	1.595
TCGA-BRCA(N=1077)	TCGA-EW-A1PG-01	0.01126	0.1109	0.21308	0.171584	0.09813	0.44962	-1.8314
TCGA-BRCA(N=1077)	TCGA-E9-A1RH-01	0.00672	0.07668	0.04871	0.0794864	0.1361	0.53172	-1.7322
TCGA-BRCA(N=1077)	TCGA-AR-A2LH-01	0.35464	0.35192	0.34347	0.226207	0.06529	1.12028	0.9568
TCGA-BRCA(N=1077)	TCGA-AO-A03L-01	0.11078	0.11336	0.15343	0.130449	0.01064	0.37006	1.0503
TCGA-BRCA(N=1077)	TCGA-EW-A1IY-01	0.16604	0.18144	0.50807	0.28254	0.11143	0.94652	-9.9658
TCGA-BRCA(N=1077)	TCGA-A2-A0CL-01	0.40907	0.78888	0.58428	0.479951	0.07789	1.57007	1.6466
TCGA-BRCA(N=1077)	TCGA-A2-A0D0-01	0.02784	0.03792	0.11595	0.131055	0	0.32245	-2.8262
TCGA-BRCA(N=1077)	TCGA-A8-A08S-01	0.03225	0.06833	0.08441	0.0816551	0	0.24578	-1.685
TCGA-BRCA(N=1077)	TCGA-E9-A1R7-01	0.08652	0.02721	0.16792	0.0569283	0.05249	0.25923	-2.3884
TCGA-BRCA(N=1077)	TCGA-E9-A249-01	0.01197	0.07559	0.01845	0.0389602	0	0.16741	-3.1714
TCGA-BRCA(N=1077)	TCGA-B6-A0I6-01	0.0231	0.1244	0.08141	0.107579	0.0232	0.38362	-9.9658
TCGA-BRCA(N=1077)	TCGA-BH-A0DP-01	0.06146	0.15806	0.21523	0.132463	0.14292	0.53969	0.1124
TCGA-BRCA(N=1077)	TCGA-BH-A1F5-01	0.06394	0.01087	0.1498	0.061422	0.16255	0.12183	-9.9658
TCGA-BRCA(N=1077)	TCGA-BH-A0WA-01	0.02583	0.21699	0.10302	0.179038	0.07172	0.60485	-9.9658
TCGA-BRCA(N=1077)	TCGA-A8-A08F-01	0.05807	0.1624	0.11604	0.215271	0.14793	0.66756	-9.9658
TCGA-BRCA(N=1077)	TCGA-AC-A5XU-01	0.0446	0.08889	0.02443	0.0398517	0.04682	0.24656	2.4171
TCGA-BRCA(N=1077)	TCGA-E9-A22G-01	0.05669	0.02175	0.01328	0.117223	0	0.22608	-3.0469
TCGA-BRCA(N=1077)	TCGA-AN-A0XL-01	0.00354	0.14458	0.20922	0.118841	0.09872	0.4985	-0.7346
TCGA-BRCA(N=1077)	TCGA-E9-A1ND-01	0	0.12181	0.11792	0.457805	0.09214	0.90371	1.2576
TCGA-BRCA(N=1077)	TCGA-GM-A2DC-01	0.01019	0.06833	0.01896	0.0163986	0	0.13236	-9.9658
TCGA-BRCA(N=1077)	TCGA-AN-A04C-01	0.08711	0.01779	0.04805	0.0139059	0	0.20314	-3.3076
TCGA-BRCA(N=1077)	TCGA-A2-A04W-01	0.10328	0.03249	0.13854	0.074194	0	0.3668	-0.4521
TCGA-BRCA(N=1077)	TCGA-AN-A0G0-01	0.09805	0.01833	0.11847	0.093575	0.20629	0.32161	0.2154
TCGA-BRCA(N=1077)	TCGA-AQ-A04L-01	0.03167	0.02952	0.07125	0.00599212	0.05442	0.39754	-9.9658
TCGA-BRCA(N=1077)	TCGA-BH-A0RX-01	0.04408	0.08143	0.31605	0.212996	0	0.6618	0.03
TCGA-BRCA(N=1077)	TCGA-A2-A3KD-01	0.01416	0.10151	0.15118	0.0789433	0.13418	0.30863	-0.5756
TCGA-BRCA(N=1077)	TCGA-D8-A1JM-01	0	0.08202	0.16124	0.112404	0	0.34703	-2.8262
TCGA-BRCA(N=1077)	TCGA-GM-A2DO-01	0.82434	0.61673	0.537	0.28529	0	1.16366	3.2127
TCGA-BRCA(N=1077)	TCGA-A2-A0T1-01	0.11963	0.1828	0.25045	0.1321	0.03604	0.79317	0.9343
TCGA-BRCA(N=1077)	TCGA-BH-A1ET-01	0.08161	0.1216	0.21337	0.137454	0.17873	0.33367	-0.9406
TCGA-BRCA(N=1077)	TCGA-BH-A0EI-01	0	0.06748	0	0.0973236	0.08657	0.20212	-2.2447
TCGA-BRCA(N=1077)	TCGA-BH-A0GY-01	0.1184	0.09468	0.13681	0.113883	0.04833	0.51546	-9.9658
TCGA-BRCA(N=1077)	TCGA-AC-A2QJ-01	0	0.19839	0.01647	0.107231	0.35592	0.73807	-9.9658
TCGA-BRCA(N=1077)	TCGA-BH-A42T-01	0.10737	0.05863	0.01906	0.122891	0	0.44724	-9.9658
TCGA-BRCA(N=1077)	TCGA-D8-A147-01	0.07161	0.29729	0.16786	0.257379	0.0519	0.66808	-9.9658
TCGA-BRCA(N=1077)	TCGA-E2-A1IL-01	0.07252	0.12104	0.15064	0.0841716	0.10688	0.32355	-9.9658
TCGA-BRCA(N=1077)	TCGA-C8-A27B-01	0	0.13935	0	0.420818	0	0.60055	0.0014
TCGA-BRCA(N=1077)	TCGA-AN-A0AS-01	0	0.07654	0.04095	0.0879635	0.15496	0.3883	-9.9658
TCGA-BRCA(N=1077)	TCGA-D8-A4Z1-01	0.0807	0.22135	0.23643	0.12173	0.10054	0.58212	1.3051
TCGA-BRCA(N=1077)	TCGA-A8-A06R-01	0.02341	0.08971	0.04798	0.117819	0.03776	0.33964	-0.8084
TCGA-BRCA(N=1077)	TCGA-OL-A6VR-01	0.03165	0.0894	0.05799	0.0217251	0.02554	0.15855	-2.9324
TCGA-BRCA(N=1077)	TCGA-AO-A1KP-01	0.01714	0	0.02573	0.0308826	0	0.03095	-9.9658
TCGA-BRCA(N=1077)	TCGA-BH-A1FB-01	0.19424	0.38404	0.41187	0.300799	0.15565	0.93796	0.8164
TCGA-BRCA(N=1077)	TCGA-BH-A18L-01	0.03094	0.02382	0.11819	0.048577	0	0.15701	-2.6349
TCGA-BRCA(N=1077)	TCGA-E9-A1RC-01	0.04271	0.06023	0.0731	0.0442232	0	0.22497	-9.9658
TCGA-BRCA(N=1077)	TCGA-BH-A8FY-01	0.02697	0.07926	0.05487	0.0352883	0.03458	0.18206	-9.9658
TCGA-BRCA(N=1077)	TCGA-A2-A0CT-01	0.01799	0.02026	0.08357	0.0648377	0.08642	0.18078	-9.9658
TCGA-BRCA(N=1077)	TCGA-GM-A3NY-01	0.07178	0.11467	0.02931	0.0215907	0	0.19444	0.4552
TCGA-BRCA(N=1077)	TCGA-BH-A5J0-01	0.23287	0.18856	0.10689	0.0894207	0.10706	0.95426	-0.9406
TCGA-BRCA(N=1077)	TCGA-AR-A2LO-01	0.09308	0.31577	0.23999	0.199514	0.037	0.66729	-1.9942
TCGA-BRCA(N=1077)	TCGA-AO-A0JI-01	0.05843	0.09105	0.05952	0.0409948	0	0.11486	-0.8599
TCGA-BRCA(N=1077)	TCGA-AO-A0JL-01	0	0	0	0.0126754	0	0.00982	-9.9658
TCGA-BRCA(N=1077)	TCGA-AC-A3YI-01	0	0.11304	0.14631	0.221285	0.0395	0.47628	0.1388
TCGA-BRCA(N=1077)	TCGA-GM-A2DH-01	0.31404	0.39948	0.41464	0.270628	0.01061	0.99029	-9.9658
TCGA-BRCA(N=1077)	TCGA-BH-A1ES-01	0.0572	0.04599	0.13485	0.0900205	0.09828	0.25187	-9.9658
TCGA-BRCA(N=1077)	TCGA-AO-A03M-01	0.11211	0.20865	0.27773	0.179848	0.09221	0.62588	1.5661
TCGA-BRCA(N=1077)	TCGA-OL-A5RW-01	0.06923	0.03405	0.06249	0.108581	0	0.30948	-0.4719
TCGA-BRCA(N=1077)	TCGA-BH-A18M-01	0.08654	0.14058	0.19472	0.122965	0.12102	0.49345	-9.9658
TCGA-BRCA(N=1077)	TCGA-A8-A09M-01	0.10674	0.08202	0.1007	0.0869377	0	0.42786	0.044
TCGA-BRCA(N=1077)	TCGA-EW-A1OV-01	0.34915	0.32609	0.48854	0.231979	0	1.00317	2.5561
TCGA-BRCA(N=1077)	TCGA-A1-A0SN-01	0.15107	0.14785	0.27865	0.171745	0.12673	0.52994	-2.5479
TCGA-BRCA(N=1077)	TCGA-AC-A62X-01	0	0.04132	0	0.207413	0	0.16164	-9.9658
TCGA-BRCA(N=1077)	TCGA-BH-A18F-01	0.14569	0.23206	0.2403	0.144699	0.02498	0.69937	-0.3566
TCGA-BRCA(N=1077)	TCGA-A2-A0CM-01	0	0.36875	0.0203	0.319285	0	0.78624	2.3164
TCGA-BRCA(N=1077)	TCGA-AR-A0TW-01	0.09715	0.02735	0.22303	0.0997289	0.06373	0.41117	3.1491
TCGA-BRCA(N=1077)	TCGA-BH-A0W5-01	0.42644	0.65707	0.29881	0.240976	0.07346	0.88309	0.5271
TCGA-BRCA(N=1077)	TCGA-AR-A24K-01	0.06408	0.01167	0.03793	0.010822	0	0.08644	-3.1714
TCGA-BRCA(N=1077)	TCGA-BH-A0HY-01	0.19679	0.08746	0.16779	0.0156077	0	0.30356	-9.9658
TCGA-BRCA(N=1077)	TCGA-XX-A899-01	0.19857	0.47106	0.24245	0.233846	0.19703	0.83094	0.1257
TCGA-BRCA(N=1077)	TCGA-A2-A0EU-01	0.03561	0.06137	0.1052	0.0855462	0.07216	0.24848	-9.9658
TCGA-BRCA(N=1077)	TCGA-LL-A5YP-01	0.0541	0.16302	0.09378	0.168657	0.09047	0.68334	3.3364
TCGA-BRCA(N=1077)	TCGA-AC-A7VB-01	0.08805	0.03676	0.05214	0.0109114	0	0.1178	-1.7809
TCGA-BRCA(N=1077)	TCGA-E9-A5UO-01	0.07587	0.03045	0.00631	0.0213121	0	0.11678	-9.9658
TCGA-BRCA(N=1077)	TCGA-BH-A0E7-01	0.10472	0.07169	0.1385	0.0602695	0.04904	0.26406	-9.9658
TCGA-BRCA(N=1077)	TCGA-BH-A0EE-01	0.07483	0.02836	0.0224	0.108459	0	0.06612	-9.9658
TCGA-BRCA(N=1077)	TCGA-AQ-A54N-01	0.00084	0.01218	0	0.015432	0	0.11	0.8327
TCGA-BRCA(N=1077)	TCGA-BH-A1FE-01	0.09922	0.30673	0.49627	0.248807	0.13104	0.76499	0.4447
TCGA-BRCA(N=1077)	TCGA-AC-A2FB-01	0.31678	0.32358	0.74141	0.292045	0.1564	1.14648	-0.2498
TCGA-BRCA(N=1077)	TCGA-C8-A12L-01	0.05843	0.0564	0.12753	0.175042	0.00944	0.49486	1.3679
TCGA-BRCA(N=1077)	TCGA-C8-A1HN-01	0.01125	0.04684	0.09156	0.0844243	0.10886	0.23576	-9.9658
TCGA-BRCA(N=1077)	TCGA-AN-A04D-01	0.0363	0.00674	0	0.0241268	0.00831	0.16935	-9.9658
TCGA-BRCA(N=1077)	TCGA-GM-A2D9-01	0.05702	0.11249	0.01595	0.045671	0	0.23284	-9.9658
TCGA-BRCA(N=1077)	TCGA-AO-A1KO-01	0.02097	0.04215	0.21721	0.110284	0.0574	0.24109	-0.0725
TCGA-BRCA(N=1077)	TCGA-B6-A0IK-01	0.1007	0.09345	0.13236	0.070674	0.00555	0.44031	0.4657
TCGA-BRCA(N=1077)	TCGA-AR-A0TP-01	0.11141	0.06342	0.07342	0.0870914	0	0.4368	-9.9658
TCGA-BRCA(N=1077)	TCGA-A2-A0EY-01	0.09945	0.16553	0.09942	0.10163	0.08689	0.46619	-1.5105
TCGA-BRCA(N=1077)	TCGA-A8-A06O-01	0.02971	0.06875	0.03522	0.040624	0.02636	0.25522	-9.9658
TCGA-BRCA(N=1077)	TCGA-AC-A3QQ-01	0.01191	0.02397	0.01258	0	0	0	-1.84423
TCGA-BRCA(N=1077)	TCGA-D8-A27W-01	0.07359	0.06254	0.13176	0.0652385	0.03579	0.3256	0.099
TCGA-BRCA(N=1077)	TCGA-A8-A091-01	0.02243	0.10726	0.0887	0.0679455	0.13326	0.23072	-9.9658
TCGA-BRCA(N=1077)	TCGA-D8-A1XT-01	0.04085	0.1655	0.16474	0.245182	0.2723	0.74419	-2.8262
TCGA-BRCA(N=1077)	TCGA-PL-A8LY-01	0.04021	0.04508	0.10722	0.0430928	0	0.23002	-2.6349
TCGA-BRCA(N=1077)	TCGA-A8-A08P-01	0.01251	0.23699	0.1551	0.210701	0.13683	0.73581	-0.394
TCGA-BRCA(N=1077)	TCGA-D8-A1X8-01	0.06524	0.14113	0.26135	0.157681	0.18099	0.5794	-2.4659
TCGA-BRCA(N=1077)	TCGA-C8-A1HM-01	0.0727	0.02155	0.76063	0.33589	0	0.81168	2.8799
TCGA-BRCA(N=1077)	TCGA-E2-A570-01	0.05217	0.08576	0.05471	0.0711472	0.01541	0.29353	-1.7809
TCGA-BRCA(N=1077)	TCGA-S3-A6ZG-01	0.10137	0.1484	0.09996	0.0926838	0.02677	0.48774	0.8961
TCGA-BRCA(N=1077)	TCGA-AO-A0J5-01	0.03118	0.12774	0.10684	0.106087	0.15013	0.36448	-9.9658
TCGA-BRCA(N=1077)	TCGA-A8-A08T-01	0.07866	0.08685	0.0367	0.0663957	0.01238	0.25468	-0.1665
TCGA-BRCA(N=1077)	TCGA-AC-A2BK-01	0.07104	0.02102	0.22039	0.0840108	0.05748	0.40098	-1.4305
TCGA-BRCA(N=1077)	TCGA-S3-AA12-01	0.03164	0.06011	0	0.0161269	0.01837	0.0895	-9.9658
TCGA-BRCA(N=1077)	TCGA-A2-A0YM-01	0	0.23286	0.03099	0.334934	0	0.85436	-9.9658
TCGA-BRCA(N=1077)	TCGA-A1-A0SO-01	0.09127	0.08518	0.13735	0.079278	0.08806	0.38004	-1.8314
TCGA-BRCA(N=1077)	TCGA-AO-A129-01	0.13291	0.19781	0.09966	0.173264	0	0.47095	0.9642
TCGA-BRCA(N=1077)	TCGA-E2-A9RU-01	0.02278	0	0	0.0254124	0	0.11648	-9.9658
TCGA-BRCA(N=1077)	TCGA-A8-A08I-01	0.31245	0.18491	0.46856	0.411628	0.02518	1.69216	1.5806
TCGA-BRCA(N=1077)	TCGA-C8-A130-01	0.0198	0.06027	0.08726	0.0369969	0	0.23744	-2.6349
TCGA-BRCA(N=1077)	TCGA-LL-A73Z-01	0.02311	0.17877	0.14725	0.123149	0.05055	0.45817	0.9642
TCGA-BRCA(N=1077)	TCGA-C8-A1HI-01	0.02517	0.0274	0.09805	0.0595897	0.03204	0.23911	0.0854
TCGA-BRCA(N=1077)	TCGA-AO-A1KT-01	0	0.01702	0.05454	0.118824	0.12264	0.32198	-0.2671
TCGA-BRCA(N=1077)	TCGA-C8-A12W-01	0.11323	0.13334	0.06644	0.101609	0.09415	0.52934	2.1702
TCGA-BRCA(N=1077)	TCGA-E9-A247-01	0.02704	0.04496	0.01786	0.0282049	0	0.08201	-9.9658
TCGA-BRCA(N=1077)	TCGA-AQ-A1H3-01	0.02401	0.18243	0.21097	0.1444	0.03507	0.48846	-1.5105
TCGA-BRCA(N=1077)	TCGA-B6-A1KI-01	0.01952	0.06842	0.10854	0.0432873	0	0.16724	-2.9324
TCGA-BRCA(N=1077)	TCGA-EW-A1J1-01	0.05192	0.07457	0.15871	0.105699	0.08619	0.40438	-0.2159
TCGA-BRCA(N=1077)	TCGA-A2-A3XZ-01	0.45322	0.41417	0.04788	0.153797	0	0.84986	-1.1811
TCGA-BRCA(N=1077)	TCGA-B6-A0RN-01	0.04345	0.06385	0.06564	0.0525786	0	0.18368	1.4911
TCGA-BRCA(N=1077)	TCGA-LD-A7W5-01	0.20322	0.50286	0.2687	0.190009	0	0.78638	0.8961
TCGA-BRCA(N=1077)	TCGA-BH-A0BL-01	0.17149	0.31501	0.26165	0.307898	0.18584	1.12098	0.1388
TCGA-BRCA(N=1077)	TCGA-AN-A0XV-01	0.03628	0.13813	0.21874	0.0925981	0.02532	0.38825	-0.9406
TCGA-BRCA(N=1077)	TCGA-A7-A4SB-01	0.03575	0.08766	0.08132	0.0223078	0.01274	0.16944	-9.9658
TCGA-BRCA(N=1077)	TCGA-AR-A2LQ-01	0.05926	0.19531	0.25022	0.169387	0.27562	0.58691	1.0293
TCGA-BRCA(N=1077)	TCGA-AO-A03P-01	0.03753	0.00302	0.00344	0.00110429	0	0.02588	-2.2447
TCGA-BRCA(N=1077)	TCGA-B6-A0X7-01	0.0427	0.10114	0.09844	0.0399171	0.02692	0.24646	-1.6394
TCGA-BRCA(N=1077)	TCGA-A2-A0EP-01	0.21817	0.677	0.34075	0.420886	0.06951	1.95541	-1.2481
TCGA-BRCA(N=1077)	TCGA-A7-A426-01	0.04132	0.188	0.17275	0.0891296	0.01576	0.46745	0.24
TCGA-BRCA(N=1077)	TCGA-A8-A07B-01	0.07753	0.04392	0.09045	0.0323669	0.07111	0.17451	-9.9658
TCGA-BRCA(N=1077)	TCGA-A8-A086-01	0.01351	0.0517	0.08221	0.0856484	0.10796	0.24808	-2.9324
TCGA-BRCA(N=1077)	TCGA-BH-A1FU-01	0.161	0.2083	0.28695	0.165839	0.11932	0.60958	0.2642
TCGA-BRCA(N=1077)	TCGA-B6-A0RI-01	0.06935	0.09487	0.10785	0.119197	0.09526	0.48885	-2.6349
TCGA-BRCA(N=1077)	TCGA-E9-A248-01	0.26875	0.23613	0.54143	0.22503	0.19033	0.83131	1.8683
TCGA-BRCA(N=1077)	TCGA-A7-A26I-01	0	0.0579	0.01659	0.0422973	0.02646	0.20618	-2.95452
TCGA-BRCA(N=1077)	TCGA-E2-A1B6-01	0.47064	0.85994	0.40893	0.28755	0	0.91083	1.8801
TCGA-BRCA(N=1077)	TCGA-E2-A14W-01	0.041	0.0008	0.06336	0.00079661	0	0.14577	-9.9658
TCGA-BRCA(N=1077)	TCGA-OL-A66O-01	0.00045	0	0	0	0	0.03683	-1.2142
TCGA-BRCA(N=1077)	TCGA-A7-A6VY-01	0.31103	0.10073	0.05367	0.178017	0	1.046	3.5535
TCGA-BRCA(N=1077)	TCGA-B6-A0I1-01	0.02382	0.1809	0	0.00750346	0	0.23791	-1.2142
TCGA-BRCA(N=1077)	TCGA-GM-A2DI-01	0.3424	0.55742	0.8778	0.398883	0.15922	1.50851	3.4129
TCGA-BRCA(N=1077)	TCGA-EW-A1PE-01	0.08586	0.24809	0.23422	0.253073	0.2056	0.71037	2.0076
TCGA-BRCA(N=1077)	TCGA-BH-A1F2-01	0.03145	0.05231	0.22918	0.179909	0.17709	0.44089	-9.9658
TCGA-BRCA(N=1077)	TCGA-BH-A0BD-01	0.05756	0.25	0.076	0.134587	0.00707	0.61393	-0.3752
TCGA-BRCA(N=1077)	TCGA-OL-A5RU-01	0.20954	0.31392	0.16163	0.151215	0	0.58214	1.2209
TCGA-BRCA(N=1077)	TCGA-A7-A0DA-01	0	0.15333	0.07291	0.135251	0.03553	0.42454	-9.9658
TCGA-BRCA(N=1077)	TCGA-A2-A25C-01	0.09764	0.17061	0.20258	0.150286	0.03114	0.56028	-0.4131
TCGA-BRCA(N=1077)	TCGA-E2-A14V-01	0.09898	0.06972	0.1454	0.0497556	0	0.29061	-9.9658
TCGA-BRCA(N=1077)	TCGA-B6-A0WX-01	0.11146	0.24682	0.11396	0.116974	0.08775	0.48438	0.1776
TCGA-BRCA(N=1077)	TCGA-BH-A0DV-01	0.0213	0.1352	0.32062	0.155532	0.122	0.70297	-0.8084
TCGA-BRCA(N=1077)	TCGA-A8-A09V-01	0.07016	0.13462	0.09937	0.102839	0.08799	0.31755	-0.5973
TCGA-BRCA(N=1077)	TCGA-BH-A0HP-01	0.07516	0.13005	0.14875	0.0849287	0.11298	0.37741	-9.9658
TCGA-BRCA(N=1077)	TCGA-B6-A0I8-01	0.03231	0.04097	0.13991	0.030215	0.03261	0.18603	-2.6349
TCGA-BRCA(N=1077)	TCGA-E9-A1N8-01	0.05062	0.00213	0.09371	0.109735	0	0.34995	-9.9658
TCGA-BRCA(N=1077)	TCGA-AR-A24Q-01	0.16613	0.10177	0.24302	0.156496	0	0.64794	-2.9324
TCGA-BRCA(N=1077)	TCGA-AR-A0U0-01	0.09069	0.2248	0.14664	0.322821	0	0.75619	0.1388
TCGA-BRCA(N=1077)	TCGA-B6-A0RG-01	0.00768	0.02803	0.04388	0.0412194	0	0.17178	-9.9658
TCGA-BRCA(N=1077)	TCGA-A7-A0CE-01	0	0.04953	0.17752	0.151362	0	0.31424	-9.9658
TCGA-BRCA(N=1077)	TCGA-AC-A2FO-01	0.10709	0.33975	0.38663	0.221893	0.19755	0.72301	3.0038
TCGA-BRCA(N=1077)	TCGA-C8-A12Y-01	0.05152	0.09324	0.04747	0.059253	0	0.21114	-9.9658
TCGA-BRCA(N=1077)	TCGA-B6-A0X4-01	0.02	0	0.08483	0.0189033	0	0.09902	-9.9658
TCGA-BRCA(N=1077)	TCGA-AC-A2BM-01	0.10204	0.14383	0.13288	0.128832	0.00146	0.4741	0.7664
TCGA-BRCA(N=1077)	TCGA-E2-A15G-01	0.09469	0.12479	0.10156	0.0632022	0.01892	0.31068	-9.9658
TCGA-BRCA(N=1077)	TCGA-D8-A146-01	0.08906	0.14366	0.22105	0.175024	0.16901	0.52227	0.1903
TCGA-BRCA(N=1077)	TCGA-C8-A12U-01	0.02051	0.01463	0.21746	0.101442	0	0.24575	-2.4659
TCGA-BRCA(N=1077)	TCGA-B6-A0WT-01	0.12136	0.09155	0.11902	0.0947743	0.04098	0.33932	1.4756
TCGA-BRCA(N=1077)	TCGA-C8-A27A-01	0.18639	0	0.16447	0.114355	0.07233	0.2651	0.9343
TCGA-BRCA(N=1077)	TCGA-AO-A03O-01	0.01919	0.14216	0.12579	0.143942	0	0.37724	0.605
TCGA-BRCA(N=1077)	TCGA-D8-A1XW-01	0.10313	0.31273	0.21873	0.286454	0.32365	1.00474	-1.1172
TCGA-BRCA(N=1077)	TCGA-E2-A15L-01	0.06734	0.08075	0.1667	0.128529	0.17501	0.2864	-2.4659
TCGA-BRCA(N=1077)	TCGA-E2-A105-01	0	0.03012	0.0078	0.0249905	0	0.14803	-9.9658
TCGA-BRCA(N=1077)	TCGA-E2-A15H-01	0.0332	0.07813	0.06822	0.0419679	0	0.21197	1.2934
TCGA-BRCA(N=1077)	TCGA-BH-A18S-01	0.12434	0.01616	0.14557	0.0583669	0.00338	0.26104	-1.5522
TCGA-BRCA(N=1077)	TCGA-AR-A1AO-01	0.01636	0.28986	0.53483	0.429513	0.6063	1.64894	0.6969
TCGA-BRCA(N=1077)	TCGA-AC-A23G-01	0.01915	0.15545	0.21257	0.169627	0.15028	0.74563	-0.8339
TCGA-BRCA(N=1077)	TCGA-AN-A0FV-01	0.05601	0.01303	0.13068	0.0693024	0.03211	0.37444	-9.9658
TCGA-BRCA(N=1077)	TCGA-AR-A24Z-01	0.03841	0.05159	0.12816	0.16351	0.15161	0.32358	-2.9324
TCGA-BRCA(N=1077)	TCGA-D8-A145-01	0.13699	0.18694	0.17824	0.110628	0.15308	0.42618	2.7679
TCGA-BRCA(N=1077)	TCGA-D8-A1XB-01	0.02917	0.11601	0.1179	0.113466	0.15078	0.31189	-1.8836
TCGA-BRCA(N=1077)	TCGA-A2-A0YL-01	0.13822	0.154	0.3281	0.13376	0.14071	0.55161	-1.7809
TCGA-BRCA(N=1077)	TCGA-A7-A5ZX-01	0.02703	0.12407	0.11151	0.0624366	0.0853	0.33673	-9.9658
TCGA-BRCA(N=1077)	TCGA-S3-AA15-01	0.37937	0.24292	0.08041	0.149238	0.09128	0.50425	2.7205
TCGA-BRCA(N=1077)	TCGA-C8-A12Q-01	0.08579	0.12946	0.23792	0.194232	0.24138	0.66316	-9.9658
TCGA-BRCA(N=1077)	TCGA-BH-A0HI-01	0.04804	0.08822	0.136	0.100599	0.0333	0.39593	-9.9658
TCGA-BRCA(N=1077)	TCGA-A2-A0EW-01	0.11874	0.21465	0.4275	0.192636	0.25698	0.73788	-9.9658
TCGA-BRCA(N=1077)	TCGA-A2-A0D2-01	0.07747	0.16781	0.16853	0.180902	0.05147	0.61448	1.3109
TCGA-BRCA(N=1077)	TCGA-EW-A1J3-01	0.03438	0.01977	0.14714	0.0956683	0	0.29777	-9.9658
TCGA-BRCA(N=1077)	TCGA-EW-A1P3-01	0.03191	0.08502	0.0192	0.0552154	0	0.2251	-2.114
TCGA-BRCA(N=1077)	TCGA-EW-A424-01	0.01951	0.08721	0	0.032343	0	0.13803	0.03
TCGA-BRCA(N=1077)	TCGA-BH-A1EY-01	0.17022	0.25198	0.27517	0.195786	0.27783	0.8394	-2.114
TCGA-BRCA(N=1077)	TCGA-A2-A259-01	0.06953	0.20176	0.1506	0.181592	0.03007	0.53248	-2.8262
TCGA-BRCA(N=1077)	TCGA-E2-A1B1-01	0.16231	0.26907	0.4754	0.291725	0.25506	1.07172	0.1257
TCGA-BRCA(N=1077)	TCGA-AR-A2LR-01	0.02988	0.03301	0.32489	0.0900987	0.30236	0.40074	-9.9658
TCGA-BRCA(N=1077)	TCGA-D8-A1XF-01	0.09963	0.03785	0.07273	0.0226349	0	0.19583	-9.9658
TCGA-BRCA(N=1077)	TCGA-EW-A3U0-01	0.37787	0.35959	0.44415	0.26767	0.16065	1.31499	1.2696
TCGA-BRCA(N=1077)	TCGA-AR-A0U4-01	0.01958	0.13777	0.10387	0.929465	0	1.21018	-1.5951
TCGA-BRCA(N=1077)	TCGA-C8-A26X-01	0.09714	0.02353	0.19201	0.117409	0.05124	0.48508	0.434
TCGA-BRCA(N=1077)	TCGA-E9-A1N6-01	0.06561	0.11711	0.12225	0.124932	0.11749	0.51184	-9.9658
TCGA-BRCA(N=1077)	TCGA-A8-A08C-01	0.07785	0.07301	0.0857	0.0538423	0	0.26821	-9.9658
TCGA-BRCA(N=1077)	TCGA-BH-A0H7-01	0.02813	0.03141	0.14112	0.0521082	0.03607	0.27798	-9.9658
TCGA-BRCA(N=1077)	TCGA-BH-A0E1-01	0.0269	0.05745	0.1332	0.0302316	0	0.25377	-9.9658
TCGA-BRCA(N=1077)	TCGA-LL-A7T0-01	0.0808	0.11292	0.00375	0.0609467	0	0.29507	-9.9658
TCGA-BRCA(N=1077)	TCGA-BH-A28Q-01	0.06246	0.13621	0.12408	0.109373	0.06302	0.33153	-1.5105
TCGA-BRCA(N=1077)	TCGA-A2-A1FX-01	0.03026	0.12539	0.1147	0.151588	0.13817	0.37635	-1.5951
TCGA-BRCA(N=1077)	TCGA-E2-A10F-01	0.03177	0.21102	0.22354	0.222303	0.17677	0.67963	-0.4521
TCGA-BRCA(N=1077)	TCGA-A7-A4SD-01	0.13576	0.27167	0.01147	0.224299	0	0.70432	1.6327
TCGA-BRCA(N=1077)	TCGA-A1-A0SE-01	0.07425	0.08962	0.1459	0.0546459	0	0.2773	-0.5125
TCGA-BRCA(N=1077)	TCGA-E2-A1B5-01	0.30258	0.64016	0.37121	0.188875	0	0.8947	1.3051
TCGA-BRCA(N=1077)	TCGA-BH-A0DE-01	0.03715	0.11214	0.15589	0.140774	0.14097	0.57547	-1.4699
TCGA-BRCA(N=1077)	TCGA-E2-A14P-01	0.1138	0.05431	0.16383	0.0845465	0	0.40848	1.736
TCGA-BRCA(N=1077)	TCGA-E9-A227-01	0.09442	0.1162	0.28676	0.0852229	0	0.63116	-1.3921
TCGA-BRCA(N=1077)	TCGA-OL-A5D7-01	0.18962	0.24522	0	0.285359	0	0.44078	3.8581
TCGA-BRCA(N=1077)	TCGA-A8-A07O-01	0.00724	0.05968	0.02691	0.171248	0	0.46458	-2.8262
TCGA-BRCA(N=1077)	TCGA-BH-A18T-01	0.02965	0.13311	0	0.15017	0	0.50516	-9.9658
TCGA-BRCA(N=1077)	TCGA-AO-A0JA-01	0.15851	0.16937	0.1769	0.165906	0.22031	0.61371	-0.2498
TCGA-BRCA(N=1077)	TCGA-B6-A0IO-01	0.03553	0.04776	0.03554	0.0455287	0	0.14551	-2.8262
TCGA-BRCA(N=1077)	TCGA-E9-A1QZ-01	0.13415	0.34393	0.39685	0.209238	0.05166	0.81399	-1.685
TCGA-BRCA(N=1077)	TCGA-AC-A2B8-01	0.11335	0.22059	0.29903	0.217507	0.19735	0.76983	-2.0529
TCGA-BRCA(N=1077)	TCGA-E2-A1LH-01	0.13929	0.17673	0.18015	0.131531	0	0.55596	2.9262
TCGA-BRCA(N=1077)	TCGA-OL-A66J-01	0.01034	0.06499	0.18044	0.0956068	0.093	0.44175	-1.8314
TCGA-BRCA(N=1077)	TCGA-HN-A2OB-01	0.03011	0.15198	0.14052	0.0882355	0.14801	0.36872	-0.9971
TCGA-BRCA(N=1077)	TCGA-EW-A1OY-01	0.01683	0.02684	0	0.0212624	0	0.08324	-2.2447
TCGA-BRCA(N=1077)	TCGA-A2-A0CQ-01	0.07398	0.07019	0.09854	0.061965	0	0.37784	-9.9658
TCGA-BRCA(N=1077)	TCGA-AR-A1AL-01	0.07851	0.23278	0.28202	0.199713	0.09909	0.68439	0.4761
TCGA-BRCA(N=1077)	TCGA-E9-A22B-01	0	0.02507	0.08349	0.0753258	0.03258	0.23162	-9.9658
TCGA-BRCA(N=1077)	TCGA-C8-A26Z-01	0.02035	0.01993	0.1011	0.0559982	0	0.19896	-0.7834
TCGA-BRCA(N=1077)	TCGA-E2-A1IH-01	0.13177	0.15861	0.44425	0.224512	0.12863	0.81071	0.2881
TCGA-BRCA(N=1077)	TCGA-E2-A14S-01	0.0077	0.02541	0.2649	0.0925212	0.08748	0.37456	-9.9658
TCGA-BRCA(N=1077)	TCGA-A8-A07E-01	0.11341	0.1523	0.33254	0.147762	0.11816	0.72216	-9.9658
TCGA-BRCA(N=1077)	TCGA-C8-A1HO-01	0.01997	0.06466	0.06193	0.0563912	0	0.0794	-0.0277
TCGA-BRCA(N=1077)	TCGA-A2-A1FZ-01	0.11803	0.19065	0.27645	0.155635	0.39122	0.82068	-1.8836
TCGA-BRCA(N=1077)	TCGA-D8-A27M-01	0.17587	0.59673	0.07116	0.477718	0.02943	1.22309	0.8246
TCGA-BRCA(N=1077)	TCGA-E9-A228-01	0.08931	0.05657	0.10724	0.0565944	0.16368	0.35502	-9.9658
TCGA-BRCA(N=1077)	TCGA-E9-A1RA-01	0.07793	0.1264	0.06369	0.0757648	0	0.31549	-1.4305
TCGA-BRCA(N=1077)	TCGA-AR-A1AW-01	0.54668	0.5133	0.4788	0.367684	0.02393	1.18386	3.0199
TCGA-BRCA(N=1077)	TCGA-A7-A4SE-01	0.02037	0.20357	0.06523	0.207874	0	0.6914	-9.9658
TCGA-BRCA(N=1077)	TCGA-EW-A1P8-01	0.06249	0.18279	0.06883	0.210806	0.23136	0.81284	-9.9658
TCGA-BRCA(N=1077)	TCGA-BH-A0H6-01	0.02318	0.09379	0.11526	0.0804971	0.14771	0.32321	-9.9658
TCGA-BRCA(N=1077)	TCGA-D8-A1JF-01	0.11853	0.04483	0.1875	0.0584827	0.14813	0.48015	1.0573
TCGA-BRCA(N=1077)	TCGA-OL-A6VQ-01	0.03709	0.2464	0.28622	0.216348	0.04665	0.67863	-1.0559
TCGA-BRCA(N=1077)	TCGA-C8-A273-01	0.03602	0.08819	0.03968	0.0739302	0	0.3729	-1.4305
TCGA-BRCA(N=1077)	TCGA-C8-A132-01	0.11261	0.09927	0.64789	0.19248	0.06248	0.77241	1.7744
TCGA-BRCA(N=1077)	TCGA-AR-A2LJ-01	0.04283	0.18366	0.0922	0.0730336	0.1617	0.75526	-0.8599
TCGA-BRCA(N=1077)	TCGA-A8-A075-01	0.12794	0.14669	0.09997	0.117494	0.05975	0.57484	-0.8599
TCGA-BRCA(N=1077)	TCGA-A1-A0SD-01	0.03254	0.13482	0.17954	0.139386	0.05369	0.42185	-1.5105
TCGA-BRCA(N=1077)	TCGA-A2-A3Y0-01	0.03494	0.10397	0.06567	0.145908	0	0.81916	1.3397
TCGA-BRCA(N=1077)	TCGA-EW-A6SD-01	0.17154	0.13349	0.14774	0.127374	0.06013	0.63289	1.9895
TCGA-BRCA(N=1077)	TCGA-LQ-A4E4-01	0.02323	0.05445	0.02266	0.0357483	0.03192	0.14918	-9.9658
TCGA-BRCA(N=1077)	TCGA-AR-A256-01	0.1106	0.11655	0.16325	0.237208	0.00411	0.66869	-9.9658
TCGA-BRCA(N=1077)	TCGA-A2-A0T3-01	0	0.08629	0.11301	0.0927209	0.09754	0.26196	-9.9658
TCGA-BRCA(N=1077)	TCGA-BH-A0HN-01	0.01691	0.06535	0	0.0139358	0	0.12432	-9.9658
TCGA-BRCA(N=1077)	TCGA-E2-A2P5-01	0.04458	0.08054	0.0538	0.0296437	0	0.15411	-1.1811
TCGA-BRCA(N=1077)	TCGA-A7-A0CD-01	0.03142	0.06266	0.1231	0.0526743	0.0441	0.20269	-9.9658
TCGA-BRCA(N=1077)	TCGA-A8-A07I-01	0.12172	0.14759	0.16416	0.192754	0.13578	0.5464	-2.0529
TCGA-BRCA(N=1077)	TCGA-BH-A208-01	0.09544	0.06491	0.25747	0.117466	0.18548	0.49838	-0.3201
TCGA-BRCA(N=1077)	TCGA-BH-A1F6-01	0.00721	0.08713	0.22345	0.198467	0.09944	0.59178	4.4641
TCGA-BRCA(N=1077)	TCGA-E2-A1IK-01	0.10556	0.03589	0.22042	0.0934294	0	0.37631	-1.0559
TCGA-BRCA(N=1077)	TCGA-AR-A24X-01	0.07032	0.12416	0.17215	0.118778	0.01091	0.34958	-0.3201
TCGA-BRCA(N=1077)	TCGA-E2-A1IE-01	0.08752	0.02751	0.07484	0.0388798	0	0.1703	-9.9658
TCGA-BRCA(N=1077)	TCGA-A7-A2KD-01	0.07603	0.18437	0.1773	0.192652	0.15564	0.59108	0.3346
TCGA-BRCA(N=1077)	TCGA-AR-A24T-01	0.02971	0.13661	0.23617	0.184342	0.34934	0.44851	0.0158
TCGA-BRCA(N=1077)	TCGA-E2-A150-01	0.00028	0.3461	0.28526	0.205317	0.14496	0.80029	-9.9658
TCGA-BRCA(N=1077)	TCGA-AR-A251-01	0.12698	0.14195	0.32584	0.234102	0.1982	0.61175	-3.3076
TCGA-BRCA(N=1077)	TCGA-BH-A0B1-01	0.06951	0.09953	0.15308	0.0756056	0.0273	0.30751	0.0014
TCGA-BRCA(N=1077)	TCGA-D8-A1JE-01	0.01173	0.05573	0.26535	0.17719	0.26666	0.50952	-1.6394
TCGA-BRCA(N=1077)	TCGA-A2-A0CP-01	0.0095	0.07706	0.06411	0.0438981	0	0.24929	-9.9658
TCGA-BRCA(N=1077)	TCGA-C8-A274-01	0.07563	0.08371	0.12302	0.0773816	0	0.28031	-9.9658
TCGA-BRCA(N=1077)	TCGA-AO-A0JC-01	1.53786	1.75231	0.92686	0.614302	0	2.09829	2.4225
TCGA-BRCA(N=1077)	TCGA-Z7-A8R6-01	0.20646	0.08489	0.15988	0.0376129	0	0.36829	-9.9658
TCGA-BRCA(N=1077)	TCGA-AR-A0U2-01	0.19114	0.09288	0.31095	0.120024	0.17293	0.52806	-9.9658
TCGA-BRCA(N=1077)	TCGA-B6-A0IH-01	0.07013	0.2039	0.3378	0.137091	0.10853	0.51888	-1.1172
TCGA-BRCA(N=1077)	TCGA-E9-A5FK-01	0.17204	0.34574	0.34729	0.115553	0	0.64859	1.2576
TCGA-BRCA(N=1077)	TCGA-EW-A1PB-01	0	0.11728	0	0.518832	0	0.9956	-3.0469
TCGA-BRCA(N=1077)	TCGA-BH-A0E9-01	0.07988	0.18389	0.29184	0.125617	0.08867	0.54351	0.2154
TCGA-BRCA(N=1077)	TCGA-E9-A1NH-01	0.08946	0.14288	0.20057	0.146156	0.0996	0.51103	1.9895
TCGA-BRCA(N=1077)	TCGA-EW-A2FW-01	0.02301	0.04801	0.01278	0.0274898	0	0.13129	-9.9658
TCGA-BRCA(N=1077)	TCGA-A2-A04Y-01	0.01721	0.10353	0.09351	0.0786365	0.01362	0.37578	-3.3076
TCGA-BRCA(N=1077)	TCGA-A7-A3IY-01	0	0	0.01874	0.0980402	0	0.26888	-9.9658
TCGA-BRCA(N=1077)	TCGA-AO-A0J8-01	0.08219	0.17083	0.14878	0.112568	0.02304	0.53846	-0.394
TCGA-BRCA(N=1077)	TCGA-A2-A4S0-01	0.06184	0.06137	0.09778	0.0692255	0.04172	0.27731	-9.9658
TCGA-BRCA(N=1077)	TCGA-MS-A51U-01	0.04469	0.2072	0.14501	0.121474	0.01285	0.46008	0.3796
TCGA-BRCA(N=1077)	TCGA-AO-A12E-01	0.05476	0.13978	0.15211	0.145456	0.13289	0.46448	-2.0529
TCGA-BRCA(N=1077)	TCGA-A2-A1G0-01	0.08797	0.17153	0.23866	0.160516	0.09616	0.54229	1.7995
TCGA-BRCA(N=1077)	TCGA-BH-A0DG-01	0.1831	0.17848	0.23147	0.121764	0.15463	0.56839	1.4388
TCGA-BRCA(N=1077)	TCGA-E2-A1IO-01	0.06218	0.28272	0.34298	0.192094	0.19336	0.61894	-1.1488
TCGA-BRCA(N=1077)	TCGA-D8-A1XZ-01	0.09601	0.07927	0.10007	0.11888	0.0399	0.4148	-1.8314
TCGA-BRCA(N=1077)	TCGA-AR-A0TY-01	0.06596	0.07982	0.04806	0.0247157	0	0.20328	-0.9971
TCGA-BRCA(N=1077)	TCGA-A2-A0SW-01	0.1228	0.13311	0.16373	0.101158	0	0.39421	3.9901
TCGA-BRCA(N=1077)	TCGA-D8-A1X6-01	0.04407	0.08735	0.09691	0.122661	0.19713	0.38513	-9.9658
TCGA-BRCA(N=1077)	TCGA-OL-A5DA-01	0.0287	0.13532	0.10003	0.0714425	0	0.23251	-9.9658
TCGA-BRCA(N=1077)	TCGA-A7-A5ZV-01	0	0.08842	0.06765	0.0594841	0.13492	0.52658	-9.9658
TCGA-BRCA(N=1077)	TCGA-LL-A50Y-01	0.09096	0.14783	0.042	0.0704584	0	0.39166	0.5069
TCGA-BRCA(N=1077)	TCGA-EW-A1OX-01	0.05257	0.02361	0.09063	0.0255868	0	0.19328	-9.9658
TCGA-BRCA(N=1077)	TCGA-BH-A0HW-01	0.00857	0.01532	0	0	0	0.00044	-9.9658
TCGA-BRCA(N=1077)	TCGA-AR-A1AM-01	0.07889	0.19262	0.16505	0.121824	0.11925	0.53514	1.4494
TCGA-BRCA(N=1077)	TCGA-BH-A0BP-01	0.03263	0.10331	0.13954	0.121127	0.1067	0.39483	-9.9658
TCGA-BRCA(N=1077)	TCGA-4H-AAAK-01	0.05061	0.14882	0.13369	0.123896	0.17437	0.38642	-0.8339
TCGA-BRCA(N=1077)	TCGA-A2-A0CR-01	0.15136	0.50834	0.38019	0.187704	0	0.80817	3.2143
TCGA-BRCA(N=1077)	TCGA-BH-A5IZ-01	0	0.0308	0.30199	0.205496	0	0.52568	-9.9658
TCGA-BRCA(N=1077)	TCGA-AO-A03T-01	0.02253	0	0.03942	0	0	0.04968	1.2576
TCGA-BRCA(N=1077)	TCGA-B6-A1KF-01	0	0	0.04235	0.0657077	0.02823	0.09887	-2.2447
TCGA-BRCA(N=1077)	TCGA-D8-A1Y3-01	0.04598	0.02327	0	0.0551272	0.02743	0.34861	-1.8314
TCGA-BRCA(N=1077)	TCGA-LL-A441-01	0.73299	0.8667	0.0463	0.313371	0.01486	0.96796	2.9966
TCGA-BRCA(N=1077)	TCGA-A8-A0A2-01	0.12971	0.07103	0.15267	0.0951773	0.09999	0.36142	-1.9379
TCGA-BRCA(N=1077)	TCGA-E2-A576-01	0.03607	0.00073	0	0	0	0.03027	-3.3076
TCGA-BRCA(N=1077)	TCGA-GM-A3NW-01	0.00817	0.05785	0.09447	0.0777965	0.14895	0.2034	-1.4699
TCGA-BRCA(N=1077)	TCGA-B6-A1KC-01	0	0.00256	0.0509	0.0217203	0.04872	0.09077	-0.8599
TCGA-BRCA(N=1077)	TCGA-AQ-A54O-01	0.04602	0.09017	0	0.018464	0	0.24329	-1.3183
TCGA-BRCA(N=1077)	TCGA-D8-A1JT-01	0	0	0.09787	0.082735	0.06272	0.19501	-9.9658
TCGA-BRCA(N=1077)	TCGA-A2-A04P-01	0.12884	0.10236	0	0.0561086	0	0.25803	0.4657
TCGA-BRCA(N=1077)	TCGA-BH-A18K-01	0.04001	0.09678	0.07718	0.0688486	0.03335	0.33054	-1.8314
TCGA-BRCA(N=1077)	TCGA-E2-A56Z-01	0.01657	0.01224	0.02162	0.0253176	0	0.06438	-2.114
TCGA-BRCA(N=1077)	TCGA-A7-A13E-01	0.01049	0.06674	0.10865	0.0652286	0	0.1924	-9.9658
TCGA-BRCA(N=1077)	TCGA-E2-A1LS-01	0	0	0	0.0523127	0	0	-3.458
TCGA-BRCA(N=1077)	TCGA-OL-A66N-01	0.06979	0.15014	0.08681	0.0570588	0.01716	0.34759	0.2762
TCGA-BRCA(N=1077)	TCGA-A2-A0CX-01	0.10369	0.03946	0.14426	0.116068	0.09097	0.52295	-0.2498
TCGA-BRCA(N=1077)	TCGA-A1-A0SM-01	0.10244	0.1229	0.17106	0.124817	0.22743	0.3999	-9.9658
TCGA-BRCA(N=1077)	TCGA-A2-A0EM-01	0.10183	0.06522	0.13584	0.0671721	0.01663	0.41115	-9.9658
TCGA-BRCA(N=1077)	TCGA-B6-A40B-01	0.04717	0.0931	0.02992	0.101224	0	0.32398	-9.9658
TCGA-BRCA(N=1077)	TCGA-AQ-A04H-01	0	0.08057	0.09559	0.0939559	0.17693	0.25166	-9.9658
TCGA-BRCA(N=1077)	TCGA-LL-A6FP-01	0.00157	0	0	0	0	0	-9.9658
TCGA-BRCA(N=1077)	TCGA-A2-A0T5-01	0.0367	0.0671	0.04586	0.0479008	0	0.19104	-9.9658
TCGA-BRCA(N=1077)	TCGA-AR-A24V-01	0	0.0558	0.16262	0.223308	0.26608	0.59138	-9.9658
TCGA-BRCA(N=1077)	TCGA-A7-A4SF-01	0.13426	0.12603	0.10635	0.0325453	0.03984	0.33706	-0.4921
TCGA-BRCA(N=1077)	TCGA-A2-A3XW-01	0.01496	0.21181	0.00871	0.0466854	0	0.62262	-9.9658
TCGA-BRCA(N=1077)	TCGA-A1-A0SI-01	0.13151	0.20889	0.25469	0.226104	0.08004	0.80898	2.0535
TCGA-BRCA(N=1077)	TCGA-B6-A0RQ-01	0.02782	0.054	0.16788	0.0613213	0.01762	0.27741	-1.1811
TCGA-BRCA(N=1077)	TCGA-B6-A0RP-01	0.03841	0.13313	0.18356	0.134948	0.10554	0.45897	-0.9406
TCGA-BRCA(N=1077)	TCGA-BH-A0AW-01	0.20954	0.1662	0.29152	0.130188	0.05812	0.73343	-0.3022
TCGA-BRCA(N=1077)	TCGA-E9-A1N9-01	0.04708	0.10494	0.17031	0.0960879	0.0514	0.27449	-9.9658
TCGA-BRCA(N=1077)	TCGA-BH-A0GZ-01	0.03673	0.05837	0.02125	0.0300997	0	0.20737	-9.9658
TCGA-BRCA(N=1077)	TCGA-E2-A152-01	0.0929	0.10004	0.23696	0.16277	0.18835	0.51099	-0.5973
TCGA-BRCA(N=1077)	TCGA-BH-A0BF-01	0.06566	0.28611	0.3044	0.257118	0.14651	0.72301	0.3573
TCGA-BRCA(N=1077)	TCGA-LL-A6FQ-01	0	0.01756	0	0	0	0.10753	-9.9658
TCGA-BRCA(N=1077)	TCGA-AC-A2QI-01	0.13758	0.21903	0.25449	0.17743	0.20645	0.66527	-0.1828
TCGA-BRCA(N=1077)	TCGA-5L-AAT1-01	0.17391	0.23108	0.40298	0.21089	0.27743	0.68753	-9.9658
TCGA-BRCA(N=1077)	TCGA-D8-A27K-01	0.12704	0.20993	0.24387	0.167298	0.11722	0.53532	0.2277
TCGA-BRCA(N=1077)	TCGA-BH-A0HX-01	0.03199	0.0872	0.10922	0.0758392	0.02725	0.31897	-0.6873
TCGA-BRCA(N=1077)	TCGA-BH-A8G0-01	0.25369	0.37946	0.23537	0.200759	0.32337	0.89249	-0.7108
TCGA-BRCA(N=1077)	TCGA-A2-A0T6-01	0.12454	0.24083	0.37051	0.265851	0.24479	0.78121	-0.8599
TCGA-BRCA(N=1077)	TCGA-E2-A15I-01	0.08751	0.2387	0.35507	0.187554	0.12054	0.55672	-1.2481
TCGA-BRCA(N=1077)	TCGA-AN-A0FD-01	0	0.07169	0	0.0602205	0.00149	0.23119	0.6699
TCGA-BRCA(N=1077)	TCGA-AN-A0AK-01	0.0221	0.04603	0.00536	0.0423336	0.00513	0.2206	-0.5332
TCGA-BRCA(N=1077)	TCGA-D8-A1JS-01	0.02803	0.03894	0.01938	0.00485711	0	0.05485	-9.9658
TCGA-BRCA(N=1077)	TCGA-AO-A1KS-01	0.033	0.09404	0.18892	0.0972867	0.18597	0.28239	-9.9658
TCGA-BRCA(N=1077)	TCGA-AR-A24U-01	0.122	0.24498	0.3013	0.2588	0.13834	0.75747	0.9493
TCGA-BRCA(N=1077)	TCGA-A8-A085-01	0.03197	0.06168	0.08276	0.0243498	0	0.16247	-9.9658
TCGA-BRCA(N=1077)	TCGA-A7-A56D-01	0.00574	0.07056	0	0.0346301	0	0.26792	-2.8262
TCGA-BRCA(N=1077)	TCGA-BH-A0C3-01	0.05918	0.26303	0.26695	0.144834	0.09675	0.65932	-2.114
TCGA-BRCA(N=1077)	TCGA-AC-A62Y-01	0.01266	0.12277	0.1123	0.158538	0.13513	0.5671	-9.9658
TCGA-BRCA(N=1077)	TCGA-AO-A1KQ-01	0.00126	0.0382	0.22686	0.079379	0	0.25992	1.0293
TCGA-BRCA(N=1077)	TCGA-S3-AA0Z-01	0.05827	0.16828	0.17813	0.231776	0.18267	0.70186	-0.5543
TCGA-BRCA(N=1077)	TCGA-LL-A6FR-01	0	0.07831	0.02229	0.0325292	0	0.31434	-2.8262
TCGA-BRCA(N=1077)	TCGA-E9-A1N3-01	0.02927	0	0.05804	0.0442676	0.00088	0.10841	-2.9324
TCGA-BRCA(N=1077)	TCGA-AO-A0J2-01	0.03158	0.03761	0.26654	0.153218	0	0.51531	-2.0529
TCGA-BRCA(N=1077)	TCGA-A2-A0T2-01	0	0.0797	0.12084	0.047037	0.04708	0.32365	-9.9658
TCGA-BRCA(N=1077)	TCGA-BH-A0B5-01	0.04261	0.20801	0.22929	0.189448	0.09344	0.57829	0.03
TCGA-BRCA(N=1077)	TCGA-LL-A9Q3-01	0.0923	0.06643	0.03341	0.0523388	0.03085	0.29413	-2.7274
TCGA-BRCA(N=1077)	TCGA-BH-A18N-01	0.05699	0.08447	0.07043	0.0730373	0.05744	0.24368	-9.9658
TCGA-BRCA(N=1077)	TCGA-B6-A0RO-01	0.07727	0.06011	0.08358	0.0259649	0	0.25099	-9.9658
TCGA-BRCA(N=1077)	TCGA-E9-A295-01	0.02806	0.0633	0.12004	0.0376117	0	0.27314	-2.4659
TCGA-BRCA(N=1077)	TCGA-E2-A1IU-01	0.15964	0.10516	0.16388	0.097705	0.00023	0.34329	0.4657
TCGA-BRCA(N=1077)	TCGA-E9-A1N5-01	0.01441	0.22128	0.23373	0.178388	0.14324	0.59898	-9.9658
TCGA-BRCA(N=1077)	TCGA-E2-A1IJ-01	0.01117	0.2351	0.21666	0.193066	0.13801	0.57249	-0.6193
TCGA-BRCA(N=1077)	TCGA-BH-A209-01	0.2189	0.27907	0.36493	0.239971	0	0.80436	3.2632
TCGA-BRCA(N=1077)	TCGA-C8-A26W-01	0.10108	0.18459	0.20482	0.158537	0.08226	0.56102	1.884
TCGA-BRCA(N=1077)	TCGA-E2-A1AZ-01	0.00505	0.32885	0.19822	0.214276	0.1204	0.83963	-1.1488
TCGA-BRCA(N=1077)	TCGA-AN-A0FK-01	0.06671	0.06239	0.05822	0.0346342	0	0.20473	-9.9658
TCGA-BRCA(N=1077)	TCGA-D8-A1XO-01	0.06699	0.12376	0.24668	0.192152	0.13309	0.65127	-0.1187
TCGA-BRCA(N=1077)	TCGA-D8-A27G-01	0.07726	0.14166	0.27881	0.154353	0.09823	0.60596	-2.7274
TCGA-BRCA(N=1077)	TCGA-AR-A0TT-01	0.35481	0.43695	0.23627	0.282467	0.15688	1.12146	2.9562
TCGA-BRCA(N=1077)	TCGA-A8-A0A4-01	0.06795	0.1152	0.14691	0.0520952	0.05015	0.34845	-0.2845
TCGA-BRCA(N=1077)	TCGA-BH-A0DQ-01	0.01638	0.12551	0.12461	0.102514	0.10212	0.4715	-1.2481
TCGA-BRCA(N=1077)	TCGA-GI-A2C9-01	0.07694	0.1556	0.08998	0.166569	0.02538	0.60141	-9.9658
TCGA-BRCA(N=1077)	TCGA-A7-A3IZ-01	0.02334	0.02184	0.08343	0.0818592	0.20978	0.12727	-9.9658
TCGA-BRCA(N=1077)	TCGA-AO-A12D-01	0.14325	0.18032	0.14533	0.136608	0.01286	0.50132	0.8246
TCGA-BRCA(N=1077)	TCGA-EW-A1PC-01	0.02936	0.09403	0	0.0491636	0	0.23649	-9.9658
TCGA-BRCA(N=1077)	TCGA-E2-A1LA-01	0.03685	0.07929	0.21343	0.145188	0	0.49032	3.772
TCGA-BRCA(N=1077)	TCGA-D8-A143-01	0.15571	0.05708	0.11145	0.130892	0	0.44549	0.8961
TCGA-BRCA(N=1077)	TCGA-B6-A0I5-01	0.05066	0.05528	0	0	0	0.1188	-1.9379
TCGA-BRCA(N=1077)	TCGA-AR-A24R-01	0.05754	0.13034	0.15467	0.10375	0	0.47836	-2.5479
TCGA-BRCA(N=1077)	TCGA-A8-A07Z-01	0.02739	0.15521	0.03814	0.0624448	0	0.45807	-9.9658
TCGA-BRCA(N=1077)	TCGA-A2-A0YF-01	0.12447	0.05359	0.20443	0.160006	0.2334	0.46352	-0.3752
TCGA-BRCA(N=1077)	TCGA-BH-A0DS-01	0.02732	0.0975	0.09774	0.0916557	0.05221	0.3859	0.6239
TCGA-BRCA(N=1077)	TCGA-E9-A1R5-01	0.01883	0.12569	0.01049	0.0527587	0.00624	0.24137	-2.5479
TCGA-BRCA(N=1077)	TCGA-E2-A159-01	0.1369	0.16009	0.46615	0.253947	0.12876	0.93985	2.3077
TCGA-BRCA(N=1077)	TCGA-A8-A0A7-01	0.24519	0.24916	0.56183	0.234078	0.14207	0.89719	1.6093
TCGA-BRCA(N=1077)	TCGA-B6-A0X5-01	0.13257	0.08022	0.08037	0.0159181	0	0.32956	-9.9658
TCGA-BRCA(N=1077)	TCGA-B6-A0RE-01	0	0.12424	0.04976	0.127679	0.00034	0.52304	-0.9686
TCGA-BRCA(N=1077)	TCGA-A2-A0CY-01	0.06158	0.00696	0	0.00703309	0	0.03472	-9.9658
TCGA-BRCA(N=1077)	TCGA-JL-A3YX-01	0.02922	0.05362	0	0.010789	0	0.09574	-1.3921
TCGA-BRCA(N=1077)	TCGA-AC-A3QP-01	0.02654	0.09136	0.08488	0.0929595	0.08722	0.40597	1.1512
TCGA-BRCA(N=1077)	TCGA-EW-A1PH-01	0.04696	0.05542	0.1652	0.0994521	0.04914	0.4511	-1.1172
TCGA-BRCA(N=1077)	TCGA-BH-A0DH-01	0.12989	0.06942	0.09223	0.043485	0.00818	0.29209	1.692
TCGA-BRCA(N=1077)	TCGA-LL-A440-01	0	0.33644	0.18439	0.231408	0.41216	1.12525	-1.6394
TCGA-BRCA(N=1077)	TCGA-E9-A22H-01	0.07481	0.0988	0.20067	0.132436	0.10008	0.33081	-9.9658
TCGA-BRCA(N=1077)	TCGA-E2-A155-01	0.03972	0.00669	0.13367	0.0643424	0.19746	0.12965	-2.7274
TCGA-BRCA(N=1077)	TCGA-B6-A0X1-01	0.13213	0.15805	0.1938	0.323479	0	0.78586	-0.3022
TCGA-BRCA(N=1077)	TCGA-A8-A07U-01	0.16572	0.24705	0.13422	0.242039	0	0.73413	5.3424
TCGA-BRCA(N=1077)	TCGA-A1-A0SP-01	0.097	0.10739	0.06302	0.152372	0	0.60532	1.5854
TCGA-BRCA(N=1077)	TCGA-S3-A6ZH-01	0.05731	0.09464	0.03812	0.0465553	0.0017	0.33145	-2.7274
TCGA-BRCA(N=1077)	TCGA-A2-A3XU-01	0	0	0.009	0	0	0.1268	-0.7108
TCGA-BRCA(N=1077)	TCGA-AC-A3TM-01	0.01576	0.08317	0.04866	0.021352	0	0.20668	0.8488
TCGA-BRCA(N=1077)	TCGA-A8-A07F-01	0.1796	0.1613	0.20431	0.148409	0.16817	0.66052	-9.9658
TCGA-BRCA(N=1077)	TCGA-E2-A1LB-01	0.1348	0	0.16302	0.0798953	0.04412	0.53802	-0.1665
TCGA-BRCA(N=1077)	TCGA-BH-A0AV-01	0.00028	0.10372	0.31465	0.231284	0.15758	0.63256	-1.0262
TCGA-BRCA(N=1077)	TCGA-EW-A2FR-01	0.05324	0.15287	0.18702	0.188974	0.15622	0.68038	-0.2498
TCGA-BRCA(N=1077)	TCGA-A2-A3XY-01	0	0.34428	0.10241	0.242399	0.00047	0.71448	1.6695
TCGA-BRCA(N=1077)	TCGA-AO-A12C-01	0.02171	0.06663	0.05728	0.0623633	0.05595	0.21098	-1.685
TCGA-BRCA(N=1077)	TCGA-EW-A3E8-01	0.11957	0.34716	0.13454	0.172515	0.00609	0.60291	0.8647
TCGA-BRCA(N=1077)	TCGA-A8-A09N-01	0.14991	0.08922	0.15742	0.0619973	0	0.37082	-9.9658
TCGA-BRCA(N=1077)	TCGA-A2-A0SU-01	0.0415	0.0917	0.11291	0.06252	0.01503	0.31402	-9.9658
TCGA-BRCA(N=1077)	TCGA-A8-A08A-01	0.1765	0.1233	0.0926	0.0823044	0.0663	0.56792	-9.9658
TCGA-BRCA(N=1077)	TCGA-AO-A12H-01	0.01298	0.04846	0.04885	0.0408071	0.01626	0.16968	-3.0469
TCGA-BRCA(N=1077)	TCGA-BH-A0DI-01	0.05952	0.13618	0.2853	0.16449	0.14761	0.63127	1.4281
TCGA-BRCA(N=1077)	TCGA-E9-A229-01	0.06268	0.22383	0.17991	0.218313	0.2561	0.68948	0.099
TCGA-BRCA(N=1077)	TCGA-A2-A04N-01	0.08138	0.08772	0.11346	0.0715706	0.08814	0.31747	-1.4699
TCGA-BRCA(N=1077)	TCGA-B6-A0RM-01	0.02536	0.05384	0.02169	0.0141707	0.02151	0.09066	-9.9658
TCGA-BRCA(N=1077)	TCGA-BH-A0E0-01	0.13484	0.05099	0.06831	0	0	0.36568	-9.9658
TCGA-BRCA(N=1077)	TCGA-A2-A0YE-01	0.04397	0.07174	0.21336	0.0971603	0.12165	0.38806	-0.1345
TCGA-BRCA(N=1077)	TCGA-AQ-A0Y5-01	0	0.05009	0.14962	0.101527	0.13099	0.41065	-9.9658
TCGA-BRCA(N=1077)	TCGA-A2-A0D3-01	0.09871	0.10629	0.14666	0.0675107	0	0.27258	-1.5951
TCGA-BRCA(N=1077)	TCGA-5L-AAT0-01	0.10339	0.19678	0.14221	0.120942	0.08666	0.5436	1.1447
TCGA-BRCA(N=1077)	TCGA-BH-A1EX-01	0.0256	0.15918	0.18494	0.191102	0.20479	0.56959	-2.8262
TCGA-BRCA(N=1077)	TCGA-A7-A0CG-01	0.10526	0.18283	0.30906	0.13817	0.10673	0.50086	-2.114
TCGA-BRCA(N=1077)	TCGA-GM-A2DN-01	0.11602	0.23765	0.25301	0.205521	0	0.64906	4.1756
TCGA-BRCA(N=1077)	TCGA-BH-A0BO-01	0	0.22232	0.11569	0.389782	0.16694	0.72212	0.1388
TCGA-BRCA(N=1077)	TCGA-A8-A06T-01	0.03541	0.09731	0.09634	0.0856541	0	0.25415	-2.8262
TCGA-BRCA(N=1077)	TCGA-C8-A278-01	0.22154	0.07727	0.18843	0.129198	0.09639	0.69181	2.1345
TCGA-BRCA(N=1077)	TCGA-D8-A1Y2-01	0.08387	0.10124	0.30562	0.273471	0.31573	0.94708	1.3397
TCGA-BRCA(N=1077)	TCGA-AN-A0AR-01	0.0309	0	0.01768	0.0267743	0	0.15077	-9.9658
TCGA-BRCA(N=1077)	TCGA-A8-A06P-01	0.11566	0.09261	0.13832	0.0865495	0.12208	0.49619	-9.9658
TCGA-BRCA(N=1077)	TCGA-E9-A1NA-01	0.08053	0.13853	0.11325	0.18133	0.22939	0.52516	-2.8262
TCGA-BRCA(N=1077)	TCGA-AR-A0TQ-01	0.08877	0.2311	0.24249	0.144294	0.04295	0.5558	-1.9379
TCGA-BRCA(N=1077)	TCGA-D8-A142-01	0.10307	0.11254	0.20216	0.126629	0.08598	0.6364	0.2762
TCGA-BRCA(N=1077)	TCGA-LD-A9QF-01	0.11899	0.34587	0.27242	0.273852	0.08412	1.0773	1.0642
TCGA-BRCA(N=1077)	TCGA-V7-A7HQ-01	0.01762	0.04161	0	0.00145872	0	0.16339	-0.3566
TCGA-BRCA(N=1077)	TCGA-BH-A0DT-01	0.10127	0.17205	0.21839	0.113907	0.01528	0.56209	-0.6643
TCGA-BRCA(N=1077)	TCGA-BH-A0DX-01	0.0358	0.17534	0.24579	0.14735	0.29137	0.88107	-0.8863
TCGA-BRCA(N=1077)	TCGA-B6-A0RU-01	0.05206	0.08739	0.13375	0.066959	0.04749	0.34133	-2.7274
TCGA-BRCA(N=1077)	TCGA-BH-A18U-01	0.04437	0.01916	0.03128	0.0719019	0.12587	0.275	-2.6349
TCGA-BRCA(N=1077)	TCGA-EW-A1J6-01	0	0.03	0.03284	0.0191716	0	0.07663	-9.9658
TCGA-BRCA(N=1077)	TCGA-E2-A106-01	0.07756	0.07281	0.03917	0.0272641	0	0.20987	-9.9658
TCGA-BRCA(N=1077)	TCGA-AC-A8OR-01	0.00709	0.10686	0.01575	0.0605891	0.05071	0.27573	-9.9658
TCGA-BRCA(N=1077)	TCGA-OL-A5RV-01	0.09592	0.19342	0.14838	0.10081	0.06221	0.42168	-1.8314
TCGA-BRCA(N=1077)	TCGA-E2-A1BC-01	0.07987	0.10834	0.25663	0.110526	0.16478	0.33786	-9.9658
TCGA-BRCA(N=1077)	TCGA-AN-A0XU-01	0.02048	0.10994	0.27696	0.185502	0.12643	0.56385	0.2277
TCGA-BRCA(N=1077)	TCGA-C8-A1HE-01	0.05945	0.09419	0.12551	0.079984	0.07728	0.23845	0.0854
TCGA-BRCA(N=1077)	TCGA-BH-A0W7-01	0.07959	0.21331	0.29533	0.195001	0.05178	0.62603	0.8726
TCGA-BRCA(N=1077)	TCGA-E2-A15C-01	0.0992	0.13315	0.13369	0.0993698	0.04581	0.28995	0.3231
TCGA-BRCA(N=1077)	TCGA-A7-A425-01	0.09561	0.22362	0.0097	0.120957	0.11522	0.58441	-2.8262
TCGA-BRCA(N=1077)	TCGA-AR-A0U3-01	0.11616	0.09934	0.09254	0.076163	0.02087	0.3281	-9.9658
TCGA-BRCA(N=1077)	TCGA-BH-A0DK-01	0.08583	0.21713	0.25465	0.160248	0	0.52183	-0.1828
TCGA-BRCA(N=1077)	TCGA-A2-A04R-01	0.00817	0.00307	0.08596	0.0280322	0	0.12121	-9.9658
TCGA-BRCA(N=1077)	TCGA-HN-A2NL-01	0.07305	0.07463	0.03622	0.047023	0	0.19649	2.6895
TCGA-BRCA(N=1077)	TCGA-D8-A1XU-01	0.09122	0.05535	0.13381	0.0946907	0.04612	0.41896	-0.7108
TCGA-BRCA(N=1077)	TCGA-PL-A8LX-01	0	0.07619	0	0.0335332	0.15524	0.15303	-9.9658
TCGA-BRCA(N=1077)	TCGA-BH-A1EO-01	0.09532	0.23792	0.25733	0.219963	0.4805	0.78354	-9.9658
TCGA-BRCA(N=1077)	TCGA-B6-A0IN-01	0.07499	0.07689	0.03658	0.0272678	0.01041	0.31708	-0.7834
TCGA-BRCA(N=1077)	TCGA-A2-A3KC-01	0.19856	0.24447	0.27811	0.135288	0.15586	0.72342	0.2881
TCGA-BRCA(N=1077)	TCGA-AN-A0FF-01	0.08464	0.21202	0.11317	0.125487	0.11459	0.55185	-0.2845
TCGA-BRCA(N=1077)	TCGA-A8-A097-01	0.04581	0.09684	0.12364	0.131632	0.11856	0.46731	-9.9658
TCGA-BRCA(N=1077)	TCGA-B6-A0IP-01	0.14177	0.11929	0.1208	0.0677051	0.00168	0.29508	-1.2142
TCGA-BRCA(N=1077)	TCGA-A2-A04X-01	0.08	0.14636	0.13462	0.136805	0	0.33508	1.4652
TCGA-BRCA(N=1077)	TCGA-B6-A408-01	0.02768	0.23447	0.00146	0.123407	0.06379	0.38979	2.3451
TCGA-BRCA(N=1077)	TCGA-AC-A3BB-01	0.1711	0.28971	0.28622	0.161571	0.04881	0.84498	1.0983
TCGA-BRCA(N=1077)	TCGA-C8-A12Z-01	0.09031	0.01064	0.06216	0.0441197	0	0.13555	-9.9658
TCGA-BRCA(N=1077)	TCGA-A8-A082-01	0.07443	0.06117	0.2786	0.101317	0.12956	0.4422	-9.9658
TCGA-BRCA(N=1077)	TCGA-3C-AALJ-01	0.10319	0.22313	0.05359	0.081677	0	0.52017	1.736
TCGA-BRCA(N=1077)	TCGA-E9-A22D-01	0	0.04453	1.04817	0.325902	0.03998	0.88173	-1.685
TCGA-BRCA(N=1077)	TCGA-E2-A1LE-01	0.06816	0.181	0.22014	0.143412	0.06332	0.59396	-9.9658
TCGA-BRCA(N=1077)	TCGA-B6-A0WS-01	0.11215	0.25777	0.28464	0.180853	0.01206	0.68274	2.1702
TCGA-BRCA(N=1077)	TCGA-AR-A2LK-01	0.05591	0.11857	0.06192	0.0973236	0.12359	0.41966	-2.5479
TCGA-BRCA(N=1077)	TCGA-C8-A138-01	0.00774	0.10335	0.26973	0.110354	0	0.50008	0.3115
TCGA-BRCA(N=1077)	TCGA-A8-A07G-01	0.07234	0.09082	0.16579	0.0970503	0.10748	0.4481	-0.3383
TCGA-BRCA(N=1077)	TCGA-E2-A2P6-01	0.03463	0.09621	0.03324	0.0494446	0	0.32007	-0.4719
TCGA-BRCA(N=1077)	TCGA-BH-A0B7-01	0.15864	0.26631	0.40103	0.221982	0.10143	0.79686	-0.9971
TCGA-BRCA(N=1077)	TCGA-A2-A0EX-01	0.09607	0.0789	0.07447	0.0370566	0.0151	0.30223	-0.2159
TCGA-BRCA(N=1077)	TCGA-D8-A1XR-01	0.04807	0.06861	0.07308	0.0618727	0.09655	0.21859	-9.9658
TCGA-BRCA(N=1077)	TCGA-AC-A8OQ-01	0.15416	0.2681	0	0.119911	0	0.50353	1.9638
TCGA-BRCA(N=1077)	TCGA-BH-A18P-01	0.16968	0.10063	0.25867	0.135302	0.02786	0.47717	-9.9658
TCGA-BRCA(N=1077)	TCGA-E9-A22E-01	0.0109	0.12626	0.18717	0.142477	0.13342	0.52439	-1.8314
TCGA-BRCA(N=1077)	TCGA-BH-A0B3-01	0.08144	0.21608	0	0.193383	0	0.62691	2.2051
TCGA-BRCA(N=1077)	TCGA-E2-A15O-01	0.01959	0.10477	0	0.0467558	0	0.20125	-9.9658
TCGA-BRCA(N=1077)	TCGA-OL-A97C-01	0	0.12814	0.34125	0.11711	0.0893	0.557	-9.9658
TCGA-BRCA(N=1077)	TCGA-A2-A25D-01	0.09269	0.14767	0.18653	0.104811	0	0.44248	4.1351
TCGA-BRCA(N=1077)	TCGA-BH-A18G-01	0	0	0.01422	0.118859	0.09797	0.13979	-9.9658
TCGA-BRCA(N=1077)	TCGA-B6-A0IA-01	0	0.02017	0.00569	0	0	0.05638	-9.9658
TCGA-BRCA(N=1077)	TCGA-5T-A9QA-01	0.07853	0.03229	0.0039	0.0306551	0	0.11737	-9.9658
TCGA-BRCA(N=1077)	TCGA-AN-A0XT-01	0.02271	0.09626	0.09477	0.0471993	0	0.20908	0.0718
TCGA-BRCA(N=1077)	TCGA-A2-A0YK-01	0.27916	0.43554	0.59558	0.311924	0.12709	1.03246	0.537
TCGA-BRCA(N=1077)	TCGA-A8-A09K-01	0.08194	0.11278	0.19422	0.0788114	0.02198	0.31684	-0.7108
TCGA-BRCA(N=1077)	TCGA-A2-A1FV-01	0	0.01241	0.07917	0.0457186	0.04608	0.09047	-3.0469
TCGA-CESC(N=291)	TCGA-IR-A3L7-01	0.06483	0.095	0.14597	0.0737767	0.03269	0.40328	-9.9658
TCGA-CESC(N=291)	TCGA-EA-A44S-01	0.06248	0.12818	0.18241	0.101406	0.05572	0.49779	-0.0725
TCGA-CESC(N=291)	TCGA-C5-A1MF-01	0.1184	0.09507	0.14803	0.0768793	0.02636	0.41801	2.2452
TCGA-CESC(N=291)	TCGA-ZJ-A8QQ-01	0.03979	0.12184	0.10114	0.132458	0	0.45956	-9.9658
TCGA-CESC(N=291)	TCGA-EX-A3L1-01	0.06418	0.12735	0.13667	0.208946	0.05593	0.56955	-1.7322
TCGA-CESC(N=291)	TCGA-VS-A8EG-01	0.08924	0.11171	0.16254	0.0969154	0.02587	0.44902	-1.3921
TCGA-CESC(N=291)	TCGA-JW-A5VI-01	0.09546	0.16639	0.19049	0.111878	0.07626	0.49126	1.1382
TCGA-CESC(N=291)	TCGA-EA-A5FO-01	0.09198	0.07701	0.1436	0.0817872	0.01044	0.40656	-9.9658
TCGA-CESC(N=291)	TCGA-JX-A3Q8-01	0.06912	0.14035	0.20238	0.093434	0.06999	0.46919	-9.9658
TCGA-CESC(N=291)	TCGA-UC-A7PG-01	0.05268	0.11808	0.13205	0.103773	0.00053	0.4371	-9.9658
TCGA-CESC(N=291)	TCGA-EA-A97N-01	0.05377	0.1593	0.11268	0.124174	0.00881	0.52628	-9.9658
TCGA-CESC(N=291)	TCGA-C5-A8YR-01	0.15132	0.03286	0.44351	0.103093	0.1257	0.65535	-9.9658
TCGA-CESC(N=291)	TCGA-FU-A40J-01	0.08605	0.12797	0.20457	0.131033	0.03191	0.45929	2.7379
TCGA-CESC(N=291)	TCGA-VS-A9V5-01	0.07983	0.11125	0.12398	0.079719	0.04958	0.42501	1.125
TCGA-CESC(N=291)	TCGA-FU-A3EO-01	0.07831	0.10077	0.12851	0.0706354	0.03295	0.45521	-9.9658
TCGA-CESC(N=291)	TCGA-VS-A8Q9-01	0.06388	0.13507	0.11641	0.0871804	0.00952	0.40156	-1.6394
TCGA-CESC(N=291)	TCGA-EA-A1QS-01	0.07246	0.13311	0.18054	0.111074	0.15107	0.50927	-1.5522
TCGA-CESC(N=291)	TCGA-Q1-A73Q-01	0.07116	0.12369	0.13938	0.113804	0	0.45477	1.1117
TCGA-CESC(N=291)	TCGA-VS-A9UU-01	0.07652	0.09572	0.13149	0.0984598	0	0.43354	-0.8084
TCGA-CESC(N=291)	TCGA-C5-A2LX-01	0.24359	0.31849	0.13537	0.11601	0.01969	0.64687	0.2881
TCGA-CESC(N=291)	TCGA-C5-A1M8-01	0.05371	0.1005	0.11589	0.0747022	0.03647	0.4143	-9.9658
TCGA-CESC(N=291)	TCGA-C5-A7CJ-01	0.11006	0.15572	0.26155	0.162774	0.08327	0.57197	1.884
TCGA-CESC(N=291)	TCGA-VS-A9UY-01	0.03686	0.17287	0.12688	0.204557	0	0.51557	-0.2671
TCGA-CESC(N=291)	TCGA-EA-A5O9-01	0.08018	0.10168	0.10081	0.134797	0	0.4576	-2.3884
TCGA-CESC(N=291)	TCGA-Q1-A73P-01	0.094	0.1161	0.19866	0.115839	0.06435	0.44469	1.1897
TCGA-CESC(N=291)	TCGA-C5-A8XK-01	0.07762	0.0952	0.13893	0.102253	0.0494	0.45501	-9.9658
TCGA-CESC(N=291)	TCGA-C5-A2M2-01	0.10298	0.06017	0.18076	0.148504	0.03356	0.3487	-9.9658
TCGA-CESC(N=291)	TCGA-C5-A7CM-01	0.09384	0.06655	0.17002	0.0785575	0.02632	0.3913	-0.1665
TCGA-CESC(N=291)	TCGA-VS-A9V2-01	0.11596	0.19533	0.15638	0.140589	0.03059	0.55762	-1.2142
TCGA-CESC(N=291)	TCGA-VS-A94Y-01	0.1139	0.23566	0	0.145814	0	0.51225	-9.9658
TCGA-CESC(N=291)	TCGA-C5-A8ZZ-01	0.05891	0.1257	0.12762	0.102679	0.03088	0.43889	-0.2498
TCGA-CESC(N=291)	TCGA-Q1-A6DT-01	0.0689	0.12252	0.10755	0.0799124	0.02736	0.43919	-9.9658
TCGA-CESC(N=291)	TCGA-VS-A9UQ-01	0.09593	0.14466	0.15181	0.0881103	0.06321	0.47915	-0.5332
TCGA-CESC(N=291)	TCGA-VS-A9UV-01	0.08533	0.08997	0.13698	0.0894468	0.0045	0.43648	-1.2481
TCGA-CESC(N=291)	TCGA-EX-A69L-01	0.13751	0.2423	0.17134	0.209389	0.11093	0.63266	2.5137
TCGA-CESC(N=291)	TCGA-Q1-A73O-01	0.03536	0.16254	0.19369	0.153007	0	0.50056	-0.3383
TCGA-CESC(N=291)	TCGA-VS-A8QC-01	0.08585	0.108	0.1481	0.0823719	0.02165	0.46424	-0.4719
TCGA-CESC(N=291)	TCGA-EA-A5ZE-01	0.15614	0.15143	0.20847	0.13098	0.17479	0.57048	1.674
TCGA-CESC(N=291)	TCGA-JX-A5QV-01	0.05624	0.11008	0.16441	0.125074	0.02396	0.49532	-0.6873
TCGA-CESC(N=291)	TCGA-EK-A2GZ-01	0.11097	0.07577	0.20711	0.0915432	0.01788	0.48155	-9.9658
TCGA-CESC(N=291)	TCGA-EA-A1QT-01	0.06773	0.14593	0.1047	0.131423	0.02936	0.41655	-2.114
TCGA-CESC(N=291)	TCGA-C5-A901-01	0.06785	0.08744	0.19271	0.11045	0.05537	0.46954	0.4125
TCGA-CESC(N=291)	TCGA-C5-A1M9-01	0.09016	0.08698	0.15083	0.0938446	0.02432	0.46627	-9.9658
TCGA-CESC(N=291)	TCGA-DS-A1O9-01	0.07851	0.1569	0.19154	0.184631	0.14095	0.57462	-2.114
TCGA-CESC(N=291)	TCGA-EA-A50E-01	0.06955	0.08959	0.15676	0.0971022	0.08106	0.45165	0.6608
TCGA-CESC(N=291)	TCGA-EA-A556-01	0.0531	0.15974	0.0746	0.107424	0.01943	0.42063	-9.9658
TCGA-CESC(N=291)	TCGA-VS-A9V3-01	0.0899	0.21958	0.13728	0.19022	0	0.59847	0.3573
TCGA-CESC(N=291)	TCGA-VS-A8QA-01	0.13992	0.15794	0.14593	0.131349	0.03374	0.4952	-9.9658
TCGA-CESC(N=291)	TCGA-EX-A1H5-01	0.10221	0.1089	0.14842	0.0937584	0.02836	0.42052	-0.5125
TCGA-CESC(N=291)	TCGA-VS-A9UH-01	0.15713	0.23701	0.2104	0.195148	0.10913	0.7461	1.177
TCGA-CESC(N=291)	TCGA-JX-A3PZ-01	0.12152	0.23388	0.04924	0.099101	0	0.69972	-2.9324
TCGA-CESC(N=291)	TCGA-C5-A8XJ-01	0.10587	0.15341	0.20335	0.11126	0.0884	0.5119	0.1124
TCGA-CESC(N=291)	TCGA-EX-A8YF-01	0.13213	0.16551	0.23295	0.147273	0.0271	0.50652	1.9968
TCGA-CESC(N=291)	TCGA-ZJ-A8QR-01	0.0553	0.12501	0.12911	0.137975	0.05575	0.43383	0.0158
TCGA-CESC(N=291)	TCGA-C5-A7UI-01	0.10999	0.16122	0.17678	0.111456	0.00302	0.46949	3.5047
TCGA-CESC(N=291)	TCGA-IR-A3LB-01	0.06022	0.11769	0.15713	0.104368	0.04495	0.42205	-0.4131
TCGA-CESC(N=291)	TCGA-EK-A2PI-01	0.05524	0.0877	0.13125	0.0753531	0.04208	0.40031	-9.9658
TCGA-CESC(N=291)	TCGA-HM-A6W2-01	0.06236	0.11864	0.13285	0.063728	0.1875	0.38701	-2.9324
TCGA-CESC(N=291)	TCGA-EK-A2RA-01	0.08957	0.19173	0.16854	0.176457	0	0.53901	-9.9658
TCGA-CESC(N=291)	TCGA-IR-A3LF-01	0.09307	0.19827	0.15088	0.0981701	0.0131	0.50368	-9.9658
TCGA-CESC(N=291)	TCGA-VS-A8QF-01	0.12212	0.13889	0.13816	0.0996527	0.06752	0.50044	1.1641
TCGA-CESC(N=291)	TCGA-VS-AA62-01	0.13088	0.24778	0.2408	0.190401	0.01354	0.6933	1.5758
TCGA-CESC(N=291)	TCGA-DS-A5RQ-01	0.07883	0.12815	0.113	0.134355	0.025	0.51917	-1.1172
TCGA-CESC(N=291)	TCGA-BI-A20A-01	0.1299	0.19713	0.14589	0.137738	0.09553	0.5513	1.0007
TCGA-CESC(N=291)	TCGA-C5-A1BJ-01	0.09602	0.24269	0.15052	0.175817	0.01294	0.49788	-1.3548
TCGA-CESC(N=291)	TCGA-EA-A3HU-01	0.13881	0.13464	0.6637	0.187236	0.07745	0.67161	2.0535
TCGA-CESC(N=291)	TCGA-EK-A2RM-01	0.0709	0.1068	0.071	0.119003	0.0436	0.5565	-1.5522
TCGA-CESC(N=291)	TCGA-DG-A2KK-01	0.07853	0.10435	0.16998	0.103823	0.05579	0.4426	0.517
TCGA-CESC(N=291)	TCGA-C5-A1MI-01	0.09851	0.18916	0.2063	0.112799	0.04581	0.55326	0.8726
TCGA-CESC(N=291)	TCGA-GH-A9DA-01	0.07665	0.12373	0.16067	0.130901	0.01125	0.52851	-9.9658
TCGA-CESC(N=291)	TCGA-VS-A9U6-01	0.11302	0.16903	0.1894	0.138654	0.08142	0.57257	1.1833
TCGA-CESC(N=291)	TCGA-JW-A852-01	0.10198	0.11202	0.10197	0.0759246	0.06755	0.4316	-2.8262
TCGA-CESC(N=291)	TCGA-FU-A5XV-01	0.10605	0.09054	0.1831	0.113999	0.06507	0.43822	-0.4719
TCGA-CESC(N=291)	TCGA-EK-A2RB-01	0.05873	0.07527	0.1764	0.0851954	0.00085	0.41758	-9.9658
TCGA-CESC(N=291)	TCGA-C5-A1MJ-01	0.08899	0.10576	0.15627	0.101141	0.07175	0.49835	-9.9658
TCGA-CESC(N=291)	TCGA-MY-A5BE-01	0.28291	0.28912	0.67317	0.176817	0.16585	0.72488	1.5563
TCGA-CESC(N=291)	TCGA-C5-A1BE-01	0.04676	0.14122	0.10075	0.16986	0	0.46996	-1.8314
TCGA-CESC(N=291)	TCGA-EA-A3QD-01	0.2036	0.3444	0.24907	0.150725	0.08847	0.7138	0.4233
TCGA-CESC(N=291)	TCGA-LP-A7HU-01	0.08593	0.14623	0.15306	0.10479	0.04358	0.45637	-0.0277
TCGA-CESC(N=291)	TCGA-2W-A8YY-01	0.10294	0.10757	0.1595	0.0863718	0.05845	0.50054	1.5854
TCGA-CESC(N=291)	TCGA-C5-A1MN-01	0.05616	0.12189	0.114	0.143951	0.02408	0.50622	-9.9658
TCGA-CESC(N=291)	TCGA-EK-A2PK-01	0.2024	0.11966	0.506	0.103426	0.04631	0.57767	0.3796
TCGA-CESC(N=291)	TCGA-EA-A410-01	0.06377	0.05516	0.32525	0.0837407	0.07798	0.44763	-2.6349
TCGA-CESC(N=291)	TCGA-VS-A952-01	0.13795	0.11021	0.15715	0.0805192	0	0.50645	0.9191
TCGA-CESC(N=291)	TCGA-EK-A2IP-01	0.07146	0.09993	0.14195	0.0796349	0	0.43327	-3.0469
TCGA-CESC(N=291)	TCGA-EK-A2PG-01	0.06882	0.07609	0.13194	0.0599111	0.0472	0.37907	-0.7108
TCGA-CESC(N=291)	TCGA-FU-A3YQ-01	0.13514	0.14993	0.19076	0.158594	0.05742	0.5542	2.9637
TCGA-CESC(N=291)	TCGA-UC-A7PI-01	0.07723	0.10787	0.15022	0.0999098	0.04001	0.42646	-0.4325
TCGA-CESC(N=291)	TCGA-DS-A1OB-01	0.05708	0.09648	0.15447	0.131216	0.02337	0.50393	-0.5543
TCGA-CESC(N=291)	TCGA-EK-A2R7-01	0.13788	0.1265	0.19284	0.092685	0.10549	0.43642	0.7579
TCGA-CESC(N=291)	TCGA-JW-AAVH-01	0.10085	0.13118	0.14467	0.0922894	0.06873	0.3901	-9.9658
TCGA-CESC(N=291)	TCGA-JW-A5VJ-01	0.06503	0.12994	0.10642	0.0797548	0.01505	0.45204	-0.1031
TCGA-CESC(N=291)	TCGA-C5-A7UH-01	0.0796	0.1199	0.16658	0.0934579	0.05012	0.45255	1.1316
TCGA-CESC(N=291)	TCGA-EA-A6QX-01	0.10275	0.17643	0.12956	0.201802	0.0111	0.51503	3.0145
TCGA-CESC(N=291)	TCGA-MA-AA3Z-01	0.0668	0.19628	0.26812	0.18354	0.01735	0.54913	-2.0529
TCGA-CESC(N=291)	TCGA-C5-A1MP-01	0.16468	0.18137	0.2025	0.122243	0.16901	0.69243	1.3397
TCGA-CESC(N=291)	TCGA-VS-A9UR-01	0.12935	0.15462	0.12649	0.0946889	0.02278	0.48662	-9.9658
TCGA-CESC(N=291)	TCGA-EK-A3GN-01	0.05993	0.08917	0.11862	0.0751888	0	0.39208	-9.9658
TCGA-CESC(N=291)	TCGA-DS-A3LQ-01	0.08125	0.09345	0.14963	0.0948239	0.09372	0.50713	-0.3752
TCGA-CESC(N=291)	TCGA-ZJ-AAXU-01	0.13528	0.14106	0.20139	0.104202	0	0.48968	4.4135
TCGA-CESC(N=291)	TCGA-ZJ-AAXA-01	0.08233	0.12181	0.10249	0.0821422	0.01696	0.47196	-9.9658
TCGA-CESC(N=291)	TCGA-EK-A2RO-01	0.03763	0.0371	0.19045	0.133653	0.04905	0.38969	-9.9658
TCGA-CESC(N=291)	TCGA-MY-A913-01	0.01671	0.22305	0.03087	0.250177	0	0.53189	1.1117
TCGA-CESC(N=291)	TCGA-C5-A1BL-01	0.08744	0.13028	0.21941	0.139378	0.0526	0.54691	0.0158
TCGA-CESC(N=291)	TCGA-Q1-A73S-01	0.07143	0.07814	0.11798	0.0817121	0	0.44806	-9.9658
TCGA-CESC(N=291)	TCGA-EK-A2IR-01	0.03753	0.06881	0.13898	0.0496502	0.12095	0.37102	-9.9658
TCGA-CESC(N=291)	TCGA-VS-A959-01	0.12894	0.18488	0.14578	0.123243	0.11097	0.47793	2.0673
TCGA-CESC(N=291)	TCGA-PN-A8MA-01	0.10502	0.12885	0.1794	0.0871118	0.08203	0.47334	0.5568
TCGA-CESC(N=291)	TCGA-FU-A3HZ-01	0.05525	0.04845	0.28485	0.0811	0.04321	0.47505	-9.9658
TCGA-CESC(N=291)	TCGA-DS-A7WF-01	0.11176	0.12927	0.16141	0.143281	0.01392	0.58697	2.2175
TCGA-CESC(N=291)	TCGA-EA-A411-01	0.07455	0.14863	0.14877	0.0988756	0.03084	0.55845	1.3623
TCGA-CESC(N=291)	TCGA-HM-A3JK-01	0.11356	0.14033	0.15534	0.104153	0.1192	0.48945	1.0573
TCGA-CESC(N=291)	TCGA-HM-A4S6-01	0.06528	0.16887	0.23026	0.195298	0.11556	0.64638	-1.1172
TCGA-CESC(N=291)	TCGA-Q1-A5R1-01	0.10813	0.10697	0.15616	0.0799592	0.06148	0.46991	-0.4131
TCGA-CESC(N=291)	TCGA-EA-A78R-01	0.08466	0.12171	0.12574	0.120937	0.04142	0.4712	-1.5951
TCGA-CESC(N=291)	TCGA-VS-A9UC-01	0.13623	0.14531	0.18473	0.11622	0.01066	0.64365	-2.4659
TCGA-CESC(N=291)	TCGA-JW-A5VG-01	0.01385	0.17071	0.23785	0.162583	0.02445	0.49701	-1.2481
TCGA-CESC(N=291)	TCGA-C5-A3HE-01	0.1619	0.12372	0.25382	0.119592	0	0.58865	0.1903
TCGA-CESC(N=291)	TCGA-VS-A9UI-01	0.06539	0.1521	0.15259	0.164134	0.02046	0.53402	-1.8314
TCGA-CESC(N=291)	TCGA-C5-A8YT-01	0.06942	0.11118	0.31545	0.0710303	0.11538	0.48227	-9.9658
TCGA-CESC(N=291)	TCGA-ZX-AA5X-01	0.11065	0.17977	0.14502	0.147584	0.10836	0.553	-9.9658
TCGA-CESC(N=291)	TCGA-VS-A958-01	0.14762	0.21794	0.33271	0.183534	0.02128	0.72137	1.7446
TCGA-CESC(N=291)	TCGA-C5-A2LZ-01	0.08991	0.13442	0.1808	0.125774	0	0.49874	1.1447
TCGA-CESC(N=291)	TCGA-DS-A0VM-01	0.07193	0.12425	0.13936	0.119155	0.05777	0.47647	-1.1488
TCGA-CESC(N=291)	TCGA-VS-A950-01	0.09569	0.10272	0.14558	0.0972346	0.01064	0.47066	2.7972
TCGA-CESC(N=291)	TCGA-IR-A3LK-01	0.05988	0.14605	0.11284	0.154875	0.08663	0.43137	-2.8262
TCGA-CESC(N=291)	TCGA-FU-A23L-01	0.11482	0.20259	0.23041	0.155879	0.09447	0.52705	0.7493
TCGA-CESC(N=291)	TCGA-MA-AA3W-01	0.12244	0.27316	0.33887	0.206677	0.0767	0.66327	0.0158
TCGA-CESC(N=291)	TCGA-VS-A957-01	0.0604	0.07365	0.16946	0.102691	0.01751	0.43348	-9.9658
TCGA-CESC(N=291)	TCGA-C5-A7UE-01	0.06795	0.12249	0.12022	0.0928984	0.04403	0.42125	-1.5522
TCGA-CESC(N=291)	TCGA-VS-A9UL-01	0.05377	0.08783	0.22615	0.0557494	0.09759	0.38033	1.0503
TCGA-CESC(N=291)	TCGA-VS-A9UO-01	0.12343	0.10533	0.17356	0.105306	0	0.45049	-2.0529
TCGA-CESC(N=291)	TCGA-C5-A7CL-01	0.08835	0.11841	0.1451	0.118975	0.04868	0.45949	-9.9658
TCGA-CESC(N=291)	TCGA-FU-A3NI-01	0.09545	0.10868	0.17246	0.0854453	0.07886	0.4827	-3.1714
TCGA-CESC(N=291)	TCGA-VS-A9V0-01	0.07431	0.09036	0.14909	0.0818728	0.01484	0.41266	-9.9658
TCGA-CESC(N=291)	TCGA-EK-A3GK-01	0.07721	0.11909	0.20435	0.107285	0.05635	0.44386	-0.0725
TCGA-CESC(N=291)	TCGA-C5-A7CG-01	0.21952	0.3483	0.37594	0.219769	0.02796	0.77852	1.1641
TCGA-CESC(N=291)	TCGA-C5-A1BI-01	0.11307	0.15388	0.22025	0.115604	0.05166	0.57023	1.2271
TCGA-CESC(N=291)	TCGA-EK-A2R8-01	0.05957	0.09911	0.14566	0.121895	0	0.41797	-9.9658
TCGA-CESC(N=291)	TCGA-VS-A9UP-01	0.05939	0.12903	0.11507	0.0570866	0.12083	0.40234	0.058
TCGA-CESC(N=291)	TCGA-C5-A1BF-01	0.06262	0.09856	0.21987	0.124967	0.08561	0.44999	-1.4305
TCGA-CESC(N=291)	TCGA-EX-A69M-01	0.12593	0.1128	0.26779	0.13509	0.04448	0.56018	1.5806
TCGA-CESC(N=291)	TCGA-EA-A5ZD-01	0.07699	0.17281	0.14989	0.186191	0.13854	0.52848	-9.9658
TCGA-CESC(N=291)	TCGA-EA-A3QE-01	0.12011	0.24279	0.33463	0.194592	0.00365	0.64338	0.1903
TCGA-CESC(N=291)	TCGA-JX-A3Q0-01	0.06314	0.1919	0.12173	0.207367	0.01097	0.52651	0.2998
TCGA-CESC(N=291)	TCGA-BI-A0VS-01	0.11083	0.16416	0.16483	0.102732	0.02876	0.54729	1.4547
TCGA-CESC(N=291)	TCGA-VS-A8EJ-01	0.12529	0.14946	0.07328	0.0798128	0.04192	0.44184	-0.2328
TCGA-CESC(N=291)	TCGA-FU-A2QG-01	0.06944	0.12537	0.18668	0.109004	0.01747	0.46978	-9.9658
TCGA-CESC(N=291)	TCGA-C5-A8XI-01	0.08462	0.19609	0.16608	0.150561	0	0.50903	2.1798
TCGA-CESC(N=291)	TCGA-LP-A5U2-01	0.06975	0.09263	0.16383	0.0833071	0	0.41658	-0.9686
TCGA-CESC(N=291)	TCGA-EA-A43B-01	0.09647	0.18166	0.13741	0.119601	0.03427	0.50327	0.9343
TCGA-CESC(N=291)	TCGA-C5-A3HD-01	0.05239	0.09442	0.14641	0.100181	0	0.39974	-9.9658
TCGA-CESC(N=291)	TCGA-IR-A3LI-01	0.07903	0.10408	0.09877	0.0603679	0.01276	0.417	-9.9658
TCGA-CESC(N=291)	TCGA-VS-A8EI-01	0.09962	0.17354	0.20698	0.122125	0.0718	0.49325	-0.3201
TCGA-CESC(N=291)	TCGA-EA-A4BA-01	0.06593	0.16013	0.09193	0.0454086	0.05713	0.39298	-9.9658
TCGA-CESC(N=291)	TCGA-VS-A8EL-01	0.07951	0.14535	0.29635	0.166048	0.115	0.58418	0.24
TCGA-CESC(N=291)	TCGA-C5-A3HL-01	0.06134	0.08635	0.18232	0.103549	0.00872	0.45961	-0.5332
TCGA-CESC(N=291)	TCGA-EA-A3Y4-01	0.17079	0.18769	0.36785	0.0850453	0	0.65426	-9.9658
TCGA-CESC(N=291)	TCGA-IR-A3LA-01	0.05782	0.11672	0.14267	0.0855882	0.047	0.42419	-0.9132
TCGA-CESC(N=291)	TCGA-UC-A7PF-01	0.10836	0.18234	0.25562	0.162488	0.07538	0.61824	-0.0877
TCGA-CESC(N=291)	TCGA-VS-A9UB-01	0.08719	0.26492	0.37375	0.222906	0.13867	0.74856	-0.8339
TCGA-CESC(N=291)	TCGA-C5-A907-01	0.0358	0.23517	0.12716	0.151812	0	0.5512	-2.3884
TCGA-CESC(N=291)	TCGA-DG-A2KL-01	0.10964	0.13583	0.14085	0.150042	0	0.67304	-2.7274
TCGA-CESC(N=291)	TCGA-FU-A57G-01	0.08635	0.10126	0.18592	0.0846817	0.04544	0.46411	-9.9658
TCGA-CESC(N=291)	TCGA-C5-A1BQ-01	0.07826	0.1345	0.26606	0.125644	0.0415	0.51953	-1.3921
TCGA-CESC(N=291)	TCGA-MA-AA3Y-01	0.08679	0.16212	0.23542	0.188019	0.00042	0.62796	0.7321
TCGA-CESC(N=291)	TCGA-EK-A2PL-01	0.08237	0.12165	0.12295	0.089863	0.0509	0.37904	-9.9658
TCGA-CESC(N=291)	TCGA-Q1-A6DW-01	0.07514	0.06369	0.25395	0.106172	0.0188	0.46838	-0.0277
TCGA-CESC(N=291)	TCGA-C5-A2M1-01	0.20276	0.12546	0.23765	0.0917091	0.01484	0.76272	-0.394
TCGA-CESC(N=291)	TCGA-R2-A69V-01	0.17156	0.16618	0.50942	0.199487	0.23535	0.87541	1.2934
TCGA-CESC(N=291)	TCGA-EA-A5ZF-01	0.06825	0.08175	0.15017	0.0908092	0.07314	0.4491	-1.8314
TCGA-CESC(N=291)	TCGA-C5-A0TN-01	0.05415	0.12713	0.11915	0.117321	0.0504	0.49103	-9.9658
TCGA-CESC(N=291)	TCGA-DS-A1OA-01	0.09592	0.17405	0.16126	0.129886	0.02068	0.55094	2.3953
TCGA-CESC(N=291)	TCGA-EK-A2H1-01	0.08977	0.20739	0.10292	0.139244	0.04032	0.59453	2.2452
TCGA-CESC(N=291)	TCGA-LP-A4AU-01	0.07405	0.12213	0.20143	0.149085	0	0.44808	-0.8084
TCGA-CESC(N=291)	TCGA-VS-A9U7-01	0.13205	0.12831	0.16987	0.144204	0	0.6375	0.4016
TCGA-CESC(N=291)	TCGA-C5-A1ME-01	0.17404	0.08398	0.18351	0.04935	0.00207	0.57102	1.5316
TCGA-CESC(N=291)	TCGA-MU-A5YI-01	0.13203	0.13478	0.18003	0.0968911	0.03878	0.55884	-2.4659
TCGA-CESC(N=291)	TCGA-C5-A2LS-01	0.08433	0.12829	0.0924	0.0869081	0.01892	0.40393	-9.9658
TCGA-CESC(N=291)	TCGA-VS-A9UJ-01	0.04948	0.12552	0.11393	0.0727081	0.05063	0.3999	-1.6394
TCGA-CESC(N=291)	TCGA-DG-A2KM-01	0.44685	0.02509	1.19389	0.227141	0.19116	1.34618	4.1409
TCGA-CESC(N=291)	TCGA-C5-A3HF-01	0.12758	0.15065	0.16012	0.0874105	0.00224	0.51352	1.0433
TCGA-CESC(N=291)	TCGA-MA-AA42-01	0.23464	0.20147	0.53737	0.18271	0.15632	0.8347	1.8363
TCGA-CESC(N=291)	TCGA-C5-A2LT-01	0.07751	0.14716	0.20934	0.0949345	0.03765	0.50332	0.3346
TCGA-CESC(N=291)	TCGA-C5-A8YQ-01	0.05075	0.12415	0.12674	0.0894656	0.02942	0.4295	-2.7274
TCGA-CESC(N=291)	TCGA-UC-A7PD-01	0.04892	0.15624	0.09378	0.10281	0.03523	0.46611	-1.685
TCGA-CESC(N=291)	TCGA-MY-A5BD-01	0.08281	0.09393	0.18073	0.0793127	0.02938	0.45411	-9.9658
TCGA-CESC(N=291)	TCGA-VS-A9V1-01	0.07871	0.07976	0.19039	0.125938	0.03792	0.40859	0.8246
TCGA-CESC(N=291)	TCGA-C5-A8XH-01	0.04507	0.17405	0.12299	0.156382	0.01697	0.52561	-9.9658
TCGA-CESC(N=291)	TCGA-EK-A2RC-01	0.09844	0.16462	0.19894	0.130047	0.06382	0.49728	0.099
TCGA-CESC(N=291)	TCGA-JW-A5VL-01	0.04406	0.20496	0.18837	0.166045	0.09144	0.59488	-9.9658
TCGA-CESC(N=291)	TCGA-VS-A953-01	0.04644	0.08133	0.16894	0.0974448	0.01575	0.42239	-9.9658
TCGA-CESC(N=291)	TCGA-EK-A2RK-01	0.06312	0.11834	0.13424	0.133156	0.01663	0.46169	-9.9658
TCGA-CESC(N=291)	TCGA-JW-A5VH-01	0.044	0.09575	0.186	0.0729687	0.02971	0.42006	-9.9658
TCGA-CESC(N=291)	TCGA-MY-A5BF-01	0.08264	0.11036	0.21377	0.137239	0	0.56528	-9.9658
TCGA-CESC(N=291)	TCGA-DS-A0VL-01	0.04974	0.14158	0.22101	0.134578	0.03673	0.46442	0.1903
TCGA-CESC(N=291)	TCGA-WL-A834-01	0.08676	0.11037	0.11821	0.0819056	0.05101	0.42246	-9.9658
TCGA-CESC(N=291)	TCGA-JW-A69B-01	0.09971	0.11756	0.14184	0.122627	0.1428	0.45912	-0.0725
TCGA-CESC(N=291)	TCGA-C5-A1M6-01	0.10195	0.11417	0.0964	0.0912619	0.06108	0.43618	-1.1811
TCGA-CESC(N=291)	TCGA-VS-A9V4-01	0.05708	0.10204	0.16505	0.0940507	0.03391	0.42109	-1.5522
TCGA-CESC(N=291)	TCGA-VS-A8Q8-01	0.05999	0.18483	0.09886	0.162746	0	0.52269	-2.5479
TCGA-CESC(N=291)	TCGA-DS-A0VN-01	0.07826	0.14562	0.32737	0.14068	0.0391	0.60281	-3.3076
TCGA-CESC(N=291)	TCGA-MU-A8JM-01	0.09846	0.08175	0.2212	0.118515	0.02912	0.56152	-9.9658
TCGA-CESC(N=291)	TCGA-C5-A2LY-01	0.16096	0.21018	0.25659	0.110894	0.13591	0.64713	0.3115
TCGA-CESC(N=291)	TCGA-EA-A439-01	0.06859	0.12086	0.18132	0.137591	0.02927	0.47731	-9.9658
TCGA-CESC(N=291)	TCGA-FU-A23K-01	0.1357	0.11409	0.18203	0.0793471	0.00878	0.50035	-0.5543
TCGA-CESC(N=291)	TCGA-C5-A7CH-01	0.06461	0.13705	0.08806	0.0991361	0	0.49467	-2.6349
TCGA-CESC(N=291)	TCGA-EK-A2RN-01	0.07077	0.10228	0.10698	0.102851	0.0253	0.39335	-9.9658
TCGA-CESC(N=291)	TCGA-EK-A2RJ-01	0.06631	0.10915	0.29357	0.138941	0.02168	0.53695	-3.1714
TCGA-CESC(N=291)	TCGA-C5-A1BM-01	0.05769	0.16782	0.14126	0.194382	0.06812	0.59552	-0.1031
TCGA-CESC(N=291)	TCGA-Q1-A73R-01	0.04728	0.13171	0.14038	0.0855526	0.05986	0.44423	-9.9658
TCGA-CESC(N=291)	TCGA-DS-A7WH-01	0.05664	0.09021	0.20437	0.110775	0.08296	0.46701	-9.9658
TCGA-CESC(N=291)	TCGA-ZJ-AAX4-01	0.10723	0.1797	0.22222	0.114449	0.15991	0.58744	-0.9406
TCGA-CESC(N=291)	TCGA-C5-A7CK-01	0.06699	0.09583	0.1286	0.0887172	0.02694	0.41919	1.736
TCGA-CESC(N=291)	TCGA-VS-A8EK-01	0.0756	0.10833	0.14813	0.0986302	0.05327	0.44281	0.6969
TCGA-CESC(N=291)	TCGA-FU-A3WB-01	0.06809	0.11061	0.13751	0.0888375	0.0181	0.43107	0.2277
TCGA-CESC(N=291)	TCGA-FU-A3TQ-01	0.09472	0.13081	0.15902	0.134265	0.03034	0.53946	-0.9971
TCGA-CESC(N=291)	TCGA-C5-A905-01	0.10896	0.15037	0.11217	0.099186	0.06041	0.41365	-1.0262
TCGA-CESC(N=291)	TCGA-C5-A1BN-01	0.07057	0.09865	0.11327	0.121864	0	0.4244	-2.3884
TCGA-CESC(N=291)	TCGA-VS-A9UT-01	0.20678	0.18829	0.39266	0.136686	0.34366	0.72586	3.4596
TCGA-CESC(N=291)	TCGA-MA-AA41-01	0.05536	0.11501	0.14496	0.095356	0.02772	0.43194	-9.9658
TCGA-CESC(N=291)	TCGA-VS-A9UM-01	0.0971	0.17688	0.20027	0.129646	0.10634	0.54895	1.8801
TCGA-CESC(N=291)	TCGA-VS-A94X-01	0.05525	0.12665	0.1707	0.125773	0.009	0.46124	-9.9658
TCGA-CESC(N=291)	TCGA-EK-A2R9-01	0.19873	0.15454	0.16314	0.0916815	0.04938	0.67435	-2.0529
TCGA-CESC(N=291)	TCGA-VS-A9UZ-01	0.13644	0.1681	0.13811	0.0997548	0.03814	0.4911	3.29
TCGA-CESC(N=291)	TCGA-C5-A7X5-01	0.05267	0.07864	0.1124	0.13241	0	0.40887	-9.9658
TCGA-CESC(N=291)	TCGA-VS-A9U5-01	0.13967	0.16861	0.19454	0.113499	0.04053	0.503	1.642
TCGA-CESC(N=291)	TCGA-C5-A1M7-01	0.11188	0.12614	0.15708	0.137234	0.02884	0.46449	2.4597
TCGA-CESC(N=291)	TCGA-Q1-A5R2-01	0.08968	0.11546	0.17539	0.113019	0.05176	0.53701	-2.5479
TCGA-CESC(N=291)	TCGA-MU-A51Y-01	0.19889	0.21972	0.22379	0.173621	0.06654	0.73065	0.7579
TCGA-CESC(N=291)	TCGA-HG-A2PA-01	0.08415	0.0808	0.2666	0.128188	0.07949	0.47829	1.3051
TCGA-CESC(N=291)	TCGA-DG-A2KH-01	0.18969	0.03731	0.15922	0.0540592	0	0.50969	-3.0469
TCGA-CESC(N=291)	TCGA-VS-A8EB-01	0.08219	0.12114	0.21799	0.0724973	0.23596	0.383	-9.9658
TCGA-CESC(N=291)	TCGA-LP-A4AX-01	0.06407	0.24384	0.33915	0.241518	0.05199	0.59911	1.1117
TCGA-CESC(N=291)	TCGA-C5-A1M5-01	0.10189	0.23274	0.13274	0.136326	0.01363	0.50909	1.3623
TCGA-CESC(N=291)	TCGA-VS-A94Z-01	0.18318	0.25333	0.59405	0.156855	0.16972	0.70627	-0.1031
TCGA-CESC(N=291)	TCGA-EK-A2RE-01	0.05888	0.08577	0.12708	0.0941251	0	0.43456	-9.9658
TCGA-CESC(N=291)	TCGA-C5-A1MQ-01	0.23212	0.10285	0.1889	0.0835199	0.08517	0.68359	3.2737
TCGA-CESC(N=291)	TCGA-DS-A7WI-01	0.11716	0.18115	0.06787	0.0869221	0.05832	0.38976	-0.9406
TCGA-CESC(N=291)	TCGA-C5-A1BK-01	0.13934	0.37646	0.09395	0.18347	0	0.61107	1.8119
TCGA-CESC(N=291)	TCGA-DS-A0VK-01	0.08635	0.11655	0.1309	0.079512	0.12821	0.40126	-1.5522
TCGA-CESC(N=291)	TCGA-EX-A1H6-01	0.07629	0.10642	0.13926	0.0718796	0.00921	0.40019	1.2934
TCGA-CESC(N=291)	TCGA-VS-A8EH-01	0.06557	0.09077	0.14913	0.0821199	0.09565	0.41959	-9.9658
TCGA-CESC(N=291)	TCGA-BI-A0VR-01	0.11285	0.14504	0.22917	0.182096	0	0.56852	2.6019
TCGA-CESC(N=291)	TCGA-DR-A0ZM-01	0.08916	0.12216	0.21868	0.137847	0	0.4862	0.5069
TCGA-CESC(N=291)	TCGA-MA-AA43-01	0.04977	0.13975	0.10249	0.104398	0.04407	0.47373	0.4125
TCGA-CESC(N=291)	TCGA-C5-A7UC-01	0.05998	0.09047	0.1721	0.0922085	0	0.43631	-2.5479
TCGA-CESC(N=291)	TCGA-C5-A7X8-01	0.15324	0.13722	0.15105	0.0787555	0.05443	0.44503	1.8078
TCGA-CESC(N=291)	TCGA-C5-A7XC-01	0.14021	0.11201	0.32649	0.128559	0.05304	0.57685	-0.2498
TCGA-CESC(N=291)	TCGA-VS-A8QH-01	0.08712	0.1381	0.08864	0.0806647	0	0.40699	-9.9658
TCGA-CESC(N=291)	TCGA-LP-A5U3-01	0.05534	0.15058	0.11035	0.188666	0.00672	0.46975	-9.9658
TCGA-CESC(N=291)	TCGA-EA-A3HT-01	0.09087	0.11883	0.15834	0.135479	0.06798	0.52032	-9.9658
TCGA-CESC(N=291)	TCGA-IR-A3LC-01	0.03425	0.06998	0.1677	0.165033	0.00988	0.43371	-3.0469
TCGA-CESC(N=291)	TCGA-HM-A3JJ-01	0.14148	0.16074	0.14764	0.123296	0.0862	0.62434	1.2394
TCGA-CESC(N=291)	TCGA-FU-A770-01	0.07138	0.09884	0.14526	0.124416	0	0.45894	-9.9658
TCGA-CESC(N=291)	TCGA-FU-A3HY-01	0.06261	0.10489	0.1462	0.0959948	0.00741	0.43738	-9.9658
TCGA-CESC(N=291)	TCGA-VS-A8EC-01	0.03946	0.14215	0.07718	0.0544048	0	0.41183	-2.6349
TCGA-CESC(N=291)	TCGA-IR-A3LH-01	0.1382	0.18815	0.38195	0.245875	0.22326	0.7978	3.3061
TCGA-CESC(N=291)	TCGA-4J-AA1J-01	0.08213	0.12421	0.13091	0.139237	0.01596	0.44629	-2.2447
TCGA-CESC(N=291)	TCGA-IR-A3LL-01	0.06982	0.14252	0.28317	0.160891	0.05903	0.5626	-0.2845
TCGA-CESC(N=291)	TCGA-EK-A2RL-01	0.06972	0.09309	0.15421	0.0898635	0.03332	0.38732	-9.9658
TCGA-CESC(N=291)	TCGA-C5-A7X3-01	0.10258	0.18471	0.16915	0.0972902	0.06289	0.47358	3.0774
TCGA-CESC(N=291)	TCGA-VS-A9UD-01	0.1628	0.2071	0.34976	0.166255	0.09894	0.73153	0.9268
TCGA-CESC(N=291)	TCGA-EA-A3HR-01	0.07068	0.0973	0.1684	0.0929145	0.11384	0.42185	-9.9658
TCGA-CESC(N=291)	TCGA-DS-A1OC-01	0.13644	0.08693	0.27388	0.119167	0.07891	0.57736	0.8327
TCGA-CESC(N=291)	TCGA-EK-A2PM-01	0.06899	0.06009	0.14876	0.0652529	0.03634	0.40867	-9.9658
TCGA-CESC(N=291)	TCGA-EX-A449-01	0.06669	0.10356	0.23801	0.0776209	0.04562	0.41638	-9.9658
TCGA-CESC(N=291)	TCGA-VS-A94W-01	0.14584	0.319	0.11648	0.175945	0.01242	0.7278	1.0433
TCGA-CESC(N=291)	TCGA-C5-A1MK-01	0.06922	0.12344	0.14904	0.138428	0.04361	0.45681	-9.9658
TCGA-CESC(N=291)	TCGA-C5-A1MH-01	0.10745	0.21013	0.13637	0.200659	0.11323	0.67911	2.7615
TCGA-CESC(N=291)	TCGA-DR-A0ZL-01	0.08193	0.11987	0.11414	0.0887993	0.00157	0.41733	-2.7274
TCGA-CESC(N=291)	TCGA-RA-A741-01	0.1179	0.16357	0.16905	0.119365	0.14205	0.50498	0.7664
TCGA-CESC(N=291)	TCGA-DG-A2KJ-01	0.14958	0.18529	0.16745	0.0854462	0.04276	0.46713	1.0642
TCGA-CESC(N=291)	TCGA-EA-A3HQ-01	0.09984	0.16186	0.18919	0.14838	0.09788	0.60155	-3.1714
TCGA-CESC(N=291)	TCGA-FU-A3TX-01	0.36294	0.38017	0	0.132738	0	0.55686	-1.8314
TCGA-CESC(N=291)	TCGA-Q1-A6DV-01	0.09275	0.11627	0.17974	0.111505	0.03842	0.43117	-1.4305
TCGA-CESC(N=291)	TCGA-C5-A1ML-01	0.08587	0.11454	0.18612	0.12303	0.07252	0.49677	-9.9658
TCGA-CESC(N=291)	TCGA-VS-A8QM-01	0.20683	0.38484	0.26713	0.12056	0.0523	0.6136	0.547
TCGA-CESC(N=291)	TCGA-C5-A2LV-01	0.05264	0.12144	0.11881	0.1226	0.04852	0.48888	-3.3076
TCGA-CESC(N=291)	TCGA-EK-A3GJ-01	0.00812	0.18715	0.1345	0.216972	0	0.51826	-9.9658
TCGA-CESC(N=291)	TCGA-VS-A954-01	0.08011	0.105	0.1318	0.0840308	0.01368	0.43649	-0.3752
TCGA-CESC(N=291)	TCGA-XS-A8TJ-01	0.07866	0.1555	0.15684	0.122145	0.0939	0.50082	-0.5756
TCGA-CESC(N=291)	TCGA-Q1-A5R3-01	0.08342	0.14346	0.11907	0.0864921	0	0.49196	-1.4305
TCGA-CESC(N=291)	TCGA-LP-A4AW-01	0.092	0.14503	0.14597	0.100012	0.08138	0.44512	1.5514
TCGA-CESC(N=291)	TCGA-JW-A5VK-01	0.06341	0.07473	0.12499	0.067789	0.03423	0.39241	-9.9658
TCGA-CESC(N=291)	TCGA-EK-A2H0-01	0.05014	0.10367	0.12643	0.117284	0	0.44696	-9.9658
TCGA-CESC(N=291)	TCGA-C5-A902-01	0.14897	0.23781	0.28792	0.103022	0.01122	0.54914	-9.9658
TCGA-CESC(N=291)	TCGA-MA-AA3X-01	0.07214	0.13285	0.16768	0.1228	0.08802	0.56089	-2.6349
TCGA-CESC(N=291)	TCGA-EA-A3HS-01	0.07236	0.14208	0.19	0.127074	0.00923	0.52486	0.3115
TCGA-CESC(N=291)	TCGA-C5-A7CO-01	0.07404	0.11884	0.12687	0.0881332	0.0052	0.45766	-2.9324
TCGA-CESC(N=291)	TCGA-DS-A1OD-01	0.33269	0.32615	0.35363	0.143785	0.04999	0.81434	0.6145
TCGA-CHOL(N=36)	TCGA-ZH-A8Y5-01	0.08948	0.11218	0.20052	0.107958	0.04677	0.49885	-9.9658
TCGA-CHOL(N=36)	TCGA-4G-AAZT-01	0.08743	0.10922	0.20193	0.106355	0.05948	0.48022	-2.7274
TCGA-CHOL(N=36)	TCGA-W5-AA2Z-01	0.09634	0.10468	0.21886	0.11352	0.06356	0.49257	-9.9658
TCGA-CHOL(N=36)	TCGA-ZH-A8Y4-01	0.09053	0.10576	0.20195	0.108534	0.05464	0.49907	-9.9658
TCGA-CHOL(N=36)	TCGA-W5-AA2I-01	0.08896	0.10692	0.19907	0.104246	0.04829	0.48121	-9.9658
TCGA-CHOL(N=36)	TCGA-W5-AA34-01	0.09467	0.10302	0.20093	0.106937	0.05487	0.496	-9.9658
TCGA-CHOL(N=36)	TCGA-W5-AA2H-01	0.37429	0.43369	0.03011	0.0980178	0.05145	0.47606	2.9692
TCGA-CHOL(N=36)	TCGA-3X-AAVB-01	0.0921	0.12531	0.20365	0.114606	0.07023	0.5162	-1.1172
TCGA-CHOL(N=36)	TCGA-W5-AA2R-01	0.11004	0.13614	0.20463	0.112741	0.06636	0.51763	3.1604
TCGA-CHOL(N=36)	TCGA-ZH-A8Y6-01	0.07545	0.12219	0.27135	0.125642	0.15744	0.38063	-9.9658
TCGA-CHOL(N=36)	TCGA-W5-AA30-01	0.10017	0.11521	0.20742	0.109343	0.06173	0.49706	-1.5105
TCGA-CHOL(N=36)	TCGA-W5-AA38-01	0.0933	0.11623	0.19218	0.105901	0.06446	0.50896	-2.2447
TCGA-CHOL(N=36)	TCGA-3X-AAVE-01	0.12426	0.12433	0.20352	0.115855	0.06675	0.52379	-0.0574
TCGA-CHOL(N=36)	TCGA-W5-AA2G-01	0.1008	0.10363	0.20931	0.106895	0.06426	0.51143	-2.114
TCGA-CHOL(N=36)	TCGA-W5-AA39-01	0.0904	0.10632	0.2011	0.107983	0.0596	0.47529	-9.9658
TCGA-CHOL(N=36)	TCGA-W5-AA2W-01	0.09902	0.10192	0.21651	0.107497	0.05174	0.50287	-9.9658
TCGA-CHOL(N=36)	TCGA-ZH-A8Y2-01	0.10725	0.11062	0.19963	0.10905	0.06279	0.51284	-9.9658
TCGA-CHOL(N=36)	TCGA-4G-AAZO-01	0.09244	0.10663	0.20552	0.107036	0.06121	0.49238	-9.9658
TCGA-CHOL(N=36)	TCGA-3X-AAVA-01	0.09485	0.11863	0.19556	0.106243	0.06771	0.48293	-1.3548
TCGA-CHOL(N=36)	TCGA-W6-AA0S-01	0.10047	0.10151	0.20786	0.112379	0.05325	0.51561	-1.1488
TCGA-CHOL(N=36)	TCGA-YR-A95A-01	0.09061	0.10472	0.20049	0.104767	0.05137	0.48944	-9.9658
TCGA-CHOL(N=36)	TCGA-W5-AA33-01	0.11186	0.12731	0.20338	0.108343	0.06337	0.51304	-2.114
TCGA-CHOL(N=36)	TCGA-ZD-A8I3-01	0.09153	0.11133	0.19983	0.107201	0.05043	0.50867	-9.9658
TCGA-CHOL(N=36)	TCGA-W5-AA2O-01	0.0944	0.11198	0.19221	0.107633	0.05973	0.48775	-9.9658
TCGA-CHOL(N=36)	TCGA-W5-AA31-01	0.09333	0.11313	0.19937	0.111588	0.05715	0.52003	-2.3884
TCGA-CHOL(N=36)	TCGA-W5-AA36-01	0.0883	0.10879	0.19759	0.106255	0.05479	0.4874	-9.9658
TCGA-CHOL(N=36)	TCGA-3X-AAVC-01	0.10693	0.11082	0.20726	0.113811	0.06062	0.50748	0.346
TCGA-CHOL(N=36)	TCGA-W5-AA2X-01	0.08913	0.09727	0.21752	0.108015	0.04388	0.51033	-9.9658
TCGA-CHOL(N=36)	TCGA-ZU-A8S4-01	0.09705	0.10477	0.25023	0.10892	0.09246	0.56143	-9.9658
TCGA-CHOL(N=36)	TCGA-WD-A7RX-01	0.10901	0.13403	0.20061	0.109371	0.05205	0.50399	0.3115
TCGA-CHOL(N=36)	TCGA-3X-AAV9-01	0.12275	0.12407	0.22616	0.10473	0.0935	0.52032	3.0127
TCGA-CHOL(N=36)	TCGA-W5-AA2T-01	0.08878	0.11765	0.19357	0.103019	0.06791	0.48522	-9.9658
TCGA-CHOL(N=36)	TCGA-W5-AA2U-01	0.11244	0.10527	0.20654	0.106039	0.05399	0.51113	-9.9658
TCGA-CHOL(N=36)	TCGA-ZH-A8Y8-01	0.1154	0.13008	0.19335	0.111778	0.05911	0.51531	-0.3022
TCGA-CHOL(N=36)	TCGA-W5-AA2Q-01	0.09168	0.10315	0.20598	0.107867	0.04667	0.49236	-9.9658
TCGA-CHOL(N=36)	TCGA-ZH-A8Y1-01	0.09659	0.10447	0.20842	0.113688	0.0559	0.51904	-9.9658
TCGA-COAD(N=282)	TCGA-D5-6929-01	0.10613	0.1162	0.13896	0.10079	0.04174	0.41648	1.4174
TCGA-COAD(N=282)	TCGA-AA-3511-01	0.05463	0.12251	0.15358	0.114126	0.04637	0.44859	-2.7274
TCGA-COAD(N=282)	TCGA-QG-A5YX-01	0.08141	0.12352	0.15771	0.105491	0.01142	0.43893	-9.9658
TCGA-COAD(N=282)	TCGA-CM-6164-01	0.07982	0.11887	0.19483	0.116948	0.03157	0.49358	-1.6394
TCGA-COAD(N=282)	TCGA-A6-A567-01	0.04132	0.05319	0.30319	0.0980108	0.06015	0.41798	-9.9658
TCGA-COAD(N=282)	TCGA-G4-6320-01	0.06435	0.11792	0.11996	0.0823225	0	0.38067	-2.3147
TCGA-COAD(N=282)	TCGA-AY-A69D-01	0.05371	0.14503	0.18494	0.123993	0	0.51091	-0.7834
TCGA-COAD(N=282)	TCGA-AY-A8YK-01	0.06995	0.12196	0.15198	0.107038	0.04755	0.42826	0.24
TCGA-COAD(N=282)	TCGA-F4-6806-01	0.14824	0.12585	0.21045	0.0951108	0.02114	0.49745	1.177
TCGA-COAD(N=282)	TCGA-5M-AAT4-01	0.06321	0.10849	0.10357	0.0883012	0.00921	0.36261	-9.9658
TCGA-COAD(N=282)	TCGA-CM-6167-01	0.11223	0.28386	0.18501	0.127833	0.20492	0.59001	-0.9686
TCGA-COAD(N=282)	TCGA-AZ-6603-01	0.06375	0.15692	0.17197	0.118211	0.08184	0.47077	-1.6394
TCGA-COAD(N=282)	TCGA-CM-6168-01	0.12429	0.19962	0.22618	0.180497	0.15402	0.69115	0.1257
TCGA-COAD(N=282)	TCGA-G4-6314-01	0.06201	0.14574	0.16966	0.0987343	0.06529	0.4895	-2.3147
TCGA-COAD(N=282)	TCGA-F4-6808-01	0.06169	0.09118	0.13811	0.0882414	0.08186	0.36223	-9.9658
TCGA-COAD(N=282)	TCGA-AZ-4615-01	0.08586	0.09166	0.34756	0.17518	0.08645	0.67153	-9.9658
TCGA-COAD(N=282)	TCGA-AY-6386-01	0.1126	0.12704	0.20369	0.132435	0.01137	0.60902	0.0854
TCGA-COAD(N=282)	TCGA-AZ-6598-01	0.09251	0.14531	0.18876	0.0992393	0.04864	0.49312	-1.2142
TCGA-COAD(N=282)	TCGA-A6-6653-01	0.14633	0.07986	0.22042	0.143641	0	0.62865	-2.0529
TCGA-COAD(N=282)	TCGA-NH-A50V-01	0.07773	0.16261	0.1515	0.130487	0.05283	0.43407	-1.0862
TCGA-COAD(N=282)	TCGA-AD-6899-01	0.11961	0.1958	0.18502	0.143602	0.08458	0.61722	-1.6394
TCGA-COAD(N=282)	TCGA-G4-6311-01	0.10197	0.14249	0.13761	0.146693	0.01744	0.61413	-0.4521
TCGA-COAD(N=282)	TCGA-DM-A280-01	0.03515	0.09263	0.13796	0.102315	0.00088	0.43024	-9.9658
TCGA-COAD(N=282)	TCGA-NH-A6GC-01	0.06285	0.12998	0.15983	0.0913525	0.00012	0.4654	1.5165
TCGA-COAD(N=282)	TCGA-F4-6570-01	0.1763	0.14277	0.2395	0.153104	0.12258	0.84139	0.537
TCGA-COAD(N=282)	TCGA-CM-6679-01	0.07135	0.15623	0.1983	0.123159	0.09439	0.47983	1.3956
TCGA-COAD(N=282)	TCGA-A6-4105-01	0.09622	0.10979	0.23051	0.139832	0.07761	0.56493	-0.5543
TCGA-COAD(N=282)	TCGA-D5-5538-01	0.10533	0.11913	0.2132	0.168215	0.06464	0.72545	0.7579
TCGA-COAD(N=282)	TCGA-NH-A50U-01	0.06768	0.17737	0.05262	0.110358	0.02291	0.40062	-9.9658
TCGA-COAD(N=282)	TCGA-D5-6924-01	0.15165	0.16149	0.17527	0.142655	0.09446	0.5875	2.1147
TCGA-COAD(N=282)	TCGA-D5-6931-01	0.14439	0.18924	0.19722	0.138555	0.09233	0.63959	1.3225
TCGA-COAD(N=282)	TCGA-A6-5656-01	0.04094	0.12259	0.16316	0.0932684	0.01531	0.37156	-3.62594
TCGA-COAD(N=282)	TCGA-A6-6649-01	0.10167	0.22816	0.1902	0.147168	0.07398	0.57683	1.8444
TCGA-COAD(N=282)	TCGA-DM-A0X9-01	0.08257	0.10145	0.16693	0.0858681	0.0235	0.36201	-9.9658
TCGA-COAD(N=282)	TCGA-DM-A28G-01	0.0657	0.09166	0.15337	0.0819133	0	0.36235	-9.9658
TCGA-COAD(N=282)	TCGA-F4-6703-01	0.2749	0.13017	0.28633	0.227026	0.15038	1.09549	3.0825
TCGA-COAD(N=282)	TCGA-AA-3492-01	0.0941	0.09663	0.21961	0.123282	0.04608	0.50451	-0.6193
TCGA-COAD(N=282)	TCGA-G4-6293-01	0.08153	0.15453	0.20373	0.128521	0.0229	0.5604	3.2389
TCGA-COAD(N=282)	TCGA-DM-A28E-01	0.04826	0.09668	0.14178	0.0953033	0	0.36209	-9.9658
TCGA-COAD(N=282)	TCGA-CK-6747-01	0.10952	0.138	0.21021	0.107237	0.01762	0.53875	-2.7274
TCGA-COAD(N=282)	TCGA-CK-4947-01	0.15619	0.16052	0.21552	0.126854	0.07036	0.59709	-1.3921
TCGA-COAD(N=282)	TCGA-AD-6888-01	0.07647	0.05938	0.20465	0.0932938	0.03859	0.41345	-1.6394
TCGA-COAD(N=282)	TCGA-F4-6809-01	0.11104	0.18622	0.15575	0.108493	0.05678	0.47441	-0.1504
TCGA-COAD(N=282)	TCGA-CK-5914-01	0.08584	0.09821	0.18416	0.108026	0	0.4848	-9.9658
TCGA-COAD(N=282)	TCGA-AZ-4313-01	0.06898	0.09214	0.14254	0.0895128	0	0.39582	-9.9658
TCGA-COAD(N=282)	TCGA-G4-6588-01	0.04964	0.14466	0.13988	0.143683	0.01872	0.50013	-2.114
TCGA-COAD(N=282)	TCGA-G4-6309-01	0.05793	0.1255	0.17563	0.122975	0.01905	0.49482	-1.1172
TCGA-COAD(N=282)	TCGA-CM-5868-01	0.07831	0.12574	0.15051	0.0947491	0.05884	0.43448	-9.9658
TCGA-COAD(N=282)	TCGA-F4-6855-01	0.06597	0.10479	0.17502	0.0981982	0.10383	0.47306	-9.9658
TCGA-COAD(N=282)	TCGA-AD-6964-01	0.0839	0.1882	0.23521	0.154905	0.17445	0.58531	0.4447
TCGA-COAD(N=282)	TCGA-G4-6295-01	0.15409	0.12747	0.30885	0.117175	0.03567	0.54792	-0.3752
TCGA-COAD(N=282)	TCGA-D5-5539-01	0.0818	0.12532	0.18095	0.127426	0.06967	0.47796	-0.9686
TCGA-COAD(N=282)	TCGA-AA-3506-01	0.05478	0.12894	0.16611	0.117189	0.04823	0.50663	-0.394
TCGA-COAD(N=282)	TCGA-A6-5661-01	0.07477	0.13947	0.1561	0.115418	0	0.44786	-0.0724427
TCGA-COAD(N=282)	TCGA-RU-A8FL-01	0.05403	0.11395	0.12342	0.0778056	0.01793	0.34031	-9.9658
TCGA-COAD(N=282)	TCGA-5M-AATE-01	0.06245	0.09949	0.15305	0.0873665	0.02783	0.39113	-2.0529
TCGA-COAD(N=282)	TCGA-A6-6648-01	0.10597	0.13731	0.18653	0.114719	0.06048	0.48161	0.0718
TCGA-COAD(N=282)	TCGA-A6-5662-01	0.0579	0.11123	0.16672	0.0981202	0.04168	0.44349	-9.9658
TCGA-COAD(N=282)	TCGA-DM-A1D8-01	0.10711	0.09508	0.14746	0.0695095	0.00084	0.34991	-9.9658
TCGA-COAD(N=282)	TCGA-D5-6539-01	0.09476	0.145	0.24667	0.143031	0.0644	0.5853	2.9071
TCGA-COAD(N=282)	TCGA-AZ-6599-01	0.11776	0.12388	0.21857	0.0902765	0	0.44514	-1.2142
TCGA-COAD(N=282)	TCGA-G4-6299-01	0.08793	0.20077	0.27305	0.137552	0.1593	0.52342	0.7493
TCGA-COAD(N=282)	TCGA-AZ-5403-01	0.07804	0.09001	0.22706	0.111439	0.06606	0.48182	-9.9658
TCGA-COAD(N=282)	TCGA-AD-5900-01	0.13012	0.12028	0.18027	0.128595	0.05638	0.53197	0.7579
TCGA-COAD(N=282)	TCGA-D5-6898-01	0.07303	0.15649	0.19797	0.127166	0.12811	0.56556	-0.9971
TCGA-COAD(N=282)	TCGA-AA-3489-01	0.27715	0.22469	0.16856	0.170682	0.15654	0.63361	0.688
TCGA-COAD(N=282)	TCGA-DM-A1D7-01	0.04936	0.09775	0.15521	0.0989942	0.01539	0.42371	-0.9971
TCGA-COAD(N=282)	TCGA-AA-A02Y-01	0.08004	0.0752	0.15585	0.0913069	0	0.43876	-9.9658
TCGA-COAD(N=282)	TCGA-CM-6676-01	0.04491	0.12721	0.17123	0.0927101	0.05987	0.46547	-2.3884
TCGA-COAD(N=282)	TCGA-CA-5797-01	0.1284	0.11831	0.21527	0.0903721	0.13316	0.46918	-1.4699
TCGA-COAD(N=282)	TCGA-AA-3496-01	0.10586	0.1584	0.20057	0.12442	0.08571	0.49151	-1.1172
TCGA-COAD(N=282)	TCGA-NH-A8F7-01	0.03246	0.10245	0.14991	0.0994703	0.02068	0.38821	-9.9658
TCGA-COAD(N=282)	TCGA-CM-4743-01	0.09015	0.0832	0.15834	0.191532	0	0.45216	-1.3921
TCGA-COAD(N=282)	TCGA-AA-3662-01	0.02805	0.09628	0.21768	0.135501	0.03521	0.43395	0.5271
TCGA-COAD(N=282)	TCGA-A6-3809-01	0.05073	0.09483	0.13298	0.0980336	0	0.3641	-1.8836
TCGA-COAD(N=282)	TCGA-CM-4747-01	0.05791	0.10966	0.15048	0.0935066	0.01351	0.42987	-9.9658
TCGA-COAD(N=282)	TCGA-A6-5666-01	0.08983	0.09548	0.16005	0.0821558	0.01089	0.37119	-9.9658
TCGA-COAD(N=282)	TCGA-DM-A285-01	0.07161	0.13802	0.13471	0.0900574	0.05951	0.42219	-9.9658
TCGA-COAD(N=282)	TCGA-CM-6171-01	0.0875	0.1148	0.19861	0.161809	0.08222	0.51869	-1.2142
TCGA-COAD(N=282)	TCGA-D5-6538-01	0.06209	0.1118	0.11139	0.0675134	0.04312	0.34054	-9.9658
TCGA-COAD(N=282)	TCGA-A6-2675-01	0.07321	0.14059	0.2321	0.158854	0.11947	0.62235	-1.8836
TCGA-COAD(N=282)	TCGA-G4-6298-01	0.03135	0.09757	0.11487	0.0799819	0.00373	0.36001	-9.9658
TCGA-COAD(N=282)	TCGA-A6-6650-01	0.05732	0.11257	0.12823	0.0861649	0	0.35412	-3.00771
TCGA-COAD(N=282)	TCGA-AM-5820-01	0.06242	0.13512	0.13431	0.09317	0.06052	0.51263	-9.9658
TCGA-COAD(N=282)	TCGA-AA-3663-01	0.04165	0.08029	0.18164	0.104557	0.0074	0.51407	-9.9658
TCGA-COAD(N=282)	TCGA-A6-6654-01	0.05518	0.16294	0.26993	0.221638	0.08044	0.98781	-9.9658
TCGA-COAD(N=282)	TCGA-CM-5349-01	0.09592	0.13935	0.10959	0.104081	0.00688	0.54033	-1.2481
TCGA-COAD(N=282)	TCGA-AZ-6600-01	0.10933	0.1631	0.14525	0.124238	0.07392	0.46384	2.1313
TCGA-COAD(N=282)	TCGA-AA-3509-01	0.07172	0.13923	0.14314	0.10808	0.03616	0.46626	-0.3383
TCGA-COAD(N=282)	TCGA-AZ-6606-01	0.08047	0.12453	0.1474	0.151518	0.01627	0.41827	-2.5479
TCGA-COAD(N=282)	TCGA-WS-AB45-01	0.04584	0.26407	0.32373	0.404209	0.47131	0.75716	0.3796
TCGA-COAD(N=282)	TCGA-AD-6548-01	0.045	0.15219	0.1997	0.166725	0.03969	0.58659	-9.9658
TCGA-COAD(N=282)	TCGA-D5-6926-01	0.06144	0.13805	0.20719	0.17585	0.08428	0.56949	0.0718
TCGA-COAD(N=282)	TCGA-A6-6138-01	0.07154	0.16611	0.26749	0.16143	0.07344	0.70334	0.1124
TCGA-COAD(N=282)	TCGA-AZ-4616-01	0.12468	0.09436	0.17034	0.108224	0.00802	0.44327	-9.9658
TCGA-COAD(N=282)	TCGA-AA-A02K-01	0.06438	0.14235	0.10781	0.100872	0.04491	0.372	-9.9658
TCGA-COAD(N=282)	TCGA-A6-2685-01	0.08483	0.14441	0.23202	0.167073	0.15791	0.64026	1.5064
TCGA-COAD(N=282)	TCGA-DM-A1HA-01	0.05014	0.10766	0.18917	0.097709	0.02414	0.4141	-9.9658
TCGA-COAD(N=282)	TCGA-AA-3713-01	0.11746	0.19751	0.22007	0.182361	0.02697	0.6049	0.2029
TCGA-COAD(N=282)	TCGA-G4-6627-01	0.06445	0.19824	0.21689	0.164948	0.01982	0.62687	-0.6643
TCGA-COAD(N=282)	TCGA-AA-3502-01	0.09359	0.11274	0.1823	0.0866918	0.05379	0.40841	-2.4659
TCGA-COAD(N=282)	TCGA-AA-A01X-01	0.04721	0.07457	0.26612	0.100053	0.03537	0.42905	-2.4659
TCGA-COAD(N=282)	TCGA-CK-5913-01	0.1326	0.10797	0.24903	0.175207	0.04921	0.63751	-1.4305
TCGA-COAD(N=282)	TCGA-4N-A93T-01	0.04987	0.15036	0.07919	0.0885049	0.00567	0.37993	-1.685
TCGA-COAD(N=282)	TCGA-QG-A5YV-01	0.10042	0.11385	0.16013	0.10041	0.01326	0.4095	-9.9658
TCGA-COAD(N=282)	TCGA-AZ-6607-01	0.00749	0.16937	0.42585	0.233055	0.27302	0.84055	0.6608
TCGA-COAD(N=282)	TCGA-G4-6321-01	0.08742	0.09142	0.3194	0.182126	0	0.77426	-9.9658
TCGA-COAD(N=282)	TCGA-D5-6536-01	0.09152	0.0919	0.18707	0.136698	0.03843	0.51505	-9.9658
TCGA-COAD(N=282)	TCGA-A6-6140-01	0.04882	0.10638	0.23731	0.125226	0	0.52745	-2.114
TCGA-COAD(N=282)	TCGA-A6-A566-01	0.22988	0.12812	0.2163	0.158844	0.14051	1.01613	-1.7809
TCGA-COAD(N=282)	TCGA-AD-6963-01	0.13329	0.0909	0.19059	0.123962	0	0.53038	-2.8262
TCGA-COAD(N=282)	TCGA-D5-5541-01	0.07579	0.14257	0.165	0.123709	0.085	0.57113	0.8883
[truncated: 10,336 more rows]
