# Supplementary material for: Functional analysis of tumor-derived immunoglobulin lambda and its interacting proteins in cervical cancer
Source: BMC Cancer. 2023 Oct 2;23:929. doi: 10.1186/s12885-023-11426-9 (PMC10544594; doi:10.1186/s12885-023-11426-9)
Supplement: Supplementary file 31 — Additional file 31: Supplementary Table 85. The correlation analysis between immune cell infiltration scores and IGLC7 expression. [file 12885_2023_11426_MOESM31_ESM.xlsx]

## Sheet: Sheet1
Supplementary Table 85 The correlation analysis between immune cell infiltration scores and IGLC7 expression
CODE	ID	B_cell	T_cell_CD4	T_cell_CD8	Neutrophil	Macrophage	DC	exp
TCGA-CESC (N=291)	TCGA-IR-A3L7-01	0.06483	0.095	0.14597	0.0737767	0.03269	0.40328	-3.6259
TCGA-CESC (N=291)	TCGA-EA-A44S-01	0.06248	0.12818	0.18241	0.101406	0.05572	0.49779	1.3791
TCGA-CESC (N=291)	TCGA-C5-A1MF-01	0.1184	0.09507	0.14803	0.0768793	0.02636	0.41801	7.1302
TCGA-CESC (N=291)	TCGA-ZJ-A8QQ-01	0.03979	0.12184	0.10114	0.132458	0	0.45956	-1.1172
TCGA-CESC (N=291)	TCGA-EX-A3L1-01	0.06418	0.12735	0.13667	0.208946	0.05593	0.56955	2.8321
TCGA-CESC (N=291)	TCGA-VS-A8EG-01	0.08924	0.11171	0.16254	0.0969154	0.02587	0.44902	-0.3752
TCGA-CESC (N=291)	TCGA-JW-A5VI-01	0.09546	0.16639	0.19049	0.111878	0.07626	0.49126	-9.9658
TCGA-CESC (N=291)	TCGA-EA-A5FO-01	0.09198	0.07701	0.1436	0.0817872	0.01044	0.40656	-2.8262
TCGA-CESC (N=291)	TCGA-JX-A3Q8-01	0.06912	0.14035	0.20238	0.093434	0.06999	0.46919	-0.8599
TCGA-CESC (N=291)	TCGA-UC-A7PG-01	0.05268	0.11808	0.13205	0.103773	0.00053	0.4371	4.7971
TCGA-CESC (N=291)	TCGA-EA-A97N-01	0.05377	0.1593	0.11268	0.124174	0.00881	0.52628	0.8327
TCGA-CESC (N=291)	TCGA-C5-A8YR-01	0.15132	0.03286	0.44351	0.103093	0.1257	0.65535	-9.9658
TCGA-CESC (N=291)	TCGA-FU-A40J-01	0.08605	0.12797	0.20457	0.131033	0.03191	0.45929	2.5561
TCGA-CESC (N=291)	TCGA-VS-A9V5-01	0.07983	0.11125	0.12398	0.079719	0.04958	0.42501	0.9419
TCGA-CESC (N=291)	TCGA-FU-A3EO-01	0.07831	0.10077	0.12851	0.0706354	0.03295	0.45521	-1.2142
TCGA-CESC (N=291)	TCGA-VS-A8Q9-01	0.06388	0.13507	0.11641	0.0871804	0.00952	0.40156	-1.5522
TCGA-CESC (N=291)	TCGA-EA-A1QS-01	0.07246	0.13311	0.18054	0.111074	0.15107	0.50927	5.585
TCGA-CESC (N=291)	TCGA-Q1-A73Q-01	0.07116	0.12369	0.13938	0.113804	0	0.45477	2.7721
TCGA-CESC (N=291)	TCGA-VS-A9UU-01	0.07652	0.09572	0.13149	0.0984598	0	0.43354	3.417
TCGA-CESC (N=291)	TCGA-C5-A2LX-01	0.24359	0.31849	0.13537	0.11601	0.01969	0.64687	2.59
TCGA-CESC (N=291)	TCGA-C5-A1M8-01	0.05371	0.1005	0.11589	0.0747022	0.03647	0.4143	0.7664
TCGA-CESC (N=291)	TCGA-C5-A7CJ-01	0.11006	0.15572	0.26155	0.162774	0.08327	0.57197	5.6488
TCGA-CESC (N=291)	TCGA-VS-A9UY-01	0.03686	0.17287	0.12688	0.204557	0	0.51557	2.0569
TCGA-CESC (N=291)	TCGA-EA-A5O9-01	0.08018	0.10168	0.10081	0.134797	0	0.4576	-1.9379
TCGA-CESC (N=291)	TCGA-Q1-A73P-01	0.094	0.1161	0.19866	0.115839	0.06435	0.44469	4.4751
TCGA-CESC (N=291)	TCGA-C5-A8XK-01	0.07762	0.0952	0.13893	0.102253	0.0494	0.45501	1.9786
TCGA-CESC (N=291)	TCGA-C5-A2M2-01	0.10298	0.06017	0.18076	0.148504	0.03356	0.3487	3.7345
TCGA-CESC (N=291)	TCGA-C5-A7CM-01	0.09384	0.06655	0.17002	0.0785575	0.02632	0.3913	2.9802
TCGA-CESC (N=291)	TCGA-VS-A9V2-01	0.11596	0.19533	0.15638	0.140589	0.03059	0.55762	1.6558
TCGA-CESC (N=291)	TCGA-VS-A94Y-01	0.1139	0.23566	0	0.145814	0	0.51225	-9.9658
TCGA-CESC (N=291)	TCGA-C5-A8ZZ-01	0.05891	0.1257	0.12762	0.102679	0.03088	0.43889	3.741
TCGA-CESC (N=291)	TCGA-Q1-A6DT-01	0.0689	0.12252	0.10755	0.0799124	0.02736	0.43919	-1.685
TCGA-CESC (N=291)	TCGA-VS-A9UQ-01	0.09593	0.14466	0.15181	0.0881103	0.06321	0.47915	2.694
TCGA-CESC (N=291)	TCGA-VS-A9UV-01	0.08533	0.08997	0.13698	0.0894468	0.0045	0.43648	2.7336
TCGA-CESC (N=291)	TCGA-EX-A69L-01	0.13751	0.2423	0.17134	0.209389	0.11093	0.63266	5.3263
TCGA-CESC (N=291)	TCGA-Q1-A73O-01	0.03536	0.16254	0.19369	0.153007	0	0.50056	-1.5951
TCGA-CESC (N=291)	TCGA-VS-A8QC-01	0.08585	0.108	0.1481	0.0823719	0.02165	0.46424	4.8968
TCGA-CESC (N=291)	TCGA-EA-A5ZE-01	0.15614	0.15143	0.20847	0.13098	0.17479	0.57048	3.5657
TCGA-CESC (N=291)	TCGA-JX-A5QV-01	0.05624	0.11008	0.16441	0.125074	0.02396	0.49532	3.4075
TCGA-CESC (N=291)	TCGA-EK-A2GZ-01	0.11097	0.07577	0.20711	0.0915432	0.01788	0.48155	0.0854
TCGA-CESC (N=291)	TCGA-EA-A1QT-01	0.06773	0.14593	0.1047	0.131423	0.02936	0.41655	-9.9658
TCGA-CESC (N=291)	TCGA-C5-A901-01	0.06785	0.08744	0.19271	0.11045	0.05537	0.46954	5.9074
TCGA-CESC (N=291)	TCGA-C5-A1M9-01	0.09016	0.08698	0.15083	0.0938446	0.02432	0.46627	-4.2934
TCGA-CESC (N=291)	TCGA-DS-A1O9-01	0.07851	0.1569	0.19154	0.184631	0.14095	0.57462	-1.8314
TCGA-CESC (N=291)	TCGA-EA-A50E-01	0.06955	0.08959	0.15676	0.0971022	0.08106	0.45165	1.9749
TCGA-CESC (N=291)	TCGA-EA-A556-01	0.0531	0.15974	0.0746	0.107424	0.01943	0.42063	-3.0469
TCGA-CESC (N=291)	TCGA-VS-A9V3-01	0.0899	0.21958	0.13728	0.19022	0	0.59847	-0.2671
TCGA-CESC (N=291)	TCGA-VS-A8QA-01	0.13992	0.15794	0.14593	0.131349	0.03374	0.4952	0.537
TCGA-CESC (N=291)	TCGA-EX-A1H5-01	0.10221	0.1089	0.14842	0.0937584	0.02836	0.42052	6.8669
TCGA-CESC (N=291)	TCGA-VS-A9UH-01	0.15713	0.23701	0.2104	0.195148	0.10913	0.7461	8.2723
TCGA-CESC (N=291)	TCGA-JX-A3PZ-01	0.12152	0.23388	0.04924	0.099101	0	0.69972	1.0983
TCGA-CESC (N=291)	TCGA-C5-A8XJ-01	0.10587	0.15341	0.20335	0.11126	0.0884	0.5119	3.8571
TCGA-CESC (N=291)	TCGA-EX-A8YF-01	0.13213	0.16551	0.23295	0.147273	0.0271	0.50652	5.24
TCGA-CESC (N=291)	TCGA-ZJ-A8QR-01	0.0553	0.12501	0.12911	0.137975	0.05575	0.43383	-0.2159
TCGA-CESC (N=291)	TCGA-C5-A7UI-01	0.10999	0.16122	0.17678	0.111456	0.00302	0.46949	9.3722
TCGA-CESC (N=291)	TCGA-IR-A3LB-01	0.06022	0.11769	0.15713	0.104368	0.04495	0.42205	1.1641
TCGA-CESC (N=291)	TCGA-EK-A2PI-01	0.05524	0.0877	0.13125	0.0753531	0.04208	0.40031	-0.6416
TCGA-CESC (N=291)	TCGA-HM-A6W2-01	0.06236	0.11864	0.13285	0.063728	0.1875	0.38701	-2.7274
TCGA-CESC (N=291)	TCGA-EK-A2RA-01	0.08957	0.19173	0.16854	0.176457	0	0.53901	0.9115
TCGA-CESC (N=291)	TCGA-IR-A3LF-01	0.09307	0.19827	0.15088	0.0981701	0.0131	0.50368	0.099
TCGA-CESC (N=291)	TCGA-VS-A8QF-01	0.12212	0.13889	0.13816	0.0996527	0.06752	0.50044	3.417
TCGA-CESC (N=291)	TCGA-VS-AA62-01	0.13088	0.24778	0.2408	0.190401	0.01354	0.6933	6.0061
TCGA-CESC (N=291)	TCGA-DS-A5RQ-01	0.07883	0.12815	0.113	0.134355	0.025	0.51917	1.1641
TCGA-CESC (N=291)	TCGA-BI-A20A-01	0.1299	0.19713	0.14589	0.137738	0.09553	0.5513	3.1987
TCGA-CESC (N=291)	TCGA-C5-A1BJ-01	0.09602	0.24269	0.15052	0.175817	0.01294	0.49788	-0.0425
TCGA-CESC (N=291)	TCGA-EA-A3HU-01	0.13881	0.13464	0.6637	0.187236	0.07745	0.67161	3.6312
TCGA-CESC (N=291)	TCGA-EK-A2RM-01	0.0709	0.1068	0.071	0.119003	0.0436	0.5565	3.4451
TCGA-CESC (N=291)	TCGA-DG-A2KK-01	0.07853	0.10435	0.16998	0.103823	0.05579	0.4426	4.8375
TCGA-CESC (N=291)	TCGA-C5-A1MI-01	0.09851	0.18916	0.2063	0.112799	0.04581	0.55326	3.9051
TCGA-CESC (N=291)	TCGA-GH-A9DA-01	0.07665	0.12373	0.16067	0.130901	0.01125	0.52851	1.6604
TCGA-CESC (N=291)	TCGA-VS-A9U6-01	0.11302	0.16903	0.1894	0.138654	0.08142	0.57257	3.3003
TCGA-CESC (N=291)	TCGA-JW-A852-01	0.10198	0.11202	0.10197	0.0759246	0.06755	0.4316	-1.685
TCGA-CESC (N=291)	TCGA-FU-A5XV-01	0.10605	0.09054	0.1831	0.113999	0.06507	0.43822	3.6759
TCGA-CESC (N=291)	TCGA-EK-A2RB-01	0.05873	0.07527	0.1764	0.0851954	0.00085	0.41758	-1.2481
TCGA-CESC (N=291)	TCGA-C5-A1MJ-01	0.08899	0.10576	0.15627	0.101141	0.07175	0.49835	1.3567
TCGA-CESC (N=291)	TCGA-MY-A5BE-01	0.28291	0.28912	0.67317	0.176817	0.16585	0.72488	1.3956
TCGA-CESC (N=291)	TCGA-C5-A1BE-01	0.04676	0.14122	0.10075	0.16986	0	0.46996	2.3135
TCGA-CESC (N=291)	TCGA-EA-A3QD-01	0.2036	0.3444	0.24907	0.150725	0.08847	0.7138	6.2114
TCGA-CESC (N=291)	TCGA-LP-A7HU-01	0.08593	0.14623	0.15306	0.10479	0.04358	0.45637	3.0876
TCGA-CESC (N=291)	TCGA-2W-A8YY-01	0.10294	0.10757	0.1595	0.0863718	0.05845	0.50054	3.6555
TCGA-CESC (N=291)	TCGA-C5-A1MN-01	0.05616	0.12189	0.114	0.143951	0.02408	0.50622	-3.3076
TCGA-CESC (N=291)	TCGA-EK-A2PK-01	0.2024	0.11966	0.506	0.103426	0.04631	0.57767	1.8404
TCGA-CESC (N=291)	TCGA-EA-A410-01	0.06377	0.05516	0.32525	0.0837407	0.07798	0.44763	0.8568
TCGA-CESC (N=291)	TCGA-VS-A952-01	0.13795	0.11021	0.15715	0.0805192	0	0.50645	6.2478
TCGA-CESC (N=291)	TCGA-EK-A2IP-01	0.07146	0.09993	0.14195	0.0796349	0	0.43327	-1.0559
TCGA-CESC (N=291)	TCGA-EK-A2PG-01	0.06882	0.07609	0.13194	0.0599111	0.0472	0.37907	2.0325
TCGA-CESC (N=291)	TCGA-FU-A3YQ-01	0.13514	0.14993	0.19076	0.158594	0.05742	0.5542	6.8453
TCGA-CESC (N=291)	TCGA-UC-A7PI-01	0.07723	0.10787	0.15022	0.0999098	0.04001	0.42646	-1.0262
TCGA-CESC (N=291)	TCGA-DS-A1OB-01	0.05708	0.09648	0.15447	0.131216	0.02337	0.50393	3.831
TCGA-CESC (N=291)	TCGA-EK-A2R7-01	0.13788	0.1265	0.19284	0.092685	0.10549	0.43642	3.453
TCGA-CESC (N=291)	TCGA-JW-AAVH-01	0.10085	0.13118	0.14467	0.0922894	0.06873	0.3901	1.0151
TCGA-CESC (N=291)	TCGA-JW-A5VJ-01	0.06503	0.12994	0.10642	0.0797548	0.01505	0.45204	0.2642
TCGA-CESC (N=291)	TCGA-C5-A7UH-01	0.0796	0.1199	0.16658	0.0934579	0.05012	0.45255	3.6612
TCGA-CESC (N=291)	TCGA-EA-A6QX-01	0.10275	0.17643	0.12956	0.201802	0.0111	0.51503	6.7743
TCGA-CESC (N=291)	TCGA-MA-AA3Z-01	0.0668	0.19628	0.26812	0.18354	0.01735	0.54913	7.3495
TCGA-CESC (N=291)	TCGA-C5-A1MP-01	0.16468	0.18137	0.2025	0.122243	0.16901	0.69243	0.605
TCGA-CESC (N=291)	TCGA-VS-A9UR-01	0.12935	0.15462	0.12649	0.0946889	0.02278	0.48662	-0.8599
TCGA-CESC (N=291)	TCGA-EK-A3GN-01	0.05993	0.08917	0.11862	0.0751888	0	0.39208	-9.9658
TCGA-CESC (N=291)	TCGA-DS-A3LQ-01	0.08125	0.09345	0.14963	0.0948239	0.09372	0.50713	-2.9324
TCGA-CESC (N=291)	TCGA-ZJ-AAXU-01	0.13528	0.14106	0.20139	0.104202	0	0.48968	7.1097
TCGA-CESC (N=291)	TCGA-ZJ-AAXA-01	0.08233	0.12181	0.10249	0.0821422	0.01696	0.47196	-2.8262
TCGA-CESC (N=291)	TCGA-EK-A2RO-01	0.03763	0.0371	0.19045	0.133653	0.04905	0.38969	-2.5479
TCGA-CESC (N=291)	TCGA-MY-A913-01	0.01671	0.22305	0.03087	0.250177	0	0.53189	1.5563
TCGA-CESC (N=291)	TCGA-C5-A1BL-01	0.08744	0.13028	0.21941	0.139378	0.0526	0.54691	4.1466
TCGA-CESC (N=291)	TCGA-Q1-A73S-01	0.07143	0.07814	0.11798	0.0817121	0	0.44806	-0.5125
TCGA-CESC (N=291)	TCGA-EK-A2IR-01	0.03753	0.06881	0.13898	0.0496502	0.12095	0.37102	-1.0862
TCGA-CESC (N=291)	TCGA-VS-A959-01	0.12894	0.18488	0.14578	0.123243	0.11097	0.47793	2.4518
TCGA-CESC (N=291)	TCGA-PN-A8MA-01	0.10502	0.12885	0.1794	0.0871118	0.08203	0.47334	4.2181
TCGA-CESC (N=291)	TCGA-FU-A3HZ-01	0.05525	0.04845	0.28485	0.0811	0.04321	0.47505	-0.5125
TCGA-CESC (N=291)	TCGA-DS-A7WF-01	0.11176	0.12927	0.16141	0.143281	0.01392	0.58697	2.7657
TCGA-CESC (N=291)	TCGA-EA-A411-01	0.07455	0.14863	0.14877	0.0988756	0.03084	0.55845	4.4108
TCGA-CESC (N=291)	TCGA-HM-A3JK-01	0.11356	0.14033	0.15534	0.104153	0.1192	0.48945	6.5089
TCGA-CESC (N=291)	TCGA-HM-A4S6-01	0.06528	0.16887	0.23026	0.195298	0.11556	0.64638	2.5213
TCGA-CESC (N=291)	TCGA-Q1-A5R1-01	0.10813	0.10697	0.15616	0.0799592	0.06148	0.46991	7.4379
TCGA-CESC (N=291)	TCGA-EA-A78R-01	0.08466	0.12171	0.12574	0.120937	0.04142	0.4712	0.8568
TCGA-CESC (N=291)	TCGA-VS-A9UC-01	0.13623	0.14531	0.18473	0.11622	0.01066	0.64365	2.4779
TCGA-CESC (N=291)	TCGA-JW-A5VG-01	0.01385	0.17071	0.23785	0.162583	0.02445	0.49701	0.0718
TCGA-CESC (N=291)	TCGA-C5-A3HE-01	0.1619	0.12372	0.25382	0.119592	0	0.58865	7.4376
TCGA-CESC (N=291)	TCGA-VS-A9UI-01	0.06539	0.1521	0.15259	0.164134	0.02046	0.53402	2.4306
TCGA-CESC (N=291)	TCGA-C5-A8YT-01	0.06942	0.11118	0.31545	0.0710303	0.11538	0.48227	-9.9658
TCGA-CESC (N=291)	TCGA-ZX-AA5X-01	0.11065	0.17977	0.14502	0.147584	0.10836	0.553	0.9343
TCGA-CESC (N=291)	TCGA-VS-A958-01	0.14762	0.21794	0.33271	0.183534	0.02128	0.72137	3.865
TCGA-CESC (N=291)	TCGA-C5-A2LZ-01	0.08991	0.13442	0.1808	0.125774	0	0.49874	3.9663
TCGA-CESC (N=291)	TCGA-DS-A0VM-01	0.07193	0.12425	0.13936	0.119155	0.05777	0.47647	0.2029
TCGA-CESC (N=291)	TCGA-VS-A950-01	0.09569	0.10272	0.14558	0.0972346	0.01064	0.47066	-3.1714
TCGA-CESC (N=291)	TCGA-IR-A3LK-01	0.05988	0.14605	0.11284	0.154875	0.08663	0.43137	1.0293
TCGA-CESC (N=291)	TCGA-FU-A23L-01	0.11482	0.20259	0.23041	0.155879	0.09447	0.52705	4.2654
TCGA-CESC (N=291)	TCGA-MA-AA3W-01	0.12244	0.27316	0.33887	0.206677	0.0767	0.66327	4.9607
TCGA-CESC (N=291)	TCGA-VS-A957-01	0.0604	0.07365	0.16946	0.102691	0.01751	0.43348	-0.4131
TCGA-CESC (N=291)	TCGA-C5-A7UE-01	0.06795	0.12249	0.12022	0.0928984	0.04403	0.42125	2.7029
TCGA-CESC (N=291)	TCGA-VS-A9UL-01	0.05377	0.08783	0.22615	0.0557494	0.09759	0.38033	-0.8339
TCGA-CESC (N=291)	TCGA-VS-A9UO-01	0.12343	0.10533	0.17356	0.105306	0	0.45049	0.1388
TCGA-CESC (N=291)	TCGA-C5-A7CL-01	0.08835	0.11841	0.1451	0.118975	0.04868	0.45949	-1.3183
TCGA-CESC (N=291)	TCGA-FU-A3NI-01	0.09545	0.10868	0.17246	0.0854453	0.07886	0.4827	-9.9658
TCGA-CESC (N=291)	TCGA-VS-A9V0-01	0.07431	0.09036	0.14909	0.0818728	0.01484	0.41266	-2.0529
TCGA-CESC (N=291)	TCGA-EK-A3GK-01	0.07721	0.11909	0.20435	0.107285	0.05635	0.44386	3.0688
TCGA-CESC (N=291)	TCGA-C5-A7CG-01	0.21952	0.3483	0.37594	0.219769	0.02796	0.77852	4.096
TCGA-CESC (N=291)	TCGA-C5-A1BI-01	0.11307	0.15388	0.22025	0.115604	0.05166	0.57023	1.787
TCGA-CESC (N=291)	TCGA-EK-A2R8-01	0.05957	0.09911	0.14566	0.121895	0	0.41797	-2.5479
TCGA-CESC (N=291)	TCGA-VS-A9UP-01	0.05939	0.12903	0.11507	0.0570866	0.12083	0.40234	-0.8599
TCGA-CESC (N=291)	TCGA-C5-A1BF-01	0.06262	0.09856	0.21987	0.124967	0.08561	0.44999	-0.6416
TCGA-CESC (N=291)	TCGA-EX-A69M-01	0.12593	0.1128	0.26779	0.13509	0.04448	0.56018	3.9051
TCGA-CESC (N=291)	TCGA-EA-A5ZD-01	0.07699	0.17281	0.14989	0.186191	0.13854	0.52848	-0.4921
TCGA-CESC (N=291)	TCGA-EA-A3QE-01	0.12011	0.24279	0.33463	0.194592	0.00365	0.64338	6.7677
TCGA-CESC (N=291)	TCGA-JX-A3Q0-01	0.06314	0.1919	0.12173	0.207367	0.01097	0.52651	2.9857
TCGA-CESC (N=291)	TCGA-BI-A0VS-01	0.11083	0.16416	0.16483	0.102732	0.02876	0.54729	5.8944
TCGA-CESC (N=291)	TCGA-VS-A8EJ-01	0.12529	0.14946	0.07328	0.0798128	0.04192	0.44184	-0.3752
TCGA-CESC (N=291)	TCGA-FU-A2QG-01	0.06944	0.12537	0.18668	0.109004	0.01747	0.46978	-0.7588
TCGA-CESC (N=291)	TCGA-C5-A8XI-01	0.08462	0.19609	0.16608	0.150561	0	0.50903	6.4241
TCGA-CESC (N=291)	TCGA-LP-A5U2-01	0.06975	0.09263	0.16383	0.0833071	0	0.41658	1.7828
TCGA-CESC (N=291)	TCGA-EA-A43B-01	0.09647	0.18166	0.13741	0.119601	0.03427	0.50327	5.4165
TCGA-CESC (N=291)	TCGA-C5-A3HD-01	0.05239	0.09442	0.14641	0.100181	0	0.39974	-3.6259
TCGA-CESC (N=291)	TCGA-IR-A3LI-01	0.07903	0.10408	0.09877	0.0603679	0.01276	0.417	-9.9658
TCGA-CESC (N=291)	TCGA-VS-A8EI-01	0.09962	0.17354	0.20698	0.122125	0.0718	0.49325	6.2719
TCGA-CESC (N=291)	TCGA-EA-A4BA-01	0.06593	0.16013	0.09193	0.0454086	0.05713	0.39298	-3.458
TCGA-CESC (N=291)	TCGA-VS-A8EL-01	0.07951	0.14535	0.29635	0.166048	0.115	0.58418	3.186
TCGA-CESC (N=291)	TCGA-C5-A3HL-01	0.06134	0.08635	0.18232	0.103549	0.00872	0.45961	3.4291
TCGA-CESC (N=291)	TCGA-EA-A3Y4-01	0.17079	0.18769	0.36785	0.0850453	0	0.65426	-4.6082
TCGA-CESC (N=291)	TCGA-IR-A3LA-01	0.05782	0.11672	0.14267	0.0855882	0.047	0.42419	2.6738
TCGA-CESC (N=291)	TCGA-UC-A7PF-01	0.10836	0.18234	0.25562	0.162488	0.07538	0.61824	3.3379
TCGA-CESC (N=291)	TCGA-VS-A9UB-01	0.08719	0.26492	0.37375	0.222906	0.13867	0.74856	4.1812
TCGA-CESC (N=291)	TCGA-C5-A907-01	0.0358	0.23517	0.12716	0.151812	0	0.5512	-9.9658
TCGA-CESC (N=291)	TCGA-DG-A2KL-01	0.10964	0.13583	0.14085	0.150042	0	0.67304	1.8201
TCGA-CESC (N=291)	TCGA-FU-A57G-01	0.08635	0.10126	0.18592	0.0846817	0.04544	0.46411	-9.9658
TCGA-CESC (N=291)	TCGA-C5-A1BQ-01	0.07826	0.1345	0.26606	0.125644	0.0415	0.51953	0.8488
TCGA-CESC (N=291)	TCGA-MA-AA3Y-01	0.08679	0.16212	0.23542	0.188019	0.00042	0.62796	-1.3921
TCGA-CESC (N=291)	TCGA-EK-A2PL-01	0.08237	0.12165	0.12295	0.089863	0.0509	0.37904	5.22
TCGA-CESC (N=291)	TCGA-Q1-A6DW-01	0.07514	0.06369	0.25395	0.106172	0.0188	0.46838	3.1588
TCGA-CESC (N=291)	TCGA-C5-A2M1-01	0.20276	0.12546	0.23765	0.0917091	0.01484	0.76272	0.537
TCGA-CESC (N=291)	TCGA-R2-A69V-01	0.17156	0.16618	0.50942	0.199487	0.23535	0.87541	2.6278
TCGA-CESC (N=291)	TCGA-EA-A5ZF-01	0.06825	0.08175	0.15017	0.0908092	0.07314	0.4491	0.7146
TCGA-CESC (N=291)	TCGA-C5-A0TN-01	0.05415	0.12713	0.11915	0.117321	0.0504	0.49103	-9.9658
TCGA-CESC (N=291)	TCGA-DS-A1OA-01	0.09592	0.17405	0.16126	0.129886	0.02068	0.55094	5.0126
TCGA-CESC (N=291)	TCGA-EK-A2H1-01	0.08977	0.20739	0.10292	0.139244	0.04032	0.59453	4.2795
TCGA-CESC (N=291)	TCGA-LP-A4AU-01	0.07405	0.12213	0.20143	0.149085	0	0.44808	1.6093
TCGA-CESC (N=291)	TCGA-VS-A9U7-01	0.13205	0.12831	0.16987	0.144204	0	0.6375	4.835
TCGA-CESC (N=291)	TCGA-C5-A1ME-01	0.17404	0.08398	0.18351	0.04935	0.00207	0.57102	4.4277
TCGA-CESC (N=291)	TCGA-MU-A5YI-01	0.13203	0.13478	0.18003	0.0968911	0.03878	0.55884	-0.8863
TCGA-CESC (N=291)	TCGA-C5-A2LS-01	0.08433	0.12829	0.0924	0.0869081	0.01892	0.40393	0.6239
TCGA-CESC (N=291)	TCGA-VS-A9UJ-01	0.04948	0.12552	0.11393	0.0727081	0.05063	0.3999	-2.6349
TCGA-CESC (N=291)	TCGA-DG-A2KM-01	0.44685	0.02509	1.19389	0.227141	0.19116	1.34618	8.7047
TCGA-CESC (N=291)	TCGA-C5-A3HF-01	0.12758	0.15065	0.16012	0.0874105	0.00224	0.51352	1.7316
TCGA-CESC (N=291)	TCGA-MA-AA42-01	0.23464	0.20147	0.53737	0.18271	0.15632	0.8347	0.3796
TCGA-CESC (N=291)	TCGA-C5-A2LT-01	0.07751	0.14716	0.20934	0.0949345	0.03765	0.50332	2.5876
TCGA-CESC (N=291)	TCGA-C5-A8YQ-01	0.05075	0.12415	0.12674	0.0894656	0.02942	0.4295	-2.6349
TCGA-CESC (N=291)	TCGA-UC-A7PD-01	0.04892	0.15624	0.09378	0.10281	0.03523	0.46611	6.0372
TCGA-CESC (N=291)	TCGA-MY-A5BD-01	0.08281	0.09393	0.18073	0.0793127	0.02938	0.45411	-1.1488
TCGA-CESC (N=291)	TCGA-VS-A9V1-01	0.07871	0.07976	0.19039	0.125938	0.03792	0.40859	7.894
TCGA-CESC (N=291)	TCGA-C5-A8XH-01	0.04507	0.17405	0.12299	0.156382	0.01697	0.52561	2.2237
TCGA-CESC (N=291)	TCGA-EK-A2RC-01	0.09844	0.16462	0.19894	0.130047	0.06382	0.49728	3.716
TCGA-CESC (N=291)	TCGA-JW-A5VL-01	0.04406	0.20496	0.18837	0.166045	0.09144	0.59488	-1.3183
TCGA-CESC (N=291)	TCGA-VS-A953-01	0.04644	0.08133	0.16894	0.0974448	0.01575	0.42239	-4.035
TCGA-CESC (N=291)	TCGA-EK-A2RK-01	0.06312	0.11834	0.13424	0.133156	0.01663	0.46169	-4.035
TCGA-CESC (N=291)	TCGA-JW-A5VH-01	0.044	0.09575	0.186	0.0729687	0.02971	0.42006	-9.9658
TCGA-CESC (N=291)	TCGA-MY-A5BF-01	0.08264	0.11036	0.21377	0.137239	0	0.56528	-1.5951
TCGA-CESC (N=291)	TCGA-DS-A0VL-01	0.04974	0.14158	0.22101	0.134578	0.03673	0.46442	0.24
TCGA-CESC (N=291)	TCGA-WL-A834-01	0.08676	0.11037	0.11821	0.0819056	0.05101	0.42246	-9.9658
TCGA-CESC (N=291)	TCGA-JW-A69B-01	0.09971	0.11756	0.14184	0.122627	0.1428	0.45912	9.0535
TCGA-CESC (N=291)	TCGA-C5-A1M6-01	0.10195	0.11417	0.0964	0.0912619	0.06108	0.43618	2.4675
TCGA-CESC (N=291)	TCGA-VS-A9V4-01	0.05708	0.10204	0.16505	0.0940507	0.03391	0.42109	0.0854
TCGA-CESC (N=291)	TCGA-VS-A8Q8-01	0.05999	0.18483	0.09886	0.162746	0	0.52269	2.5683
TCGA-CESC (N=291)	TCGA-DS-A0VN-01	0.07826	0.14562	0.32737	0.14068	0.0391	0.60281	0.3907
TCGA-CESC (N=291)	TCGA-MU-A8JM-01	0.09846	0.08175	0.2212	0.118515	0.02912	0.56152	1.9601
TCGA-CESC (N=291)	TCGA-C5-A2LY-01	0.16096	0.21018	0.25659	0.110894	0.13591	0.64713	5.1318
TCGA-CESC (N=291)	TCGA-EA-A439-01	0.06859	0.12086	0.18132	0.137591	0.02927	0.47731	4.6358
TCGA-CESC (N=291)	TCGA-FU-A23K-01	0.1357	0.11409	0.18203	0.0793471	0.00878	0.50035	6.009
TCGA-CESC (N=291)	TCGA-C5-A7CH-01	0.06461	0.13705	0.08806	0.0991361	0	0.49467	-3.458
TCGA-CESC (N=291)	TCGA-EK-A2RN-01	0.07077	0.10228	0.10698	0.102851	0.0253	0.39335	-1.2481
TCGA-CESC (N=291)	TCGA-EK-A2RJ-01	0.06631	0.10915	0.29357	0.138941	0.02168	0.53695	2.0147
TCGA-CESC (N=291)	TCGA-C5-A1BM-01	0.05769	0.16782	0.14126	0.194382	0.06812	0.59552	2.8117
TCGA-CESC (N=291)	TCGA-Q1-A73R-01	0.04728	0.13171	0.14038	0.0855526	0.05986	0.44423	0.4233
TCGA-CESC (N=291)	TCGA-DS-A7WH-01	0.05664	0.09021	0.20437	0.110775	0.08296	0.46701	2.5288
TCGA-CESC (N=291)	TCGA-ZJ-AAX4-01	0.10723	0.1797	0.22222	0.114449	0.15991	0.58744	-0.8863
TCGA-CESC (N=291)	TCGA-C5-A7CK-01	0.06699	0.09583	0.1286	0.0887172	0.02694	0.41919	4.0799
TCGA-CESC (N=291)	TCGA-VS-A8EK-01	0.0756	0.10833	0.14813	0.0986302	0.05327	0.44281	6.139
TCGA-CESC (N=291)	TCGA-FU-A3WB-01	0.06809	0.11061	0.13751	0.0888375	0.0181	0.43107	-0.8599
TCGA-CESC (N=291)	TCGA-FU-A3TQ-01	0.09472	0.13081	0.15902	0.134265	0.03034	0.53946	6.8268
TCGA-CESC (N=291)	TCGA-C5-A905-01	0.10896	0.15037	0.11217	0.099186	0.06041	0.41365	1.595
TCGA-CESC (N=291)	TCGA-C5-A1BN-01	0.07057	0.09865	0.11327	0.121864	0	0.4244	-0.4921
TCGA-CESC (N=291)	TCGA-VS-A9UT-01	0.20678	0.18829	0.39266	0.136686	0.34366	0.72586	1.0915
TCGA-CESC (N=291)	TCGA-MA-AA41-01	0.05536	0.11501	0.14496	0.095356	0.02772	0.43194	4.439
TCGA-CESC (N=291)	TCGA-VS-A9UM-01	0.0971	0.17688	0.20027	0.129646	0.10634	0.54895	3.7688
TCGA-CESC (N=291)	TCGA-VS-A94X-01	0.05525	0.12665	0.1707	0.125773	0.009	0.46124	-2.3147
TCGA-CESC (N=291)	TCGA-EK-A2R9-01	0.19873	0.15454	0.16314	0.0916815	0.04938	0.67435	0.9419
TCGA-CESC (N=291)	TCGA-VS-A9UZ-01	0.13644	0.1681	0.13811	0.0997548	0.03814	0.4911	5.6996
TCGA-CESC (N=291)	TCGA-C5-A7X5-01	0.05267	0.07864	0.1124	0.13241	0	0.40887	-2.7274
TCGA-CESC (N=291)	TCGA-VS-A9U5-01	0.13967	0.16861	0.19454	0.113499	0.04053	0.503	6.9541
TCGA-CESC (N=291)	TCGA-C5-A1M7-01	0.11188	0.12614	0.15708	0.137234	0.02884	0.46449	5.496
TCGA-CESC (N=291)	TCGA-Q1-A5R2-01	0.08968	0.11546	0.17539	0.113019	0.05176	0.53701	2.7357
TCGA-CESC (N=291)	TCGA-MU-A51Y-01	0.19889	0.21972	0.22379	0.173621	0.06654	0.73065	2.0844
TCGA-CESC (N=291)	TCGA-HG-A2PA-01	0.08415	0.0808	0.2666	0.128188	0.07949	0.47829	5.2664
TCGA-CESC (N=291)	TCGA-DG-A2KH-01	0.18969	0.03731	0.15922	0.0540592	0	0.50969	3.2915
TCGA-CESC (N=291)	TCGA-VS-A8EB-01	0.08219	0.12114	0.21799	0.0724973	0.23596	0.383	2.9469
TCGA-CESC (N=291)	TCGA-LP-A4AX-01	0.06407	0.24384	0.33915	0.241518	0.05199	0.59911	2.6602
TCGA-CESC (N=291)	TCGA-C5-A1M5-01	0.10189	0.23274	0.13274	0.136326	0.01363	0.50909	7.3672
TCGA-CESC (N=291)	TCGA-VS-A94Z-01	0.18318	0.25333	0.59405	0.156855	0.16972	0.70627	0.5666
TCGA-CESC (N=291)	TCGA-EK-A2RE-01	0.05888	0.08577	0.12708	0.0941251	0	0.43456	-2.9324
TCGA-CESC (N=291)	TCGA-C5-A1MQ-01	0.23212	0.10285	0.1889	0.0835199	0.08517	0.68359	7.5785
TCGA-CESC (N=291)	TCGA-DS-A7WI-01	0.11716	0.18115	0.06787	0.0869221	0.05832	0.38976	-0.4921
TCGA-CESC (N=291)	TCGA-C5-A1BK-01	0.13934	0.37646	0.09395	0.18347	0	0.61107	0.9268
TCGA-CESC (N=291)	TCGA-DS-A0VK-01	0.08635	0.11655	0.1309	0.079512	0.12821	0.40126	2.8361
TCGA-CESC (N=291)	TCGA-EX-A1H6-01	0.07629	0.10642	0.13926	0.0718796	0.00921	0.40019	5.1676
TCGA-CESC (N=291)	TCGA-VS-A8EH-01	0.06557	0.09077	0.14913	0.0821199	0.09565	0.41959	-9.9658
TCGA-CESC (N=291)	TCGA-BI-A0VR-01	0.11285	0.14504	0.22917	0.182096	0	0.56852	6.878
TCGA-CESC (N=291)	TCGA-DR-A0ZM-01	0.08916	0.12216	0.21868	0.137847	0	0.4862	5.7225
TCGA-CESC (N=291)	TCGA-MA-AA43-01	0.04977	0.13975	0.10249	0.104398	0.04407	0.47373	1.6234
TCGA-CESC (N=291)	TCGA-C5-A7UC-01	0.05998	0.09047	0.1721	0.0922085	0	0.43631	1.0711
TCGA-CESC (N=291)	TCGA-C5-A7X8-01	0.15324	0.13722	0.15105	0.0787555	0.05443	0.44503	4.9887
TCGA-CESC (N=291)	TCGA-C5-A7XC-01	0.14021	0.11201	0.32649	0.128559	0.05304	0.57685	2.1574
TCGA-CESC (N=291)	TCGA-VS-A8QH-01	0.08712	0.1381	0.08864	0.0806647	0	0.40699	-9.9658
TCGA-CESC (N=291)	TCGA-LP-A5U3-01	0.05534	0.15058	0.11035	0.188666	0.00672	0.46975	-0.6873
TCGA-CESC (N=291)	TCGA-EA-A3HT-01	0.09087	0.11883	0.15834	0.135479	0.06798	0.52032	2.4934
TCGA-CESC (N=291)	TCGA-IR-A3LC-01	0.03425	0.06998	0.1677	0.165033	0.00988	0.43371	-4.035
TCGA-CESC (N=291)	TCGA-HM-A3JJ-01	0.14148	0.16074	0.14764	0.123296	0.0862	0.62434	3.8095
TCGA-CESC (N=291)	TCGA-FU-A770-01	0.07138	0.09884	0.14526	0.124416	0	0.45894	-0.9686
TCGA-CESC (N=291)	TCGA-FU-A3HY-01	0.06261	0.10489	0.1462	0.0959948	0.00741	0.43738	-9.9658
TCGA-CESC (N=291)	TCGA-VS-A8EC-01	0.03946	0.14215	0.07718	0.0544048	0	0.41183	-1.1811
TCGA-CESC (N=291)	TCGA-IR-A3LH-01	0.1382	0.18815	0.38195	0.245875	0.22326	0.7978	3.6782
TCGA-CESC (N=291)	TCGA-4J-AA1J-01	0.08213	0.12421	0.13091	0.139237	0.01596	0.44629	0.4552
TCGA-CESC (N=291)	TCGA-IR-A3LL-01	0.06982	0.14252	0.28317	0.160891	0.05903	0.5626	3.8847
TCGA-CESC (N=291)	TCGA-EK-A2RL-01	0.06972	0.09309	0.15421	0.0898635	0.03332	0.38732	0.24
TCGA-CESC (N=291)	TCGA-C5-A7X3-01	0.10258	0.18471	0.16915	0.0972902	0.06289	0.47358	7.6259
TCGA-CESC (N=291)	TCGA-VS-A9UD-01	0.1628	0.2071	0.34976	0.166255	0.09894	0.73153	-2.7274
TCGA-CESC (N=291)	TCGA-EA-A3HR-01	0.07068	0.0973	0.1684	0.0929145	0.11384	0.42185	1.0847
TCGA-CESC (N=291)	TCGA-DS-A1OC-01	0.13644	0.08693	0.27388	0.119167	0.07891	0.57736	4.5946
TCGA-CESC (N=291)	TCGA-EK-A2PM-01	0.06899	0.06009	0.14876	0.0652529	0.03634	0.40867	-9.9658
TCGA-CESC (N=291)	TCGA-EX-A449-01	0.06669	0.10356	0.23801	0.0776209	0.04562	0.41638	1.2147
TCGA-CESC (N=291)	TCGA-VS-A94W-01	0.14584	0.319	0.11648	0.175945	0.01242	0.7278	4.067
TCGA-CESC (N=291)	TCGA-C5-A1MK-01	0.06922	0.12344	0.14904	0.138428	0.04361	0.45681	-3.458
TCGA-CESC (N=291)	TCGA-C5-A1MH-01	0.10745	0.21013	0.13637	0.200659	0.11323	0.67911	0.679
TCGA-CESC (N=291)	TCGA-DR-A0ZL-01	0.08193	0.11987	0.11414	0.0887993	0.00157	0.41733	0.7748
TCGA-CESC (N=291)	TCGA-RA-A741-01	0.1179	0.16357	0.16905	0.119365	0.14205	0.50498	6.9791
TCGA-CESC (N=291)	TCGA-DG-A2KJ-01	0.14958	0.18529	0.16745	0.0854462	0.04276	0.46713	4.837
TCGA-CESC (N=291)	TCGA-EA-A3HQ-01	0.09984	0.16186	0.18919	0.14838	0.09788	0.60155	3.7867
TCGA-CESC (N=291)	TCGA-FU-A3TX-01	0.36294	0.38017	0	0.132738	0	0.55686	-3.816
TCGA-CESC (N=291)	TCGA-Q1-A6DV-01	0.09275	0.11627	0.17974	0.111505	0.03842	0.43117	6.3205
TCGA-CESC (N=291)	TCGA-C5-A1ML-01	0.08587	0.11454	0.18612	0.12303	0.07252	0.49677	4.2965
TCGA-CESC (N=291)	TCGA-VS-A8QM-01	0.20683	0.38484	0.26713	0.12056	0.0523	0.6136	3.1637
TCGA-CESC (N=291)	TCGA-C5-A2LV-01	0.05264	0.12144	0.11881	0.1226	0.04852	0.48888	5.318
TCGA-CESC (N=291)	TCGA-EK-A3GJ-01	0.00812	0.18715	0.1345	0.216972	0	0.51826	-9.9658
TCGA-CESC (N=291)	TCGA-VS-A954-01	0.08011	0.105	0.1318	0.0840308	0.01368	0.43649	4.2995
TCGA-CESC (N=291)	TCGA-XS-A8TJ-01	0.07866	0.1555	0.15684	0.122145	0.0939	0.50082	1.7617
TCGA-CESC (N=291)	TCGA-Q1-A5R3-01	0.08342	0.14346	0.11907	0.0864921	0	0.49196	3.603
TCGA-CESC (N=291)	TCGA-LP-A4AW-01	0.092	0.14503	0.14597	0.100012	0.08138	0.44512	1.4652
TCGA-CESC (N=291)	TCGA-JW-A5VK-01	0.06341	0.07473	0.12499	0.067789	0.03423	0.39241	-3.6259
TCGA-CESC (N=291)	TCGA-EK-A2H0-01	0.05014	0.10367	0.12643	0.117284	0	0.44696	-0.7108
TCGA-CESC (N=291)	TCGA-C5-A902-01	0.14897	0.23781	0.28792	0.103022	0.01122	0.54914	-9.9658
TCGA-CESC (N=291)	TCGA-MA-AA3X-01	0.07214	0.13285	0.16768	0.1228	0.08802	0.56089	-2.4659
TCGA-CESC (N=291)	TCGA-EA-A3HS-01	0.07236	0.14208	0.19	0.127074	0.00923	0.52486	5.0466
TCGA-CESC (N=291)	TCGA-C5-A7CO-01	0.07404	0.11884	0.12687	0.0881332	0.0052	0.45766	-1.7809
TCGA-CESC (N=291)	TCGA-DS-A1OD-01	0.33269	0.32615	0.35363	0.143785	0.04999	0.81434	6.5226
